# Supplementary material for: Characterization of an extensive rainbow trout miRNA transcriptome by next generation sequencing
Source: BMC Genomics. 2016 Mar 1;17:164. doi: 10.1186/s12864-016-2505-9 (PMC4774146; doi:10.1186/s12864-016-2505-9)
Supplement: Additional file 2: — List of all predicted miRNA loci in the rainbow trout genome with functional, structural and conservation annotation. The list of the 3270 predicted miRNA loci that have been discovered in the study. For each loci, the file gives information about basic information (miRNA id, chromosome location, start and stop of the pre-miR, strand, expresion information, prediction score, pre-miRNA sequence, miRNA sequence, pre-miRNA length and miRNA length), structural annotation (genomic position regarding protein coding genes with sRNA browse annotation or intron annotation), functional annotation for both the pre-miRNA and the mature miRNA (mirbase, Rfam, tRNAs, rRNA or repeat elements annotation) and conservation annotation (conservation of rainbow trout loci in 8 fish species, nm = number of mismatch). (XLSX 1068 kb) [file 12864_2016_2505_MOESM2_ESM.xlsx]

## Sheet: sheet1
BASIC INFORMATIONS FROM GFF3												STRUCTURAL ANNOTATION				FUNCTIONAL ANNOTATION MIRNA																				FUNCTIONAL ANNOTATION OF PRE-MIRNA					CONSERVATION MIRNA
id	reference	start	end	strand	additional_infos	score	Pre-miRNA sequence	OMY_miRNA_names	miRNA sequence	Pre-miRNA length	miRNA length	sRNAbrowse annotation		Annotation with intron information		Only miRNA annotated	mirbase			Rfam-mirna		Rfam-other		Rfam-trna		Eukaryotic-trnas		Rfam-rrna		Silva-ssu		Silva-lsu		ET		REPEAT premiRNA	premiRNA vs mirbase		premiRNA vs rfam-mirna	premiRNA vs rfam-other	# hits other species	trout		zebrafish			cod
												hit	distance	hit	distance		nm	# loc min nm	hit	nm	# loc min nm	nm	# loc min nm	nm	# loc min nm	nm	# loc min nm	nm	# loc min nm	nm	# loc min nm	nm	# loc min nm	nm	# loc min		database	hit				nm	# loc nm=0	conserved	nm	# loc min nm	conserved	nm	# loc min nm
miRNA_1	scaffold_1	1234329	1234392	+	ExprMax=2668;ID=miRNA_1;Name=miRNA_1	190	CATCTGTGAAGAGCACAGGGCGCCAGTGGCGAATTTGTCAATCTTGGTGTTCTCTGGCAAATGC	omy-miR-XXXX-3p	TCTTGGTGTTCTCTGGCAAATGC	64	23	/	/	/	/	0	/	/	/	/	/	/	/	/	/	/	/	/	/	/	/	/	/	1	/	/	/	/	/	/	3	0	1693	1	0	3	1	0	7
miRNA_10	scaffold_10	515339	515407	+	ExprMax=1295;ID=miRNA_10;Name=miRNA_10	170	TTGAAAGGATGCACATAACTCTGCAATTTTAGGTTGTATTGGAGAGAGTCTGTCTTAAATCCTTTTCCA	omy-miR-XXXX-5p	TTGAAAGGATGCACATAACTCTGC	69	24	Gene	0	intron	0	0	/	/	/	/	/	/	/	/	/	/	/	/	/	/	/	/	/	1	/	/	/	/	/	/	1	0	603	0	/	/	0	/	/
miRNA_100	scaffold_1058	57758	57829	+	ExprMax=1389;ID=miRNA_100;Name=miRNA_100	195	TGGTATAGAGGTCCTGGATGGCAGGGAGCTTGGCCCCAGTGATGTAACGGGCCGTTCGCAATACCCTCTGTA	omy-miR-XXXX-5p	TGGTATAGAGGTCCTGGATGGC	72	22	/	/	/	/	0	/	/	/	/	/	/	/	/	/	/	/	/	/	/	/	/	/	0	/	/	/	/	/	/	1	0	3773	0	/	/	0	/	/
miRNA_1000	scaffold_216	613915	613984	-	ExprMax=1166;ID=miRNA_1000;Name=miRNA_1000	145	AACACTGTTTCCCATGCTTGTTCAATGACCCATAAACAATTAATGAACATGCACCTGTGGAACGGTCGTT	omy-miR-XXXX-3p	AACACTGTTTCCCATGCTTGTTCA	70	24	mRNA	0	intron	0	0	/	/	/	/	/	/	/	/	/	/	/	/	/	/	/	/	/	0	/	/	/	/	/	/	1	0	2427	0	/	/	0	/	/
miRNA_1001	scaffold_21672	4008	4069	-	ExprMax=2387;ID=miRNA_1001;Name=miRNA_1001	195	GCCATGCTGGTTAAGTGTGCCTTGAATTCTAAATAAATCACAGGCAGTGTCACCAGCAAAGC	omy-miR-XXXX-3p	GCCATGCTGGTTAAGTGTGCCTT	62	23	/	/	/	/	0	/	/	/	/	/	/	/	/	/	/	/	/	/	/	/	/	/	1	/	/	/	/	/	/	3	0	4665	0	/	/	1	0	1
miRNA_1002	scaffold_21677	2219	2269	+	ExprMax=2604;ID=miRNA_1002;Name=miRNA_1002	210	TGTCTGCTGATAGAATGATGGAGAACAGTAGCTCCACATCAGTCAGCGTGC	omy-miR-XXXX-5p	TGTCTGCTGATAGAATGATGGA	51	22	/	/	/	/	0	/	/	/	/	/	/	/	/	/	/	/	/	/	/	/	/	/	/	/	/	/	/	/	/	1	0	14	0	/	/	0	/	/
miRNA_1003	scaffold_21694	4717	4782	+	ExprMax=7983;ID=miRNA_1003;Name=miRNA_1003	173	CCCAGAGGTTAAATTGCTCTAACAATCAGATCACACAGTCCTTGGAAAGTCATAACTGCAGAGGCA	omy-miR-XXXX-3p	TTGGAAAGTCATAACTGCAGAGGC	66	24	/	/	/	/	0	/	/	/	/	/	/	/	/	/	/	/	/	/	/	/	/	/	1	/	/	/	/	/	/	1	0	8	0	/	/	0	/	/
miRNA_1004	scaffold_217	126878	126937	+	ExprMax=2219;ID=miRNA_1004;Name=miRNA_1004	195	TAGATTTAACTTTGGATTGGAGATGTTTGATGTGGGTCTGGAAGGAGAGTTTACAGTCTA	omy-miR-XXXX-5p	TAGATTTAACTTTGGATTGGAGA	60	23	mRNA	-3151	5'UTR	-3151	0	/	/	/	/	/	/	/	/	/	/	/	/	/	/	/	/	/	0	/	/	/	/	/	/	1	0	1203	0	/	/	0	/	/
miRNA_1005	scaffold_217	683285	683348	-	ExprMax=1797;ID=miRNA_1005;Name=miRNA_1005	180	CACAAGCTGGAGTTTGAGATTGTGAACCAGTCAACATCCTCTCCTCTCAGGCTCTACATGCGAA	omy-miR-XXXX-5p	CTCCTCTCAGGCTCTACATGCGAA	64	24	5'UTR	1260	mRNA	1260	0	/	/	/	/	/	/	/	/	/	/	/	/	/	/	/	/	/	/	/	/	/	/	/	/	1	0	21	0	/	/	0	/	/
miRNA_1006	scaffold_21737	6279	6349	-	ExprMax=1438;ID=miRNA_1006;Name=miRNA_1006	170	CGGCCTAGTATGGTTCTCAATCAGAGGCAGGTGTCGTTAGTTGTCTCTGATTGAGAATCATACTTAGGTAG	omy-miR-XXXX-3p	CGGCCTAGTATGGTTCTCAATCA	71	23	/	/	/	/	0	/	/	/	/	/	/	/	/	/	/	/	/	/	/	/	/	/	/	/	/	/	/	/	/	0	0	2090	0	/	/	0	/	/
miRNA_1007	scaffold_2174	59088	59153	+	ExprMax=1016;ID=miRNA_1007;Name=miRNA_1007	210	CCTAAATATGGTTCCCAATCAGAGACAATGACTAACACCTGCCTCTGATTGAGAACCATATCAGGC	omy-miR-XXXX-3p	TCTGATTGAGAACCATATCAGGC	66	23	/	/	/	/	0	/	/	/	/	/	/	/	/	/	/	/	/	/	/	/	/	/	1	/	/	/	/	/	/	1	0	1853	0	/	/	0	/	/
miRNA_1008	scaffold_21774	546	597	-	ExprMax=2897;ID=miRNA_1008;Name=miRNA_1008	180	AGGCCTCCAGTTCTTAAGTTCACACAAGTACCGGTTTTTGGGATGGAGAGTC	omy-miR-XXXX-3p	GGCCTCCAGTTCTTAAGTTCACA	52	23	/	/	/	/	0	/	/	/	/	/	/	/	/	/	/	/	/	/	/	/	/	/	0	/	/	/	/	/	/	1	0	58	0	/	/	0	/	/
miRNA_1009	scaffold_2178	54073	54131	-	ExprMax=1855;ID=miRNA_1009;Name=miRNA_1009	175	CCAGTCTGCAAGGAGCTGCCAGTCTGCATGGAGCAGCCAGAGCTGCCAGTCAGCATGGA	omy-miR-XXXX-5p	CCAGAGCTGCCAGTCAGCATGGA	59	23	CDS	3195	CDS	3195	0	/	/	/	/	/	/	/	/	/	/	/	/	/	/	/	/	/	/	/	/	/	/	/	/	0	0	25	0	/	/	0	/	/
miRNA_101	scaffold_106	487609	487670	+	ExprMax=1364;ID=miRNA_101;Name=miRNA_101	175	TCCGGATAGGTGATTGTAGCCCAGGAGTGACTGTTGGAACTCTTTAGCTGTCTAGCTCCGGA	omy-miR-XXXX-5p	TCCGGATAGGTGATTGTAGC	62	20	/	/	/	/	0	/	/	/	/	/	/	/	/	/	/	/	/	/	/	/	/	/	/	/	/	/	/	/	/	1	0	250	0	/	/	0	/	/
miRNA_1010	scaffold_21799	1706	1778	-	ExprMax=5011;ID=miRNA_1010;Name=miRNA_1010	161	TCCCTGGATTTCAACCGCTAACTCAGGACATTCATACCTGGATCTCACAGCTAGCTAGCTGCTATCCGTGTGA	omy-miR-XXXX-5p	GCTAGCTAGCTGCTATCCGTGTGA	73	24	/	/	/	/	0	/	/	/	/	/	/	/	/	/	/	/	/	/	/	/	/	/	/	/	/	/	/	/	/	0	0	229	0	/	/	0	/	/
miRNA_1011	scaffold_21820	5374	5431	+	ExprMax=122167;ID=miRNA_1011;Name=miRNA_1011	1200	TGATATGTTTGATATATTAGGTTGTTATTCAGTCCAACTATATATCAAACATATTCCT	omy-mir-190-5p	TGATATGTTTGATATATTAGGTT	58	23	Gene	0	intron	0	1	0	7	miR-190a-5p	0	3	/	/	/	/	/	/	/	/	/	/	/	/	/	/	/	mirbase	ssa-mir-190a	rfam-mirna	/	7	0	4	1	0	1	1	0	2
miRNA_1012	scaffold_2185	18444	18522	+	ExprMax=1179;ID=miRNA_1012;Name=miRNA_1012	135	CGTGCTACGGTTGGGTGCTGCTATGGTGTCCAGTGAGCTATGGCGGGGCTTTACCTAGCAGAGACTTGTAGATGACCTG	omy-miR-XXXX-3p	TAGCAGAGACTTGTAGATGACCTG	79	24	/	/	/	/	0	/	/	/	/	/	/	/	/	/	/	/	/	/	/	/	/	/	1	/	/	/	/	/	rfam-other	1	0	690	0	/	/	0	/	/
miRNA_1013	scaffold_2185	106632	106684	+	ExprMax=22602;ID=miRNA_1013;Name=miRNA_1013	230	TGTAACAGTATCTCCATATGGAATAGCTCAGAGTTCCAGTGGAGCTGTTGTTA	omy-mir-194-5p	TGTAACAGTATCTCCATATGGA	53	22	5'UTR	4434	5'UTR	4434	0	1	1	/	1	7	/	/	/	/	/	/	/	/	/	/	/	/	/	/	/	mirbase	/	rfam-mirna	/	0	0	2	0	/	/	0	1	1
miRNA_1014	scaffold_2185	110438	110490	+	ExprMax=22602;ID=miRNA_1014;Name=miRNA_1014	230	TGTAACAGTATCTCCATATGGAATAGCTCAGAGTTCCAGTGGAGCTGTTGTTA	omy-mir-194-5p	TGTAACAGTATCTCCATATGGA	53	22	5'UTR	628	5'UTR	628	0	1	1	/	1	7	/	/	/	/	/	/	/	/	/	/	/	/	/	/	/	mirbase	/	rfam-mirna	/	0	0	2	0	/	/	0	1	1
miRNA_1015	scaffold_2186	116457	116516	+	ExprMax=1566;ID=miRNA_1015;Name=miRNA_1015	230	CCGCTTGTTGCATTTTCGAAAAGGCTCTCTTGTTAAGATATCGGTAAGTGGACTGGAGGC	omy-miR-XXXX-3p	TATCGGTAAGTGGACTGGAGGC	60	22	/	/	/	/	0	/	/	/	/	/	/	/	/	/	/	/	/	/	/	/	/	/	0	/	/	/	/	/	/	1	0	547	0	/	/	0	/	/
miRNA_1016	scaffold_219	960694	960767	-	ExprMax=1112;ID=miRNA_1016;Name=miRNA_1016	170	TATCATTGAAGAGATATGTGAAAAACACCTTGAGGATTGATTCTAAACAACGTTTGCCATGTTTTCAGTCGATA	omy-miR-XXXX-5p	GTTTGCCATGTTTTCAGTCGATA	74	23	/	/	/	/	0	/	/	/	/	/	/	/	/	/	/	/	/	/	/	/	/	/	/	/	/	/	/	/	/	0	0	73	0	/	/	0	/	/
miRNA_1017	scaffold_2195	58241	58292	-	ExprMax=1072;ID=miRNA_1017;Name=miRNA_1017	205	ATGGAGAGCATTTGTGAACAGCAGTTTTCAGTTCTTTCCACAGATTCTCGAT	omy-miR-XXXX-5p	GTTCTTTCCACAGATTCTCGAT	52	22	/	/	/	/	0	/	/	/	/	/	/	/	/	/	/	/	/	/	/	/	/	/	0	/	REPEAT	/	/	/	/	3	0	1087	0	/	/	0	/	/
miRNA_1018	scaffold_2197	56410	56486	+	ExprMax=5662;ID=miRNA_1018;Name=miRNA_1018	206	TGTTACGGTGTGGGGGTGCTTTGCTGGTGACGCTGTCTGTGATTTATTTAGAATTCAAGGCACACTTAACCAGCATG	omy-miR-XXXX-3p	CAAGGCACACTTAACCAGCATG	77	22	mRNA	0	intron	0	0	/	/	/	/	/	/	/	/	/	/	/	/	/	/	/	/	/	1	/	/	/	/	/	/	2	0	4960	0	/	/	1	0	1
miRNA_1019	scaffold_2197	57011	57087	+	ExprMax=5662;ID=miRNA_1019;Name=miRNA_1019	206	TGTTACGGTGTGGGGGTGCTTTGCTGGTGACGCTGTCTGTGATTTATTTAGAATTCAAGGCACACTTAACCAGCATG	omy-miR-XXXX-3p	CAAGGCACACTTAACCAGCATG	77	22	mRNA	0	intron	0	0	/	/	/	/	/	/	/	/	/	/	/	/	/	/	/	/	/	1	/	/	/	/	/	/	2	0	4960	0	/	/	1	0	1
miRNA_102	scaffold_106	1371794	1371859	+	ExprMax=1018;ID=miRNA_102;Name=miRNA_102	190	TTCTTTGTGGATCTGTGTAATCTGAGGGATATATGTGTCTCTAATATTGTCATACATTTGGCAGGA	omy-miR-XXXX-5p	TTCTTTGTGGATCTGTGTAATCTG	66	24	/	/	/	/	0	/	/	/	/	/	/	/	/	/	/	/	/	/	/	/	/	/	1	/	/	/	/	/	/	1	0	821	0	/	/	0	/	/
miRNA_1020	scaffold_22	843083	843148	+	ExprMax=1490;ID=miRNA_1020;Name=miRNA_1020	220	ACTAGAAAACTGATTAAAATAACAGATTTATCATTAAGCTTTGATTATTTGAATCAGCTTTGTAGT	omy-miR-XXXX-3p	TTATTTGAATCAGCTTTGTAGT	66	22	/	/	/	/	0	/	/	/	/	/	/	/	/	/	/	/	/	/	/	/	/	/	/	/	/	/	/	/	/	1	0	25	0	/	/	0	/	/
miRNA_1021	scaffold_22	965388	965450	-	ExprMax=1984;ID=miRNA_1021;Name=miRNA_1021	185	ACACTACTGAGCCTCATTTTGACTTGTTTTAAGGACATTACATCAAAGTTGGATCAGCCTGTA	omy-miR-XXXX-5p	CATCAAAGTTGGATCAGCCTGTA	63	23	Gene	0	intron	0	0	/	/	/	/	/	/	/	/	/	/	/	/	/	/	/	/	/	0	/	REPEAT	/	/	/	/	6	0	2281	1	0	6	1	0	1
miRNA_1022	scaffold_22	1045078	1045143	-	ExprMax=3103;ID=miRNA_1022;Name=miRNA_1022	190	GCCTAGTATGGTTCTCAATCAGAGGCAGGTGTCATTAGTTGTCTCTGATTGAGAATCATACTTAGG	omy-miR-XXXX-3p	GCCTAGTATGGTTCTCAATCAG	66	22	/	/	/	/	0	/	/	/	/	/	/	/	/	/	/	/	/	/	/	/	/	/	1	/	/	/	/	/	/	1	0	2728	0	/	/	0	/	/
miRNA_1023	scaffold_22	1556547	1556631	-	ExprMax=2317;ID=miRNA_1023;Name=miRNA_1023	130	GACATGCCATGCAGCAGAGCTTACTGATATACGGATAAGGTCCATGGAGCTAGAAATATGGACAATGTCAATGCTACATTCAGGC	omy-miR-XXXX-3p	GCCATGCAGCAGAGCTTACTGATA	85	24	/	/	/	/	0	/	/	/	/	/	/	/	/	/	/	/	/	/	/	/	/	/	/	/	/	/	/	/	/	1	0	3	0	/	/	0	/	/
miRNA_1024	scaffold_22007	429	495	+	ExprMax=1046;ID=miRNA_1024;Name=miRNA_1024	180	CTTGCACAGTAATGTCTCCTATCGATGGCGGTTATGATGTCTTTTAGGACCTTGAGCGTGGCTGAGG	omy-miR-XXXX-3p	TAGGACCTTGAGCGTGGCTGAGG	67	23	/	/	/	/	0	/	/	/	/	/	/	/	/	/	/	/	/	/	/	/	/	/	0	/	/	/	/	/	/	1	0	2315	0	/	/	0	/	/
miRNA_1025	scaffold_2208	114460	114525	-	ExprMax=3050;ID=miRNA_1025;Name=miRNA_1025	170	CATGATTATTAGAAAGCAAATTACGGACTCCTCTTTAAATCTGCGTATTCCTTCAAAGCTCAGTTG	omy-miR-XXXX-5p	GCGTATTCCTTCAAAGCTCAGTTG	66	24	/	/	/	/	0	/	/	/	/	/	/	/	/	/	/	/	/	/	/	/	/	/	0	/	/	/	/	/	/	1	0	309	0	/	/	0	/	/
miRNA_1026	scaffold_2213	22536	22594	+	ExprMax=2284;ID=miRNA_1026;Name=miRNA_1026	225	TCAGGACAGACGGGAGACTCTGGCAGCTCAGGATAGACAGGAGACTCTGACAGTGCTGA	omy-miR-XXXX-5p	TCAGGACAGACGGGAGACTCTG	59	22	/	/	/	/	0	/	/	/	/	/	/	/	/	/	/	/	/	/	/	/	/	/	1	/	/	/	/	/	/	0	0	573	0	/	/	0	/	/
miRNA_1027	scaffold_2215	92430	92487	+	ExprMax=1448;ID=miRNA_1027;Name=miRNA_1027	180	TCCGTGATTGACTGTAGACCCTGCCACATACCTTTCATGTCTGAGCGGTTGAATTGCG	omy-miR-XXXX-5p	TCCGTGATTGACTGTAGACCCTGC	58	24	Gene	0	intron	0	0	/	/	/	/	/	/	/	/	/	/	/	/	/	/	/	/	/	0	/	/	/	/	/	/	1	0	1527	0	/	/	0	/	/
miRNA_1028	scaffold_22165	1662	1734	+	ExprMax=1165;ID=miRNA_1028;Name=miRNA_1028	155	GCCTGGTGCGGGGGGCTGCCACCGGAGGGCTGGTGCGTGGAGGTGGCACTGGATAGACCGGACCGTGCAGGCG	omy-miR-XXXX-3p	TGGATAGACCGGACCGTGCAGGCG	73	24	/	/	/	/	0	/	/	/	/	/	/	/	/	/	/	/	/	/	/	/	/	/	/	/	/	/	/	/	/	0	0	190	0	/	/	0	/	/
miRNA_1029	scaffold_22167	99	160	+	ExprMax=1554;ID=miRNA_1029;Name=miRNA_1029	1195	CATGGGCCTCTTGGCTGCATCTCTGATCAGTCTTCTCCTTGTATGAGCTGAAAGTTTAGAGG	omy-miR-XXXX-3p	TGTATGAGCTGAAAGTTTAGAGG	62	23	/	/	/	/	0	/	/	/	/	/	/	/	/	/	/	/	/	/	/	/	/	/	0	/	REPEAT	/	/	/	/	1	0	373	0	/	/	0	/	/
miRNA_103	scaffold_1060	112191	112264	-	ExprMax=1715;ID=miRNA_103;Name=miRNA_103	140	TGTAGTGCTGGTCCTCAGGGACAGTGGGGCAAACATGGTGAAAGGTATGAGACTGGCAGAGCTTCCAGACTTCA	omy-miR-XXXX-5p	GACTGGCAGAGCTTCCAGACTTCA	74	24	Gene	0	intron	0	0	/	/	/	/	/	/	/	/	/	/	/	/	/	/	/	/	/	/	/	/	/	/	/	/	1	0	10	0	/	/	0	/	/
miRNA_1030	scaffold_222	616812	616868	+	ExprMax=1352;ID=miRNA_1030;Name=miRNA_1030	175	TGTTTTTCCTGGAGAGAAGTGGCTTCTTTGCTGCCCTTCTTGACACCAGGCCATCCA	omy-miR-XXXX-5p	TGTTTTTCCTGGAGAGAAGTGGC	57	23	/	/	/	/	0	/	/	/	/	/	/	/	/	/	/	/	/	/	/	/	/	/	0	/	/	/	/	/	/	2	0	1220	0	/	/	0	/	/
miRNA_1031	scaffold_222	818117	818172	-	ExprMax=1236;ID=miRNA_1031;Name=miRNA_1031	225	TACTGTTTGTTAGAATGCTGTTCATTTACTACAGCTCAGCATTCAACACCATAGTA	omy-miR-XXXX-5p	GCTCAGCATTCAACACCATAGTA	56	23	Gene	9237	3'UTR	9237	0	/	/	/	/	/	/	/	/	/	/	/	/	/	/	/	/	/	0	/	/	/	/	/	/	2	0	1490	1	0	4	0	/	/
miRNA_1032	scaffold_2225	71322	71378	+	ExprMax=1179;ID=miRNA_1032;Name=miRNA_1032	165	CCTCTTGGCTGCATCTCTGATCAGTCTTCTCCTTGTATGAGCTGAAAGTTTAGAGGG	omy-miR-XXXX-3p	TGTATGAGCTGAAAGTTTAGAGGG	57	24	Gene	0	intron	0	0	/	/	/	/	/	/	/	/	/	/	/	/	/	/	/	/	/	0	/	REPEAT	/	/	/	/	1	0	354	0	/	/	0	/	/
miRNA_1033	scaffold_223	195770	195841	+	ExprMax=2526;ID=miRNA_1033;Name=miRNA_1033	170	TTCGTCTGTAGGAGGAGAAGCGGACCAAAAAGCAGCGTGGTGGTTATTCATGTTCTTTAATGGAAAACTGAA	omy-miR-XXXX-5p	TTCGTCTGTAGGAGGAGAAGC	72	21	Gene	2715	CDS	2715	0	/	/	/	/	/	/	/	/	/	/	/	/	/	/	/	/	/	/	/	/	/	/	/	/	0	0	40	0	/	/	0	/	/
miRNA_1034	scaffold_223	195973	196030	+	ExprMax=1136;ID=miRNA_1034;Name=miRNA_1034	200	AGTATGATTCTCAATCAGAGACAACTAATGACACCTGCCTCTGATTGAGAACCATACT	omy-miR-XXXX-3p	CCTCTGATTGAGAACCATACT	58	21	Gene	2526	CDS	2526	0	/	/	/	/	/	/	/	/	/	/	/	/	/	/	/	/	/	1	/	/	/	/	/	/	1	0	2854	0	/	/	0	/	/
miRNA_1035	scaffold_2235	69703	69769	+	ExprMax=1490;ID=miRNA_1035;Name=miRNA_1035	220	CTCATCACAGCTGATTCAAATAATCAAAGATTGAAGATGGGTTGGTTATTTGAATCAGCTTTGTAGT	omy-miR-XXXX-3p	TTATTTGAATCAGCTTTGTAGT	67	22	CDS	-5008	Gene	-5008	0	/	/	/	/	/	/	/	/	/	/	/	/	/	/	/	/	/	/	/	/	/	/	/	/	1	0	25	0	/	/	0	/	/
miRNA_1036	scaffold_2247	60843	60909	+	ExprMax=2165;ID=miRNA_1036;Name=miRNA_1036	175	TGTAGTATTAGCATTAGCTGTGGCAAAGGGGAATTTCTTTACTGGCTACCTGAATGTAGCATTGACA	omy-miR-XXXX-5p	TGTAGTATTAGCATTAGCTGTGGC	67	24	/	/	/	/	0	/	/	/	/	/	/	/	/	/	/	/	/	/	/	/	/	/	/	/	/	/	/	/	/	1	0	12	0	/	/	0	/	/
miRNA_1037	scaffold_22489	5491	5556	-	ExprMax=3050;ID=miRNA_1037;Name=miRNA_1037	170	CATGATTATTAGAAAGCAAATTACGGACTCCCCTTTAAATCTGCGTATTCCTTCAAAGCTCAGTTG	omy-miR-XXXX-5p	GCGTATTCCTTCAAAGCTCAGTTG	66	24	/	/	/	/	0	/	/	/	/	/	/	/	/	/	/	/	/	/	/	/	/	/	0	/	/	/	/	/	/	1	0	309	0	/	/	0	/	/
miRNA_1038	scaffold_225	408946	408998	-	ExprMax=2754;ID=miRNA_1038;Name=miRNA_1038	165	GCTCATGGTCCTCCTGGAATCAGAAGTGTTTATGACTCAATGGAGGAACGTAG	omy-miR-XXXX-3p	GCTCATGGTCCTCCTGGAATCAGA	53	24	/	/	/	/	0	/	/	/	/	/	/	/	/	/	/	/	/	/	/	/	/	/	0	/	/	/	/	/	/	1	0	295	0	/	/	0	/	/
miRNA_1039	scaffold_225	440292	440361	-	ExprMax=4902;ID=miRNA_1039;Name=miRNA_1039	160	TGTATCGGCCCGGGCTAGAGTGGGCATCGAGCCAAGTGTCATGAAGCCGGCTCTACGCATCTGGTCTCCA	omy-miR-XXXX-5p	CCGGCTCTACGCATCTGGTCTCCA	70	24	/	/	/	/	0	/	/	/	/	/	/	/	/	/	/	/	/	/	/	/	/	/	/	/	/	/	/	/	/	0	0	316	0	/	/	0	/	/
miRNA_104	scaffold_1061	327027	327085	+	ExprMax=1701;ID=miRNA_104;Name=miRNA_104	250	GCACACCTGATTCTACTTGTCAACTAATCATCAAGCCCTTGACAAGTTGAATCAGGTAT	omy-miR-XXXX-5p	GCACACCTGATTCTACTTGTCA	59	22	Gene	575	5'UTR	575	0	/	/	/	/	/	/	/	/	/	/	/	/	/	/	/	/	/	1	/	/	/	/	/	/	1	0	40	0	/	/	0	/	/
miRNA_1040	scaffold_225	816198	816266	-	ExprMax=1049;ID=miRNA_1040;Name=miRNA_1040	170	CCCTGGTCATCTTCCATAACATCATTGATGTGTCCTCATACAATGTCTTTGGGATATGGAACAAGATCA	omy-mir-598-3p	CCCTGGTCATCTTCCATAACATCA	69	24	/	/	/	/	0	/	/	/	/	/	/	/	/	/	/	/	/	/	/	/	/	/	0	/	/	/	/	rfam-mirna	/	2	0	132	0	/	/	0	/	/
miRNA_1041	scaffold_2250	49378	49443	-	ExprMax=1490;ID=miRNA_1041;Name=miRNA_1041	190	ACTACAAAGCTGATTCAAATAATCAAAGCTTGATGATGAGTTGATTATTTGAATCAGCTGTGTAGT	omy-miR-XXXX-3p	ACTACAAAGCTGATTCAAATAA	66	22	mRNA	0	intron	0	0	/	/	/	/	/	/	/	/	/	/	/	/	/	/	/	/	/	/	/	/	/	/	/	/	1	0	25	0	/	/	0	/	/
miRNA_1042	scaffold_2253	21668	21744	-	ExprMax=1035;ID=miRNA_1042;Name=miRNA_1042	165	TAAGGTCTGAGATTGCCAAAGATTTGGAAAGCTGCCATGGTCTAGAGACTCTAGACCCAAACTGCTACAGACCTATA	omy-miR-XXXX-5p	ACCCAAACTGCTACAGACCTATA	77	23	/	/	/	/	0	/	/	/	/	/	/	/	/	/	/	/	/	/	/	/	/	/	0	/	/	/	/	/	/	1	0	1670	0	/	/	0	/	/
miRNA_1043	scaffold_2253	50122	50185	+	ExprMax=1694;ID=miRNA_1043;Name=miRNA_1043	210	TCGCTGGAGACCCCGGACTGGGGACCGTCGCTGGAGACCCCGGACTGTGGCCCGTCGCTGGAGA	omy-miR-XXXX-5p	TCGCTGGAGACCCCGGACTGGG	64	22	/	/	/	/	0	/	/	/	/	/	/	/	/	/	/	/	/	/	/	/	/	/	/	/	/	/	/	/	/	1	0	72	0	/	/	0	/	/
miRNA_1044	scaffold_2255	110276	110328	+	ExprMax=1314;ID=miRNA_1044;Name=miRNA_1044	230	AGTGCTCTATTTCTGACCAGAACCCTATGAGCCCTTGTCAAAAGTAGTGCACT	omy-miR-XXXX-3p	CCCTTGTCAAAAGTAGTGCACT	53	22	/	/	/	/	0	/	/	/	/	/	/	/	/	/	/	/	/	/	/	/	/	/	/	/	/	/	/	/	/	1	0	126	0	/	/	0	/	/
miRNA_1045	scaffold_22555	1113	1189	-	ExprMax=2228;ID=miRNA_1045;Name=miRNA_1045	140	ATCGATCTTTTGCCACCATCGAGAAGAGGCGCAAGGTGTCAGTCCTTTATACACCTGATGATGTTTCAAAGATGATA	omy-miR-XXXX-5p	CCTGATGATGTTTCAAAGATGATA	77	24	/	/	/	/	0	/	/	/	/	/	/	/	/	/	/	/	/	/	/	/	/	/	/	/	/	/	/	/	/	1	0	9	0	/	/	0	/	/
miRNA_1046	scaffold_2259	28078	28144	-	ExprMax=1955;ID=miRNA_1046;Name=miRNA_1046	165	CCTTCAGAAGTCACATCATTAGTTGAATAAAGTCCACCTGTGTGCAATATAAGTGTCACATGATCTG	omy-miR-XXXX-3p	CCTTCAGAAGTCACATCATTAGTT	67	24	CDS	-673	Gene	-673	0	/	/	/	/	/	/	/	/	/	/	/	/	/	/	/	/	/	/	/	/	/	/	/	/	1	0	30	0	/	/	0	/	/
miRNA_1047	scaffold_2259	91044	91100	+	ExprMax=255846;ID=miRNA_1047;Name=miRNA_1047	240	TTCCCTTTGTCATCCTATGCCTGGGCTCATATAAAGGGGGCTGGGGAGGCAAAGGGA	omy-mir-204-5p	TTCCCTTTGTCATCCTATGCCT	57	22	/	/	/	/	1	0	30	miR-211	0	29	/	/	/	/	/	/	/	/	/	/	/	/	/	/	/	mirbase	/	rfam-mirna	/	8	0	3	1	0	3	1	0	3
miRNA_1048	scaffold_226	227942	228010	-	ExprMax=750558;ID=miRNA_1048;Name=miRNA_1048	208	GGTGGAAATCCCTGGCAATGTGATTTTCGTTTATATTTGTGCACCAAATCACTGTGCCAGGAACCCTCC	omy-mir-23-3p	TGGAAATCCCTGGCAATGTGAT	69	22	/	/	/	/	1	0	10	miR-23a-4-5p	0	20	/	/	/	/	/	/	/	/	/	/	/	/	/	/	/	mirbase	ssa-mir-23a-4	rfam-mirna	/	8	0	4	1	0	3	1	0	3
miRNA_1049	scaffold_226	229687	229761	+	ExprMax=1430;ID=miRNA_1049;Name=miRNA_1049	170	TATACTACGGCTAAGGGCTGTGTCCAGGCACTCCGCATTGCATCGAGCCAAAGCACAGGTCTTAGCCGTGGTATA	omy-miR-XXXX-5p	TATACTACGGCTAAGGGCTGTGT	75	23	/	/	/	/	0	/	/	/	/	/	/	/	/	/	/	/	/	/	/	/	/	/	/	/	/	/	/	/	rfam-other	1	0	7	0	/	/	0	/	/
miRNA_105	scaffold_1061	354793	354863	-	ExprMax=28904;ID=miRNA_105;Name=miRNA_105	165	CGGCTCTCCTCTTCGTTCTGTACATGGAGCCTCTGGGGGCTGCCATTAGGGCAGACACAGGGGTGGAAGGC	omy-miR-XXXX-3p	CGGCTCTCCTCTTCGTTCTGTACA	71	24	/	/	/	/	0	/	/	/	/	/	/	/	/	/	/	/	/	/	/	/	/	/	/	/	/	/	/	/	rfam-other	1	0	16	0	/	/	0	/	/
miRNA_1050	scaffold_2260	36069	36134	+	ExprMax=11347;ID=miRNA_1050;Name=miRNA_1050	200	CCTAAGTATGATTCTCAATCAGAGACAACTAATGACACCTGCCTCTGATTGAGAACCATACTAGGC	omy-miR-XXXX-3p	TCTGATTGAGAACCATACTAGGC	66	23	mRNA	0	intron	0	0	/	/	/	/	/	/	/	/	/	/	/	/	/	/	/	/	/	1	/	/	/	/	/	/	1	0	2699	0	/	/	0	/	/
miRNA_1051	scaffold_2267	13457	13523	+	ExprMax=4575;ID=miRNA_1051;Name=miRNA_1051	210	AGCACTATACAGCAGGTTCAAATAATCAAATCTTAAATGAGTTCATTTGAATTAGCTGTGTAGAGCT	omy-miR-XXXX-3p	TTTGAATTAGCTGTGTAGAGCT	67	22	CDS	-1574	CDS	-1574	0	/	/	/	/	/	/	/	/	/	/	/	/	/	/	/	/	/	/	/	/	/	/	/	/	1	0	2	0	/	/	0	/	/
miRNA_1052	scaffold_22691	1746	1807	+	ExprMax=1503;ID=miRNA_1052;Name=miRNA_1052	175	ACGGATTGCACTGTGATAGACTGCATCCAATTTGTTGAGTAGGGTATTGGAGGCTATTTTGT	omy-miR-XXXX-5p	ACGGATTGCACTGTGATAGACTGC	62	24	/	/	/	/	0	/	/	/	/	/	/	/	/	/	/	/	/	/	/	/	/	/	0	/	REPEAT	/	/	/	/	1	0	280	0	/	/	0	/	/
miRNA_1053	scaffold_227	613328	613373	+	ExprMax=1344;ID=miRNA_1053;Name=miRNA_1053	175	TTGGATGGAGAGCATTTGTGAACAGCAGTTTTCAGTTCTTTCCACA	omy-miR-XXXX-5p	TTGGATGGAGAGCATTTGTGAAC	46	23	/	/	/	/	0	/	/	/	/	/	/	/	/	/	/	/	/	/	/	/	/	/	0	/	REPEAT	/	/	/	/	3	0	1555	0	1	1	0	/	/
miRNA_1054	scaffold_2270	44696	44763	+	ExprMax=1471;ID=miRNA_1054;Name=miRNA_1054	1135	TCAGGTGGTCCACCTTCCCTGTGGCCGACATAGTTGCTGTATGGACAGTGGAGAGGACATGGACTTCT	omy-miR-XXXX-5p	TCAGGTGGTCCACCTTCCCTGTG	68	23	/	/	/	/	0	/	/	/	/	/	/	/	/	/	/	/	/	/	/	/	/	/	1	/	/	/	/	/	/	1	0	82	0	/	/	0	/	/
miRNA_1055	scaffold_22729	4347	4420	+	ExprMax=1282;ID=miRNA_1055;Name=miRNA_1055	160	CCATGACATAGACTGAACAGGTGAATCCAGGTGAAAGCTATAATCCCTTCTTGATGTCACTTGTAGATGAAGGG	omy-miR-XXXX-3p	TTGATGTCACTTGTAGATGAAGGG	74	24	/	/	/	/	0	/	/	/	/	/	/	/	/	/	/	/	/	/	/	/	/	/	/	/	/	/	/	/	/	1	0	1	0	/	/	0	/	/
miRNA_1056	scaffold_2275	55210	55276	-	ExprMax=1955;ID=miRNA_1056;Name=miRNA_1056	165	CCTTCAGAAGTCACATCATTAGTTAAATAAAGTCCACCTGTGTGCAATCTAAGTGTCACATAATCTG	omy-miR-XXXX-3p	CCTTCAGAAGTCACATCATTAGTT	67	24	mRNA	-8463	CDS	-8463	0	/	/	/	/	/	/	/	/	/	/	/	/	/	/	/	/	/	/	/	/	/	/	/	/	1	0	30	0	/	/	0	/	/
miRNA_1057	scaffold_2276	22202	22276	+	ExprMax=1212;ID=miRNA_1057;Name=miRNA_1057	155	TTGTTGACTTGGCTTTCGAAGACCTTAGAAAGGCATGGTAGGATAGATATAGGTCTGTAGCAGTTTGGGTCAAGA	omy-miR-XXXX-5p	TTGTTGACTTGGCTTTCGAAGACC	75	24	Gene	0	intron	0	0	/	/	/	/	/	/	/	/	/	/	/	/	/	/	/	/	/	0	/	REPEAT	/	/	/	/	1	0	894	0	/	/	0	/	/
miRNA_1058	scaffold_22766	696	755	+	ExprMax=2219;ID=miRNA_1058;Name=miRNA_1058	195	TAGATTTAACTTTGGATTGGAGACGTTTGATGTGGGTCTGGAAGGAGAGTTTACAGTCTA	omy-miR-XXXX-5p	TAGATTTAACTTTGGATTGGAGA	60	23	/	/	/	/	0	/	/	/	/	/	/	/	/	/	/	/	/	/	/	/	/	/	0	/	/	/	/	/	/	1	0	1203	0	/	/	0	/	/
miRNA_1059	scaffold_228	526262	526325	+	ExprMax=1520;ID=miRNA_1059;Name=miRNA_1059	230	ATTGCTCTTTCGACCAATCACATCAGATCTTTTCAGAGCTGATCTGATTGGTCAGAAGACTAAT	omy-miR-XXXX-3p	TCTGATTGGTCAGAAGACTAAT	64	22	Gene	-2448	Gene	-2448	0	/	/	/	/	/	/	/	/	/	/	/	/	/	/	/	/	/	/	/	/	/	/	/	/	0	0	2	0	/	/	0	/	/
miRNA_106	scaffold_1062	154889	154951	-	ExprMax=1136;ID=miRNA_106;Name=miRNA_106	165	ACACTACTGAGCCTCATTTTGACTTGTTTTAAGGACATTACATCAAAGTTGGATCAGCCTGTA	omy-miR-XXXX-5p	ACATCAAAGTTGGATCAGCCTGTA	63	24	Gene	0	intron	0	0	/	/	/	/	/	/	/	/	/	/	/	/	/	/	/	/	/	0	/	REPEAT	/	/	/	/	6	0	2239	1	0	6	1	0	1
miRNA_1060	scaffold_228	895381	895445	+	ExprMax=2067;ID=miRNA_1060;Name=miRNA_1060	225	CTGTCTTACCAACTCTATGGTCATTGTCACAATAATCAAACATTACCAAAGAGTTGACAAGACAG	omy-miR-XXXX-3p	TACCAAAGAGTTGACAAGACAG	65	22	5'UTR	459	5'UTR	459	0	/	/	/	/	/	/	/	/	/	/	/	/	/	/	/	/	/	/	/	/	/	/	/	/	1	0	1	0	/	/	0	/	/
miRNA_1061	scaffold_2281	31335	31408	-	ExprMax=9418;ID=miRNA_1061;Name=miRNA_1061	210	ATGTTGGTTCAGTCCAATGAGGATGGAGCTCTCCCATCTACTTTGGATGAAGCGTTCATTACAGTTATACATAA	omy-miR-XXXX-5p	GCGTTCATTACAGTTATACATAA	74	23	Gene	0	intron	0	0	/	/	/	/	/	/	/	/	/	/	/	/	/	/	/	/	/	/	/	/	/	/	/	/	1	0	23	0	/	/	0	/	/
miRNA_1062	scaffold_2282	34512	34579	-	ExprMax=1959;ID=miRNA_1062;Name=miRNA_1062	115	GCTTGTCAATGGATCATCATATAAAGCCCGGATGTAGTGACCATATAGAAATGTGGTGCCATTAGAAG	omy-miR-XXXX-3p	GCTTGTCAATGGATCATCATATAA	68	24	3'UTR	-9748	3'UTR	-9748	0	/	/	/	/	/	/	/	/	/	/	/	/	/	/	/	/	/	/	/	/	/	/	/	rfam-other	1	0	3	0	/	/	0	/	/
miRNA_1063	scaffold_2282	43767	43834	-	ExprMax=1959;ID=miRNA_1063;Name=miRNA_1063	155	GCTTGTCAATGGATCATCATATAAAGCCCAGATGTAGTGACCATATAGAAATGTGGTGCCATTAGAAG	omy-miR-XXXX-3p	GCTTGTCAATGGATCATCATATAA	68	24	/	/	/	/	0	/	/	/	/	/	/	/	/	/	/	/	/	/	/	/	/	/	/	/	/	/	/	/	rfam-other	1	0	3	0	/	/	0	/	/
miRNA_1064	scaffold_2282	71681	71748	+	ExprMax=1105;ID=miRNA_1064;Name=miRNA_1064	1140	CTGACGTGATGAGTCATCATTACCGCCCCAGTCTGATGTAACGCTGACTGATTGGTTACTCTCTGATC	omy-miR-XXXX-5p	CTGACGTGATGAGTCATCATTACC	68	24	5'UTR	4922	5'UTR	4922	0	/	/	/	/	/	/	/	/	/	/	/	/	/	/	/	/	/	/	/	/	/	/	/	/	0	0	4	0	/	/	0	/	/
miRNA_1065	scaffold_2283	78271	78337	+	ExprMax=1813;ID=miRNA_1065;Name=miRNA_1065	165	AGTGTTAACCTGTTCTTCTCTTAGACCAGGAGAAGGTGTCGGACTATGAGATGAAGTTGATGGATCT	omy-miR-XXXX-5p	AGTGTTAACCTGTTCTTCTCTTAG	67	24	CDS	0	CDS	0	0	/	/	/	/	/	/	/	/	/	/	/	/	/	/	/	/	/	/	/	/	/	/	/	/	0	0	1	0	/	/	0	/	/
miRNA_1066	scaffold_22835	2899	2972	+	ExprMax=1966;ID=miRNA_1066;Name=miRNA_1066	170	TTCTTGTGTAACCTTGAGGACGGGCCTGAAAAAAGTGTGACTTCTGTGAGCTTTTTCACCACGTGCATCACTGA	omy-miR-XXXX-5p	TTCTTGTGTAACCTTGAGGACGG	74	23	CDS	0	CDS	0	0	/	/	/	/	/	/	/	/	/	/	/	/	/	/	/	/	/	/	/	/	/	/	/	/	1	0	15	0	/	/	0	/	/
miRNA_1067	scaffold_22868	1689	1760	+	ExprMax=1918;ID=miRNA_1067;Name=miRNA_1067	175	TCAGATATCGGTAAGTGGACTGGAGGCAGGGCATGAAAGGGATAACGAATCCAGTTGTTTGTGTCGTACCTG	omy-miR-XXXX-5p	TCAGATATCGGTAAGTGGACTGGA	72	24	/	/	/	/	0	/	/	/	/	/	/	/	/	/	/	/	/	/	/	/	/	/	0	/	/	/	/	/	/	1	0	529	0	/	/	0	/	/
miRNA_1068	scaffold_229	120339	120399	+	ExprMax=1864;ID=miRNA_1068;Name=miRNA_1068	155	GCCTTTAAACAGCTTGGAAAATTCCAGAAAACTGTCATGGCTTTAGAAGCTTCTGATAGGC	omy-miR-XXXX-3p	TGGCTTTAGAAGCTTCTGATAGGC	61	24	Gene	0	intron	0	0	/	/	/	/	/	/	/	/	/	/	/	/	/	/	/	/	/	0	/	/	/	/	/	/	1	0	8253	0	/	/	0	/	/
miRNA_1069	scaffold_229	394318	394395	-	ExprMax=2813;ID=miRNA_1069;Name=miRNA_1069	165	GTAAGGCACTACAGAGGGTAGTGCGTACGGCTCAGTACATCACTGGGGCTAAGCTGCCTGCCATCCAGGACCTCTACA	omy-miR-XXXX-5p	GCCTGCCATCCAGGACCTCTACA	78	23	mRNA	0	intron	0	0	/	/	/	/	/	/	/	/	/	/	/	/	/	/	/	/	/	0	/	/	/	/	/	/	1	0	1202	0	/	/	0	/	/
miRNA_107	scaffold_1064	298568	298627	+	ExprMax=5562;ID=miRNA_107;Name=miRNA_107	1166	TATGGCTTTTTATTCCTATGTGATGACAGAATGGGCTCATGTAGGGATAGAAGCCACTTA	omy-mir-135-5p	TATGGCTTTTTATTCCTATGTGA	60	23	mRNA	532	mRNA	532	1	0	27	miR-135c-3p	0	23	/	/	/	/	/	/	/	/	/	/	/	/	/	/	/	mirbase	/	rfam-mirna	/	7	0	1	1	0	1	1	0	1
miRNA_1070	scaffold_229	695589	695655	-	ExprMax=1683;ID=miRNA_1070;Name=miRNA_1070	170	GCCTGGTATGGTTCCCAATCAGAGGCAGCTGTCTATCGTTGTCTCTGATTGGGGATCATATTTAGGC	omy-miR-XXXX-3p	GCCTGGTATGGTTCCCAATCAGA	67	23	/	/	/	/	0	/	/	/	/	/	/	/	/	/	/	/	/	/	/	/	/	/	0	/	/	/	/	/	/	1	0	2045	0	/	/	0	/	/
miRNA_1071	scaffold_2292	107333	107397	+	ExprMax=1418;ID=miRNA_1071;Name=miRNA_1071	180	GGAGATCTTTGTGAGCTATACTCGGCCTTGTCTCAGGATGGTAAGTTGGTGGTTGAAGATATCCC	omy-miR-XXXX-3p	TAAGTTGGTGGTTGAAGATATCCC	65	24	/	/	/	/	0	/	/	/	/	/	/	/	/	/	/	/	/	/	/	/	/	/	/	/	/	/	/	/	/	1	0	2254	0	/	/	0	/	/
miRNA_1072	scaffold_22930	3266	3316	+	ExprMax=2673;ID=miRNA_1072;Name=miRNA_1072	155	TCATGACTAGAAGCTCAAAAGACGAAATCGTCATTTTTTTGTGTAAATTGA	omy-miR-XXXX-5p	TCATGACTAGAAGCTCAAAAGACG	51	24	/	/	/	/	0	/	/	/	/	/	/	/	/	/	/	/	/	/	/	/	/	/	0	/	/	/	/	/	/	1	0	450	0	/	/	0	/	/
miRNA_1073	scaffold_2295	6560	6627	-	ExprMax=2597;ID=miRNA_1073;Name=miRNA_1073	160	GAGCTCTTCCACGCAGCAGTTCAATAACAAAGGCTATCCTAGCCTTGTCAGTGGCGTAAGAATGGGGC	omy-miR-XXXX-3p	GCTCTTCCACGCAGCAGTTCAATA	68	24	/	/	/	/	0	/	/	/	/	/	/	/	/	/	/	/	/	/	/	/	/	/	/	/	/	/	/	/	/	1	0	14	0	/	/	0	/	/
miRNA_1074	scaffold_22956	944	1021	-	ExprMax=1241;ID=miRNA_1074;Name=miRNA_1074	175	GCCAACATGTCAGATTTCAAAAACTCAGAAATAGCGATATAATTCATGCCTTACCTTTGAAGAACTTATTTTGTTGGC	omy-miR-XXXX-3p	GCCAACATGTCAGATTTCAAAAA	78	23	Gene	0	intron	0	0	/	/	/	/	/	/	/	/	/	/	/	/	/	/	/	/	/	/	/	/	/	/	/	/	1	0	699	0	/	/	0	/	/
miRNA_1075	scaffold_22968	5024	5098	+	ExprMax=5662;ID=miRNA_1075;Name=miRNA_1075	211	TGATGGTGTGGGGGTGCTTTGCTAGTGACACTGTCAGTGATTTATTTAGAATTCAAGGCACACTTAACCAGCATG	omy-miR-XXXX-3p	CAAGGCACACTTAACCAGCATG	75	22	Gene	-1975	Gene	-1975	0	/	/	/	/	/	/	/	/	/	/	/	/	/	/	/	/	/	1	/	/	/	/	/	/	2	0	4960	0	/	/	1	0	1
miRNA_1076	scaffold_22988	556	621	-	ExprMax=1037;ID=miRNA_1076;Name=miRNA_1076	1090	TGGCTGTCTGGAGTGGTTCTCAATCAGAGGCAGGTGTTTATCGTTGTCTCTGATTGGGAACCATAT	omy-miR-XXXX-5p	GTCTCTGATTGGGAACCATAT	66	21	/	/	/	/	0	/	/	/	/	/	/	/	/	/	/	/	/	/	/	/	/	/	1	/	/	/	/	/	/	1	0	4767	0	/	/	0	/	/
miRNA_1077	scaffold_22997	5732	5801	+	ExprMax=2152;ID=miRNA_1077;Name=miRNA_1077	170	TGAGAGCATCCTGTCGGGCTGTATCACCGCCTGGTATGGCAACTGCACCGCCCACAACCGCAAGGCTCTC	omy-miR-XXXX-5p	TGAGAGCATCCTGTCGGGCTGTA	70	23	/	/	/	/	0	/	/	/	/	/	/	/	/	/	/	/	/	/	/	/	/	/	1	/	/	/	/	/	/	1	0	1039	0	1	1	0	/	/
miRNA_1078	scaffold_23	841599	841676	+	ExprMax=2426;ID=miRNA_1078;Name=miRNA_1078	145	TAAATCAAGATCATCCCAGGGGCCGTAAAAAACCTTCTTGCGGGCCGGATGTGGCCCGCGGGCCTTGACTCTGACATA	omy-miR-XXXX-5p	TAAATCAAGATCATCCCAGGGGCC	78	24	/	/	/	/	0	/	/	/	/	/	/	/	/	/	/	/	/	/	/	/	/	/	/	/	/	/	/	/	/	1	0	19	0	/	/	0	/	/
miRNA_1079	scaffold_23	1503978	1504027	-	ExprMax=1255;ID=miRNA_1079;Name=miRNA_1079	195	TTCTGTACAGCACTTTGAGATATCAGCTGATGTACGAAGGGCTATATAAA	omy-miR-XXXX-5p	GATGTACGAAGGGCTATATAAA	50	22	/	/	/	/	0	/	/	/	/	/	/	/	/	/	/	/	/	/	/	/	/	/	/	/	/	/	/	/	/	1	0	4544	0	/	/	0	/	/
miRNA_108	scaffold_1065	39590	39644	+	ExprMax=1085;ID=miRNA_108;Name=miRNA_108	150	TCGGATTTCATCAACCTTGTTGTCAAGAGACTGGACATTGGCGAGAAGTATACTG	omy-miR-XXXX-5p	TCGGATTTCATCAACCTTGTTGTC	55	24	Gene	0	intron	0	0	/	/	/	/	/	/	/	/	/	/	/	/	/	/	/	/	/	0	/	/	/	/	/	/	0	0	772	0	/	/	0	/	/
miRNA_1080	scaffold_23	1584481	1584544	-	ExprMax=1170;ID=miRNA_1080;Name=miRNA_1080	180	TGGTCCGAAGTGGGCTTCTGTCTTGTCTCTGTTCAGTCTCGCCCCAGAGGCTCGTCCGTACCAG	omy-miR-XXXX-5p	GCCCCAGAGGCTCGTCCGTACCAG	64	24	/	/	/	/	0	/	/	/	/	/	/	/	/	/	/	/	/	/	/	/	/	/	/	/	/	/	/	/	/	1	0	7	0	/	/	0	/	/
miRNA_1081	scaffold_23	2344171	2344231	-	ExprMax=295056;ID=miRNA_1081;Name=miRNA_1081	1205	GTGCATTATTACTCACGGTACGAGTTGAGATTGGCATAGCGCGTACCAAAAGTAATAATGG	omy-mir-126-5p	GCGCGTACCAAAAGTAATAATG	61	22	Gene	0	intron	0	1	0	1	miR-126a-5p	0	8	/	/	/	/	/	/	/	/	/	/	/	/	/	/	/	mirbase	/	rfam-mirna	/	8	0	4	1	0	2	1	0	1
miRNA_1082	scaffold_230	330817	330866	+	ExprMax=1255;ID=miRNA_1082;Name=miRNA_1082	160	TGGAGAGCATTTGTGAACAGCAGTTTTCAGTTCTTTCCACAGATTCTCGA	omy-miR-XXXX-5p	TGGAGAGCATTTGTGAACAGCAGT	50	24	/	/	/	/	0	/	/	/	/	/	/	/	/	/	/	/	/	/	/	/	/	/	0	/	REPEAT	/	/	/	/	3	0	1439	0	1	2	0	/	/
miRNA_1083	scaffold_230	360454	360506	+	ExprMax=4167;ID=miRNA_1083;Name=miRNA_1083	220	TTGCTGGTTACACTGTCTGTGATTTATTTAGAATTCAAGGAGTGCTGCGTCAG	omy-miR-XXXX-5p	TTGCTGGTTACACTGTCTGTGA	53	22	/	/	/	/	0	/	/	/	/	/	/	/	/	/	/	/	/	/	/	/	/	/	/	/	/	/	/	/	/	1	0	33	0	/	/	0	/	/
miRNA_1084	scaffold_230	816403	816459	-	ExprMax=3637;ID=miRNA_1084;Name=miRNA_1084	155	GGACTATAAGACTCATGTTAAAAGGAACCACCAGCTTTCATATGTTCTCATGTTCTG	omy-miR-XXXX-5p	GCTTTCATATGTTCTCATGTTCTG	57	24	/	/	/	/	0	/	/	/	/	/	/	/	/	/	/	/	/	/	/	/	/	/	0	/	/	/	/	/	/	1	0	2972	0	/	/	0	/	/
miRNA_1085	scaffold_2303	76124	76188	-	ExprMax=3282;ID=miRNA_1085;Name=miRNA_1085	190	CCTAGTATGGTTCTCAATCAGAGGCAGGTGTCGTTAGTTGTCTCTGATTGAGAATCATACTTAGG	omy-miR-XXXX-3p	CCTAGTATGGTTCTCAATCAGA	65	22	/	/	/	/	0	/	/	/	/	/	/	/	/	/	/	/	/	/	/	/	/	/	1	/	/	/	/	/	/	1	0	2750	0	/	/	0	/	/
miRNA_1086	scaffold_23054	6341	6415	+	ExprMax=3372;ID=miRNA_1086;Name=miRNA_1086	165	GCCTGCTCCATGCTGACTGCCGGCTCTGGCTGTTCCATGCTGACTGGCGGCTCTGGCTGCTCCATGCTGACTGGC	omy-miR-XXXX-3p	TCTGGCTGCTCCATGCTGACTGGC	75	24	/	/	/	/	0	/	/	/	/	/	/	/	/	/	/	/	/	/	/	/	/	/	/	/	/	/	/	/	rfam-other	0	0	121	0	/	/	0	/	/
miRNA_1087	scaffold_2306	60139	60213	+	ExprMax=2599;ID=miRNA_1087;Name=miRNA_1087	195	TATACCACGGATAAGGGCTGTTCTAATGCACGACGCAATGTGGAGTGCCTGGATACCATCATTAGACGTGGTATA	omy-miR-XXXX-5p	TATACCACGGATAAGGGCTGTT	75	22	3'UTR	-5639	Gene	-5639	0	/	/	/	/	/	/	/	/	/	/	/	/	/	/	/	/	/	/	/	/	/	/	/	/	1	0	13	0	/	/	0	/	/
miRNA_1088	scaffold_23081	1934	1998	-	ExprMax=3282;ID=miRNA_1088;Name=miRNA_1088	190	CCTAGTATGGTTCTCAATCAGAGGCAGGTGTCGTTAGTTATCTCTGATTGAGAATCATACTTAGG	omy-miR-XXXX-3p	CCTAGTATGGTTCTCAATCAGA	65	22	/	/	/	/	0	/	/	/	/	/	/	/	/	/	/	/	/	/	/	/	/	/	1	/	/	/	/	/	/	1	0	2750	0	/	/	0	/	/
miRNA_1089	scaffold_231	344033	344087	-	ExprMax=1567;ID=miRNA_1089;Name=miRNA_1089	150	CCTTATCAGTCCAGTATGTATGCAGGTATTTGCATTTACAACCAGCAATACCAAG	omy-miR-XXXX-3p	CCTTATCAGTCCAGTATGTATGCA	55	24	/	/	/	/	0	/	/	/	/	/	/	/	/	/	/	/	/	/	/	/	/	/	/	/	/	/	/	/	/	1	0	22	0	/	/	0	/	/
miRNA_109	scaffold_10668	1680	1743	+	ExprMax=4175;ID=miRNA_109;Name=miRNA_109	230	ACGACCGGTCTCTATAGCCAGACTGTCCTCTCTGGGCAGCCAGGTTTGTCTGTGACGACTGGTC	omy-miR-XXXX-5p	ACGACCGGTCTCTATAGCCAGA	64	22	/	/	/	/	0	/	/	/	/	/	/	/	/	/	/	/	/	/	/	/	/	/	/	/	/	/	/	/	/	1	0	37	0	/	/	0	/	/
miRNA_1090	scaffold_231	426075	426123	+	ExprMax=1399;ID=miRNA_1090;Name=miRNA_1090	170	TGAAAGGATGCACATAACTCTGCAATGTTGGGTTGTCTTAAATCATTTC	omy-miR-XXXX-5p	TGAAAGGATGCACATAACTCTGC	49	23	/	/	/	/	0	/	/	/	/	/	/	/	/	/	/	/	/	/	/	/	/	/	1	/	/	/	/	/	rfam-other	1	0	608	0	/	/	0	/	/
miRNA_1091	scaffold_2311	10132	10200	-	ExprMax=17191;ID=miRNA_1091;Name=miRNA_1091	200	ATACTAATGCCCATGATTTTGGAATGAGATGTTCGACGAGCAGGTGGCCACATACTTTTGGTCATGTAT	omy-miR-XXXX-5p	CCACATACTTTTGGTCATGTAT	69	22	Gene	0	intron	0	0	/	/	/	/	/	/	/	/	/	/	/	/	/	/	/	/	/	/	/	/	/	/	/	rfam-other	1	0	52	0	/	/	0	/	/
miRNA_1092	scaffold_23130	5087	5156	-	ExprMax=1027;ID=miRNA_1092;Name=miRNA_1092	180	ATATATAGAGTACAGGGAACATAAGGTTGAATATATTATTACGACCTGCTAGATCTACTGTCTCTATTAT	omy-miR-XXXX-5p	GCTAGATCTACTGTCTCTATTAT	70	23	/	/	/	/	0	/	/	/	/	/	/	/	/	/	/	/	/	/	/	/	/	/	0	/	/	/	/	/	/	1	0	290	0	/	/	0	/	/
miRNA_1093	scaffold_23162	5188	5248	+	ExprMax=1018;ID=miRNA_1093;Name=miRNA_1093	190	AGATATGGTAGTTTATCAAAATTGGATTTGTTTTCGATTCTTTGTGGATCTGTGTAATCTG	omy-miR-XXXX-3p	TTCTTTGTGGATCTGTGTAATCTG	61	24	/	/	/	/	0	/	/	/	/	/	/	/	/	/	/	/	/	/	/	/	/	/	1	/	/	/	/	/	/	1	0	821	0	/	/	0	/	/
miRNA_1094	scaffold_232	616175	616237	+	ExprMax=1197;ID=miRNA_1094;Name=miRNA_1094	185	ACTGTTTCCCATGCTTGTTCAATGAACCATAAACAATTAATGAACATGTACCTGTGGAACGGT	omy-MIR439-3p	ATGAACATGTACCTGTGGAACGGT	63	24	/	/	/	/	0	/	/	/	/	/	/	/	/	/	/	/	/	/	/	/	/	/	1	/	/	/	/	rfam-mirna	/	1	0	51	0	/	/	0	/	/
miRNA_1095	scaffold_232	619247	619302	+	ExprMax=2189;ID=miRNA_1095;Name=miRNA_1095	145	CGTGATTGACTGTAGACCCTGCCACATACCTCTTGTGTCTGAGCTGTTGAATTGCG	omy-miR-XXXX-5p	CGTGATTGACTGTAGACCCTGCCA	56	24	/	/	/	/	0	/	/	/	/	/	/	/	/	/	/	/	/	/	/	/	/	/	0	/	/	/	/	/	/	1	0	1533	0	/	/	0	/	/
miRNA_1096	scaffold_232	705278	705329	-	ExprMax=1997;ID=miRNA_1096;Name=miRNA_1096	165	CAATCAACAGCCTGATCAACTCTATGCAATGGAGATGTGTCACGCTGCATGA	omy-miR-XXXX-3p	CAATCAACAGCCTGATCAACTCTA	52	24	5'UTR	5159	mRNA	5159	0	/	/	/	/	/	/	/	/	/	/	/	/	/	/	/	/	/	0	/	/	/	/	/	/	1	0	1760	0	1	1	0	/	/
miRNA_1097	scaffold_232	970119	970189	-	ExprMax=1832;ID=miRNA_1097;Name=miRNA_1097	200	AGCCAGTGGGTCTGGCGACTAATATGTAGCAAGGGCCAGCCGACTAGAGCATACAGGTCGCAGTGGTGGGT	omy-miR-XXXX-5p	CATACAGGTCGCAGTGGTGGGT	71	22	5'UTR	2360	mRNA	2360	0	/	/	/	/	/	/	/	/	/	/	/	/	/	/	/	/	/	0	/	/	/	/	/	/	1	0	3680	0	/	/	0	/	/
miRNA_1098	scaffold_2322	5712	5768	+	ExprMax=1221;ID=miRNA_1098;Name=miRNA_1098	155	TGAACGGAAAGGCTCTGGAGCAACGAACCGCCCTTGCTGTCTCTGCCTGCCCGGTTC	omy-miR-XXXX-5p	TGAACGGAAAGGCTCTGGAGCAAC	57	24	/	/	/	/	0	/	/	/	/	/	/	/	/	/	/	/	/	/	/	/	/	/	/	/	/	/	/	/	/	1	0	1085	0	/	/	0	/	/
miRNA_1099	scaffold_2327	33736	33809	+	ExprMax=1153;ID=miRNA_1099;Name=miRNA_1099	200	TAAGAATATGGTGATTGACAGAGTCGAAAGCCTTGGCCAGGTCGATGAAGACGGCTGCACAGTACTGTCTTTTA	omy-miR-XXXX-5p	TAAGAATATGGTGATTGACAGA	74	22	mRNA	5078	mRNA	5078	0	/	/	/	/	/	/	/	/	/	/	/	/	/	/	/	/	/	0	/	/	/	/	/	/	1	0	640	0	/	/	0	/	/
miRNA_11	scaffold_10	691291	691349	-	ExprMax=403323;ID=miRNA_11;Name=miRNA_11	230	CCCGTAGAGGCGAATTTGCGGTTGTTAATTGTAAACACAAATTCGGTTCTACAGGGTGC	omy-mir-10-5p	CACAAATTCGGTTCTACAGGGT	59	22	Gene	-1390	Gene	-1390	1	0	13	/	0	15	/	/	/	/	/	/	/	/	/	/	/	/	/	/	/	mirbase	/	rfam-mirna	/	8	0	6	1	0	2	1	0	2
miRNA_110	scaffold_1068	43843	43908	+	ExprMax=1097;ID=miRNA_110;Name=miRNA_110	215	TCTCAAAACACATTGGTTAGAGAGGGGAGCAGCCTTGGGACTTCTCTTCCAATGCGTTTTGAGACC	omy-miR-XXXX-3p	TCTTCCAATGCGTTTTGAGACC	66	22	Gene	0	intron	0	0	/	/	/	/	/	/	/	/	/	/	/	/	/	/	/	/	/	/	/	/	/	/	/	/	1	0	1	0	/	/	0	/	/
miRNA_1100	scaffold_233	892406	892475	-	ExprMax=1049;ID=miRNA_1100;Name=miRNA_1100	170	CCCTGGTCATCTTCCATAACATCATTGATATGTCCTCATACAATGCCTTTGTGATATGGAACAAGATCCA	omy-mir-598-3p	CCCTGGTCATCTTCCATAACATCA	70	24	/	/	/	/	0	/	/	/	/	/	/	/	/	/	/	/	/	/	/	/	/	/	0	/	/	/	/	rfam-mirna	/	2	0	132	0	/	/	0	/	/
miRNA_1101	scaffold_23324	966	1020	+	ExprMax=2673;ID=miRNA_1101;Name=miRNA_1101	140	TAGATTTCATGACTAGAAGCTCAAAAGACGAAAACGTTATTTTTTGTTGTTATAA	omy-miR-XXXX-5p	TCATGACTAGAAGCTCAAAAGACG	55	24	/	/	/	/	0	/	/	/	/	/	/	/	/	/	/	/	/	/	/	/	/	/	0	/	/	/	/	/	/	1	0	450	0	/	/	0	/	/
miRNA_1102	scaffold_23376	5365	5426	+	ExprMax=1546;ID=miRNA_1102;Name=miRNA_1102	185	ACAGATCTCAGGCAACGAAGCCGGCCAAGGGCGGGCCACCAAGGCCATTCATTGTACGTCTG	omy-miR-XXXX-5p	ACAGATCTCAGGCAACGAAGCCGG	62	24	/	/	/	/	0	/	/	/	/	/	/	/	/	/	/	/	/	/	/	/	/	/	/	/	/	/	/	/	/	0	0	26	0	/	/	0	/	/
miRNA_1103	scaffold_234	192246	192315	+	ExprMax=1503;ID=miRNA_1103;Name=miRNA_1103	160	GCATAATGTCTCAGTGGTGGGTAGTATATGGGGCTTTGGTGACAAAACGGATTGCACTGTGATAGACTGC	omy-miR-XXXX-3p	ACGGATTGCACTGTGATAGACTGC	70	24	mRNA	0	intron	0	0	/	/	/	/	/	/	/	/	/	/	/	/	/	/	/	/	/	0	/	/	/	/	/	/	1	0	280	0	/	/	0	/	/
miRNA_1104	scaffold_234	374746	374795	+	ExprMax=1724;ID=miRNA_1104;Name=miRNA_1104	180	TTGGATTGGAGATGCTTAATGTGAGTCTGGAATGAGGGTTTACAGTCTAA	omy-miR-XXXX-5p	TTGGATTGGAGATGCTTAATGTG	50	23	/	/	/	/	0	/	/	/	/	/	/	/	/	/	/	/	/	/	/	/	/	/	0	/	/	/	/	/	/	1	0	2949	0	/	/	0	/	/
miRNA_1105	scaffold_23406	4251	4309	+	ExprMax=1627;ID=miRNA_1105;Name=miRNA_1105	250	TTTTTCCTATATAGTGCAATATGAGCCATGATCAAAAGTAGTGCTCTATATAGGGAATA	omy-miR-XXXX-3p	GTAGTGCTCTATATAGGGAATA	59	22	/	/	/	/	0	/	/	/	/	/	/	/	/	/	/	/	/	/	/	/	/	/	/	/	/	/	/	/	/	1	0	68	0	/	/	0	/	/
miRNA_1106	scaffold_23418	2905	2975	-	ExprMax=2140;ID=miRNA_1106;Name=miRNA_1106	1160	CACATCTGAGGAGAATCTACATTATATTGGATCTTATCCCAGCCCCGAAATGTACGGGTGTGATCAAATGT	omy-miR-XXXX-3p	CACATCTGAGGAGAATCTACATTA	71	24	/	/	/	/	0	/	/	/	/	/	/	/	/	/	/	/	/	/	/	/	/	/	/	/	/	/	/	/	/	1	0	32	0	/	/	0	/	/
miRNA_1107	scaffold_235	568178	568226	+	ExprMax=3084;ID=miRNA_1107;Name=miRNA_1107	190	CAGACCTCAGCGCGGGAGCTTCTTGTTTTAGTTTCTGTCTGTAGGCAGG	omy-miR-XXXX-3p	TTTAGTTTCTGTCTGTAGGCAGG	49	23	/	/	/	/	0	/	/	/	/	/	/	/	/	/	/	/	/	/	/	/	/	/	0	/	/	/	/	/	/	0	0	374	0	1	1	0	/	/
miRNA_1108	scaffold_235	845607	845686	+	ExprMax=1825;ID=miRNA_1108;Name=miRNA_1108	145	CAAGATTGTAGACCTACACAAGGCTGGAATGGGCTACAAGACCATCGCCAAGCAGCTTGGTGAGAAGGTGACAACAGTTG	omy-miR-XXXX-5p	CAAGATTGTAGACCTACACAAGGC	80	24	mRNA	0	intron	0	0	/	/	/	/	/	/	/	/	/	/	/	/	/	/	/	/	/	/	/	/	/	/	/	/	1	0	392	0	/	/	0	/	/
miRNA_1109	scaffold_235	1049627	1049695	+	ExprMax=4739;ID=miRNA_1109;Name=miRNA_1109	185	TAGAATTTCTAAGCAAACAGCTGGGGGCAGGGCTTTCCACTATAGAGCTCCATTTTTATGGAATGGTCT	omy-miR-XXXX-5p	TAGAATTTCTAAGCAAACAGCTG	69	23	CDS	-2116	CDS	-2116	0	/	/	/	/	/	/	/	/	/	/	/	/	/	/	/	/	/	/	/	/	/	/	/	/	1	0	1920	0	/	/	0	/	/
miRNA_111	scaffold_1069	96324	96396	-	ExprMax=6582;ID=miRNA_111;Name=miRNA_111	141	GCTGTCTGGAGTGGTTCTCAATCAGAGGCAGGTGTTTATCGTTGTCTCTGATTGGGAACCATATTTAGGCAGC	omy-miR-XXXX-3p	GCTGTCTGGAGTGGTTCTCAATCA	73	24	3'UTR	-5636	3'UTR	-5636	0	/	/	/	/	/	/	/	/	/	/	/	/	/	/	/	/	/	/	/	/	/	/	/	/	0	0	472	0	/	/	0	/	/
miRNA_1110	scaffold_2355	46606	46659	-	ExprMax=1197;ID=miRNA_1110;Name=miRNA_1110	210	TATGATCCCCAATCAGAGACAACGATAGACAGCTGCCTCTGATTGGGAACCAAA	omy-miR-XXXX-3p	TATGATCCCCAATCAGAGACAA	54	22	/	/	/	/	0	/	/	/	/	/	/	/	/	/	/	/	/	/	/	/	/	/	1	/	/	/	/	/	/	1	0	2468	0	/	/	0	/	/
miRNA_1111	scaffold_23572	5210	5266	-	ExprMax=1361;ID=miRNA_1111;Name=miRNA_1111	235	CAGGCTATTCCCATATGGTTCTGGTGAAATATAGGGCACTATATAGGGAATAGGATG	omy-miR-XXXX-5p	GCACTATATAGGGAATAGGATG	57	22	/	/	/	/	0	/	/	/	/	/	/	/	/	/	/	/	/	/	/	/	/	/	1	/	/	/	/	/	/	1	0	202	0	/	/	0	/	/
miRNA_1112	scaffold_2359	99427	99486	-	ExprMax=1088;ID=miRNA_1112;Name=miRNA_1112	175	TTGGATGGAGAGCATTTGTGAACAGCAAATTTCAGTTCTTTCCACAGATTCTCGATTGGA	omy-miR-XXXX-5p	TCCACAGATTCTCGATTGGA	60	20	/	/	/	/	0	/	/	/	/	/	/	/	/	/	/	/	/	/	/	/	/	/	0	/	/	/	/	/	/	5	0	1170	1	0	1	0	/	/
miRNA_1113	scaffold_2360	58456	58513	-	ExprMax=102714;ID=miRNA_1113;Name=miRNA_1113	225	TTAAAAGGAAGGTGTGGCTGTTCTAATGGTTTGACTAACAGTCGCAAATTCCCTTTAA	omy-miR-724-5p	AACAGTCGCAAATTCCCTTTAA	58	22	/	/	/	/	1	0	4	miR-724-5p	/	/	/	/	/	/	/	/	/	/	/	/	/	/	/	/	/	mirbase	/	/	/	8	0	4	1	0	2	1	0	2
miRNA_1114	scaffold_23600	4966	5041	+	ExprMax=1030;ID=miRNA_1114;Name=miRNA_1114	140	CAGACAGTGTAGTAGTGTGGGCTCAATAGCATATCATTAGTGTGCAAGATCTTGAGAATCAGCTGTACATGTGATG	omy-miR-XXXX-3p	TGAGAATCAGCTGTACATGTGATG	76	24	mRNA	0	intron	0	0	/	/	/	/	/	/	/	/	/	/	/	/	/	/	/	/	/	0	/	/	/	/	/	/	1	0	334	0	/	/	0	/	/
miRNA_1115	scaffold_2367	38476	38540	-	ExprMax=3282;ID=miRNA_1115;Name=miRNA_1115	190	CCTAGTATGGTTCTCAATCAGAGGCAGGTGTCGTTAGTTGTCTCTGATTGAGAATCATACTTAGG	omy-miR-XXXX-3p	CCTAGTATGGTTCTCAATCAGA	65	22	mRNA	-8786	CDS	-8786	0	/	/	/	/	/	/	/	/	/	/	/	/	/	/	/	/	/	1	/	/	/	/	/	/	1	0	2750	0	/	/	0	/	/
miRNA_1116	scaffold_23691	2451	2521	+	ExprMax=1075;ID=miRNA_1116;Name=miRNA_1116	1125	TGTAGGTTCCATCTAATAGAGCGGCCCTCTACCCCGCATGTCTGATCTTCATGGACGACGTAGGGAAGGGC	omy-miR-XXXX-3p	TCATGGACGACGTAGGGAAGGGC	71	23	/	/	/	/	0	/	/	/	/	/	/	/	/	/	/	/	/	/	/	/	/	/	1	/	/	/	/	/	/	1	0	11	0	/	/	0	/	/
miRNA_1117	scaffold_237	186971	187034	-	ExprMax=3637;ID=miRNA_1117;Name=miRNA_1117	180	ACCTGGGAATATTGAAGACTCATGTTAAAAGGAACCACCAGCTTTCATATGTTCTCATGTTCTG	omy-miR-XXXX-5p	GCTTTCATATGTTCTCATGTTCTG	64	24	/	/	/	/	0	/	/	/	/	/	/	/	/	/	/	/	/	/	/	/	/	/	0	/	/	/	/	/	/	1	0	2972	0	/	/	0	/	/
miRNA_1118	scaffold_237	625990	626063	+	ExprMax=1091;ID=miRNA_1118;Name=miRNA_1118	165	GCTGTGCAGGAGGGTGTCTTTGCATACCACACTATGTGACACAGTCATAGTTACAGATCTATGGACTGCACAGC	omy-miR-XXXX-3p	TACAGATCTATGGACTGCACAGC	74	23	mRNA	-1853	5'UTR	-1853	0	/	/	/	/	/	/	/	/	/	/	/	/	/	/	/	/	/	/	/	/	/	/	/	/	1	0	43	0	/	/	0	1	1
miRNA_1119	scaffold_237	807076	807128	+	ExprMax=1362;ID=miRNA_1119;Name=miRNA_1119	230	ATATGGTTCCCAATCAGAGACGACTAACACCTGCCTCTGATTGAGAACCATAT	omy-miR-XXXX-5p	ATATGGTTCCCAATCAGAGACG	53	22	/	/	/	/	0	/	/	/	/	/	/	/	/	/	/	/	/	/	/	/	/	/	/	/	/	/	/	/	/	0	0	33	0	/	/	0	/	/
miRNA_112	scaffold_10697	2150	2220	-	ExprMax=1345;ID=miRNA_112;Name=miRNA_112	160	CCACCCGGCACAGCCAGAAGAGGACTGGCCACCCCTCAGAGCCTGGTTCCGCTCTAGGTTTCTTCCTAGGT	omy-miR-XXXX-3p	CCACCCGGCACAGCCAGAAGAGGA	71	24	Gene	0	intron	0	0	/	/	/	/	/	/	/	/	/	/	/	/	/	/	/	/	/	0	/	/	/	/	/	/	1	0	4998	0	/	/	0	/	/
miRNA_1120	scaffold_23703	1623	1674	+	ExprMax=1198;ID=miRNA_1120;Name=miRNA_1120	170	TAGGATGATCGAGCAGCAGTAAGGGCTCTTAGATACTGCACGGTACTGTCTT	omy-miR-XXXX-5p	TAGGATGATCGAGCAGCAGTAAG	52	23	/	/	/	/	0	/	/	/	/	/	/	/	/	/	/	/	/	/	/	/	/	/	0	/	/	/	/	/	/	1	0	302	0	/	/	0	/	/
miRNA_1121	scaffold_238	551617	551677	+	ExprMax=1420;ID=miRNA_1121;Name=miRNA_1121	185	CAGAACCGCTTGTTGCAATTTCGATGAGGCTCTCTTGTTCAGATATCGGTAAGTGGACTGG	omy-miR-XXXX-3p	TCAGATATCGGTAAGTGGACTGG	61	23	/	/	/	/	0	/	/	/	/	/	/	/	/	/	/	/	/	/	/	/	/	/	0	/	/	/	/	/	/	1	0	548	0	/	/	0	/	/
miRNA_1122	scaffold_239	412885	412954	-	ExprMax=2387;ID=miRNA_1122;Name=miRNA_1122	175	AAGCGCAAACCAGATGGGATGACGTATCGCTGCAGAATGCTGTGGTAGCCATGCTGGTTAAGTGTGCCTT	omy-miR-XXXX-5p	GCCATGCTGGTTAAGTGTGCCTT	70	23	3'UTR	-7889	3'UTR	-7889	0	/	/	/	/	/	/	/	/	/	/	/	/	/	/	/	/	/	1	/	/	/	/	/	/	3	0	4665	0	/	/	1	0	1
miRNA_1123	scaffold_2391	615	669	+	ExprMax=1556;ID=miRNA_1123;Name=miRNA_1123	180	CCACCGGCCGTGGGCGCTGATTGGGACCGGGTATCGGTGCTTGAGAGCGATGGGC	omy-miR-XXXX-3p	TATCGGTGCTTGAGAGCGATGGGC	55	24	/	/	/	/	0	/	/	/	/	/	/	/	/	/	/	/	/	/	/	/	/	/	/	/	/	/	/	/	/	1	0	28	0	/	/	0	/	/
miRNA_1124	scaffold_2391	80655	80730	+	ExprMax=1567;ID=miRNA_1124;Name=miRNA_1124	1150	TGTCAACTCGACGTAGGATCAGGCAAAACCCTCGAGTTGCGTACCTTATGCAGGTCCGGTCCTCGGTTGGTTGCCA	omy-miR-XXXX-5p	TGTCAACTCGACGTAGGATCAGGC	76	24	CDS	8533	CDS	8533	0	/	/	/	/	/	/	/	/	/	/	/	/	/	/	/	/	/	/	/	/	/	/	/	/	0	0	4	0	/	/	0	/	/
miRNA_1125	scaffold_23938	1254	1315	-	ExprMax=5362;ID=miRNA_1125;Name=miRNA_1125	176	GCCAATAGCTACTTTCCTTACTGAGGAGTTGGCAACACCACCCAGATATAGGAAGCATATGG	omy-miR-XXXX-3p	GCCAATAGCTACTTTCCTTACTGA	62	24	/	/	/	/	0	/	/	/	/	/	/	/	/	/	/	/	/	/	/	/	/	/	0	/	/	/	/	/	/	3	0	107	0	/	/	1	0	5
miRNA_1126	scaffold_2397	87649	87708	+	ExprMax=1287;ID=miRNA_1126;Name=miRNA_1126	230	AATGGAATGGCATCAAACACATGAAAACCATGTATTTTATGTATTTGATACCATTTCACT	omy-miR-XXXX-5p	AATGGAATGGCATCAAACACATG	60	23	mRNA	0	intron	0	0	/	/	/	/	/	/	/	/	/	/	/	/	/	/	/	/	/	/	/	/	/	/	/	/	1	0	513	0	/	/	0	/	/
miRNA_1127	scaffold_2399	95155	95230	-	ExprMax=8289;ID=miRNA_1127;Name=miRNA_1127	154	ATCAGCCACTCCTGGGCTACAATCACCTATCCGAACCCGTTTCACTGCTATACTGATGTTATCTGCCCGAGGGAGT	omy-miR-XXXX-3p	CCACTCCTGGGCTACAATCACCTA	76	24	/	/	/	/	0	/	/	/	/	/	/	/	/	/	/	/	/	/	/	/	/	/	/	/	/	/	/	/	/	1	0	160	0	/	/	0	/	/
miRNA_1128	scaffold_24	856970	857029	+	ExprMax=56920;ID=miRNA_1128;Name=miRNA_1128	1231	TAATCTCTGCAGGCAACTGTGATGTCTTATGGTTTCTCACATTGACCTGGAGAGGTTCTG	omy-mir-216-5p	TAATCTCTGCAGGCAACTGTGA	60	22	/	/	/	/	1	0	6	miR-216b	0	9	/	/	/	/	/	/	/	/	/	/	/	/	/	/	/	mirbase	ssa-mir-216a	rfam-mirna	/	8	0	2	1	0	1	1	0	1
miRNA_1129	scaffold_24	857943	858002	+	ExprMax=95253;ID=miRNA_1129;Name=miRNA_1129	280	TAATCTCAGCTGGCAACTGTGAGCAGTTCAGTGTTTCCTCTCACAGTGGCTACTGGGGTT	omy-mir-216-5p	TAATCTCAGCTGGCAACTGTGA	60	22	/	/	/	/	1	0	16	miR-216b-5p	0	12	/	/	/	/	/	/	/	/	/	/	/	/	/	/	/	mirbase	/	rfam-mirna	/	4	0	2	1	0	1	0	1	1
miRNA_113	scaffold_1072	36157	36216	+	ExprMax=1125;ID=miRNA_113;Name=miRNA_113	220	TAAGTATGATTCTCAATCAGAGACAACTACTGACACCTGCCTCTGATTGAGAACCATACT	omy-miR-XXXX-5p	TAAGTATGATTCTCAATCAGAG	60	22	Gene	2193	CDS	2193	0	/	/	/	/	/	/	/	/	/	/	/	/	/	/	/	/	/	/	/	/	/	/	/	/	1	0	3478	0	/	/	0	/	/
miRNA_1130	scaffold_24	858703	858758	+	ExprMax=384963;ID=miRNA_1130;Name=miRNA_1130	220	TACTGCATCAGGAACTGATTGGATGATGTCGATGGGCCATCAGTTCTTGATGCATT	omy-mir-217-5p	TACTGCATCAGGAACTGATTGGA	56	23	/	/	/	/	1	0	20	miR-217a	0	11	/	/	/	/	/	/	/	/	/	/	/	/	/	/	/	mirbase	/	rfam-mirna	/	3	0	2	1	0	1	0	1	1
miRNA_1131	scaffold_24	956914	956974	+	ExprMax=2996;ID=miRNA_1131;Name=miRNA_1131	215	TGGCACTGTTCGTAACCTGGCTCAGTCCTCAGTGTGAGCTGTGGGTTCCATTCCAGTGCCA	omy-miR-XXXX-5p	TGGCACTGTTCGTAACCTGGC	61	21	Gene	0	intron	0	0	/	/	/	/	/	0	1	/	/	/	/	/	/	/	/	/	/	/	/	/	mirbase	/	/	rfam-other	1	0	2	0	/	/	0	/	/
miRNA_1132	scaffold_24	957876	957936	+	ExprMax=2571;ID=miRNA_1132;Name=miRNA_1132	195	TTGCACTGTTCGTAACCTGGCTCAGTCCTCAGTGTGAGCTGTGGGTTCCATTCCAGTGCCA	omy-miR-XXXX-5p	TTGCACTGTTCGTAACCTGGC	61	21	Gene	0	intron	0	0	/	/	/	/	/	0	8	/	/	/	/	/	/	/	/	/	/	/	/	/	mirbase	/	/	rfam-other	1	0	5	0	/	/	0	/	/
miRNA_1133	scaffold_24	958763	958823	+	ExprMax=2571;ID=miRNA_1133;Name=miRNA_1133	195	TTGCACTGTTCGTAACCTGGCTCAGTCCTCGGTGTGAGCTGTGGGTTCCATTCCAGTGCCA	omy-miR-XXXX-5p	TTGCACTGTTCGTAACCTGGC	61	21	Gene	0	intron	0	0	/	/	/	/	/	0	8	/	/	/	/	/	/	/	/	/	/	/	/	/	mirbase	/	/	rfam-other	1	0	5	0	/	/	0	/	/
miRNA_1134	scaffold_24	959276	959334	+	ExprMax=2571;ID=miRNA_1134;Name=miRNA_1134	185	TTGCACTGTTCGTAACCTGGCTCAGTCCTCGGTGAGCTGTGGGTTCCATTCCAGTGCCA	omy-miR-XXXX-5p	TTGCACTGTTCGTAACCTGGC	59	21	Gene	0	intron	0	0	/	/	/	/	/	0	8	/	/	/	/	/	/	/	/	/	/	/	/	/	mirbase	/	/	rfam-other	1	0	5	0	/	/	0	/	/
miRNA_1135	scaffold_24	1621090	1621152	-	ExprMax=1984;ID=miRNA_1135;Name=miRNA_1135	185	ACACTACTGAGCCTCATTTTGACTTGTTTTAAGGACATTACATCAAAGTTGGATCAGCCTGTA	omy-miR-XXXX-5p	CATCAAAGTTGGATCAGCCTGTA	63	23	CDS	0	CDS	0	0	/	/	/	/	/	/	/	/	/	/	/	/	/	/	/	/	/	0	/	REPEAT	/	/	/	/	6	0	2281	1	0	6	1	0	1
miRNA_1136	scaffold_241	1049925	1049998	+	ExprMax=1153;ID=miRNA_1136;Name=miRNA_1136	200	TAAGAATATGGTGATTGACAGAGTCGAAAGCCTTGGCCAGGTCGATGAAGACGGCTGCACAGTACTGTCTTTTA	omy-miR-XXXX-5p	TAAGAATATGGTGATTGACAGA	74	22	/	/	/	/	0	/	/	/	/	/	/	/	/	/	/	/	/	/	/	/	/	/	0	/	/	/	/	/	/	1	0	640	0	/	/	0	/	/
miRNA_1137	scaffold_24125	486	555	-	ExprMax=2063;ID=miRNA_1137;Name=miRNA_1137	175	GCCTGGTATGGTTCTCAATCAGAGGCAGGTGTTGTTAGTTGTCTCTGATTGAGAATCATACTTCGGTAGC	omy-miR-XXXX-3p	GCCTGGTATGGTTCTCAATCAGA	70	23	/	/	/	/	0	/	/	/	/	/	/	/	/	/	/	/	/	/	/	/	/	/	0	/	/	/	/	/	/	1	0	2164	0	/	/	0	/	/
miRNA_1138	scaffold_24151	153	213	-	ExprMax=1014;ID=miRNA_1138;Name=miRNA_1138	130	AGCCATGGCAAGTTCTTGAAACGGGTTGATATCAGCTGCATCCCTGAACTTCCAAATCTCA	omy-MIR169_2-5p	GCATCCCTGAACTTCCAAATCTCA	61	24	/	/	/	/	0	/	/	/	/	/	/	/	/	/	/	/	/	/	/	/	/	/	/	/	/	/	/	rfam-mirna	/	1	0	24	0	/	/	0	/	/
miRNA_1139	scaffold_24183	714	770	-	ExprMax=59699;ID=miRNA_1139;Name=miRNA_1139	196	TCACACAGAGCTGCCTCTCCAGTAGCTCATATTCACTGGAGACACATGCACTGTAGA	omy-mir-139-5p	ACTGGAGACACATGCACTGTAGA	57	23	/	/	/	/	1	0	6	miR-139-5p	0	9	/	/	/	/	/	/	/	/	/	/	/	/	/	/	/	mirbase	/	rfam-mirna	/	7	0	3	0	/	/	1	0	1
miRNA_114	scaffold_1072	105169	105222	-	ExprMax=3140;ID=miRNA_114;Name=miRNA_114	210	TATGTTTCCCAATCAGAGACAATGATAAACAGCTGTCCCTGATTGAGAGCCCTA	omy-miR-XXXX-3p	TATGTTTCCCAATCAGAGACAA	54	22	/	/	/	/	0	/	/	/	/	/	/	/	/	/	/	/	/	/	/	/	/	/	1	/	/	/	/	/	/	1	0	37	0	/	/	0	/	/
miRNA_1140	scaffold_242	496094	496143	-	ExprMax=1255;ID=miRNA_1140;Name=miRNA_1140	200	TTCTGTACAGCACGTTGAGATATCAGCTGATGTACGAAGGGCTATATAAA	omy-miR-XXXX-5p	GATGTACGAAGGGCTATATAAA	50	22	/	/	/	/	0	/	/	/	/	/	/	/	/	/	/	/	/	/	/	/	/	/	/	/	/	/	/	/	/	1	0	4544	0	/	/	0	/	/
miRNA_1141	scaffold_24207	5392	5451	-	ExprMax=2897;ID=miRNA_1141;Name=miRNA_1141	185	GGCCTCCAGTTCTTAAGTTCACACAAGTCCCCTTTTTTGGGCATGAGAGTCAGAGCCGCC	omy-miR-XXXX-3p	GGCCTCCAGTTCTTAAGTTCACA	60	23	/	/	/	/	0	/	/	/	/	/	/	/	/	/	/	/	/	/	/	/	/	/	0	/	/	/	/	/	rfam-other	1	0	58	0	/	/	0	/	/
miRNA_1142	scaffold_24278	19	102	+	ExprMax=3412;ID=miRNA_1142;Name=miRNA_1142	140	TGCTTCTTGCAGAGCCCGGTATCTTGTTTCAAGAGAAATTGACAGAGATGGGCCAGGATAGTGACTTAAAGACGCATTAGCGAC	omy-miR-XXXX-3p	AGGATAGTGACTTAAAGACGCATT	84	24	5'UTR	0	5'UTR	0	0	/	/	/	/	/	/	/	/	/	/	/	/	/	/	/	/	/	/	/	/	/	/	/	/	0	0	4	0	/	/	0	/	/
miRNA_1143	scaffold_243	242889	242943	+	ExprMax=1409;ID=miRNA_1143;Name=miRNA_1143	170	ATTGGTTCTCAATTAGAGGCAGCTGTCTATCGTTGTCTCTGATTGGGAACCATAT	omy-miR-XXXX-5p	ATTGGTTCTCAATTAGAGGCA	55	21	/	/	/	/	0	/	/	/	/	/	/	/	/	/	/	/	/	/	/	/	/	/	/	/	/	/	/	/	rfam-other	0	0	908	0	/	/	0	/	/
miRNA_1144	scaffold_243	628163	628226	+	ExprMax=4175;ID=miRNA_1144;Name=miRNA_1144	160	TTTCAACAGTACTATTTACATATTACTGTATGTGGGTTATTGATTGAAAGAGACTGGACAACCC	omy-miR-XXXX-3p	TGATTGAAAGAGACTGGACAACCC	64	24	Gene	-1523	Gene	-1523	0	/	/	/	/	/	/	/	/	/	/	/	/	/	/	/	/	/	0	/	REPEAT	/	/	/	/	1	0	46	0	/	/	0	/	/
miRNA_1145	scaffold_2430	2673	2750	-	ExprMax=1592;ID=miRNA_1145;Name=miRNA_1145	140	TTGGATGTCAGTGTTGGACCCTGTGTAAACTATAATGTCCTGGACAAATCCTGTCTTCACGTCGCACATGACAAAGAA	omy-miR-XXXX-5p	CTTCACGTCGCACATGACAAAGAA	78	24	/	/	/	/	0	/	/	/	/	/	/	/	/	/	/	/	/	/	/	/	/	/	/	/	/	/	/	/	/	1	0	20	0	/	/	0	/	/
miRNA_1146	scaffold_24314	629	687	-	ExprMax=1984;ID=miRNA_1146;Name=miRNA_1146	195	TACAGAGCCTCATTTCGACTTGTTTTAAGGACATTACATCAAAGTTGGATCAGCCTGTA	omy-miR-XXXX-5p	CATCAAAGTTGGATCAGCCTGTA	59	23	/	/	/	/	0	/	/	/	/	/	/	/	/	/	/	/	/	/	/	/	/	/	0	/	/	/	/	/	/	6	0	2281	1	0	6	1	0	1
miRNA_1147	scaffold_24320	965	1035	-	ExprMax=10293;ID=miRNA_1147;Name=miRNA_1147	200	AGCCAGTGGGTTTGGCGACGAGTATGAAGCGAAGGCCAGCCAACGAGAGCGTACAGGTCGCAATGGTGGGT	omy-miR-XXXX-5p	CGTACAGGTCGCAATGGTGGGT	71	22	/	/	/	/	0	/	/	/	/	/	/	/	/	/	/	/	/	/	/	/	/	/	0	/	/	/	/	/	/	1	0	805	0	/	/	0	/	/
miRNA_1148	scaffold_244	60224	60275	+	ExprMax=1287;ID=miRNA_1148;Name=miRNA_1148	170	AATGGAATGGCATCAAACACATGGAAACCATGTGTTTGATGTACTGTGCATT	omy-miR-XXXX-5p	AATGGAATGGCATCAAACACATG	52	23	/	/	/	/	0	/	/	/	/	/	/	/	/	/	/	/	/	/	/	/	/	/	/	/	/	/	/	/	/	1	0	513	0	/	/	0	/	/
miRNA_1149	scaffold_244	173118	173184	+	ExprMax=1420;ID=miRNA_1149;Name=miRNA_1149	185	TCAGATATCGGTAAGTGGACTGGAGGCAGGGCATGAAAGGGATAACGAATCCAGTTTTTGTCATCTG	omy-miR-XXXX-5p	TCAGATATCGGTAAGTGGACTGG	67	23	/	/	/	/	0	/	/	/	/	/	/	/	/	/	/	/	/	/	/	/	/	/	0	/	/	/	/	/	/	1	0	548	0	/	/	0	/	/
miRNA_115	scaffold_10733	247	309	+	ExprMax=3605;ID=miRNA_115;Name=miRNA_115	220	TATATAGTGCTCTACTTTTGACTATGGCCCATGGTGCTCTGCTCAAGTGAAGTGCACCATGTA	omy-miR-XXXX-5p	TATATAGTGCTCTACTTTTGAC	63	22	/	/	/	/	0	/	/	/	/	/	/	/	/	/	/	/	/	/	/	/	/	/	/	/	/	/	/	/	/	1	0	62	0	/	/	0	/	/
miRNA_1150	scaffold_244	270188	270250	-	ExprMax=1924799;ID=miRNA_1150;Name=miRNA_1150	1225	TACTCCCTTAGATACGAATTTGTGACCGTGAGTCTGTTCACACAAATCCGGATCTACAGGGTA	omy-mir-10-5p	ACAAATCCGGATCTACAGGGTA	63	22	Gene	-30	Gene	-30	1	0	6	miR-10a-5p	0	3	/	/	/	/	/	/	/	/	/	/	/	/	/	/	/	mirbase	/	rfam-mirna	/	8	0	2	1	0	1	1	0	1
miRNA_1151	scaffold_244	325807	325864	-	ExprMax=32884;ID=miRNA_1151;Name=miRNA_1151	1215	TTCAGGTAGTTTCAGGTTCCTGTGATATACGTCCAGCCCAACAACTTGAAACTACCTA	omy-mir-196-5p	CCCAACAACTTGAAACTACCTA	58	22	Gene	2433	CDS	2433	1	0	5	/	0	3	/	/	/	/	/	/	/	/	/	/	/	/	/	/	/	mirbase	/	rfam-mirna	/	5	0	2	1	0	1	0	1	1
miRNA_1152	scaffold_244	1133377	1133429	+	ExprMax=1148;ID=miRNA_1152;Name=miRNA_1152	120	TTAATAGGATTTATCTGAGACCTGCACAGACAAGTTCAGTAAATCTGCATTTA	omy-miR-XXXX-5p	TTAATAGGATTTATCTGAGACCT	53	23	Gene	0	intron	0	0	/	/	/	/	/	/	/	/	/	/	/	/	/	/	/	/	/	/	/	/	/	/	/	/	1	0	3	0	/	/	0	/	/
miRNA_1153	scaffold_244	1134735	1134802	+	ExprMax=1872;ID=miRNA_1153;Name=miRNA_1153	135	GAATATGTTGCATCAAAGTGTCTGTAGTTGAGAGAAATACCTGTCAGGTCTGTGATGAGAAATCATGC	omy-miR-XXXX-3p	AGGTCTGTGATGAGAAATCATGC	68	23	Gene	0	intron	0	0	/	/	/	/	/	/	/	/	/	/	/	/	/	/	/	/	/	/	/	/	/	/	/	rfam-other	1	0	4	0	/	/	0	/	/
miRNA_1154	scaffold_244	1136744	1136815	+	ExprMax=1148;ID=miRNA_1154;Name=miRNA_1154	1125	TGGTCTGTGATGAAAAATCTTGTACTCAAAACGCTGAAAACCCTGATGTTTAATAGGATTTATCTGAGACCT	omy-miR-XXXX-3p	TTAATAGGATTTATCTGAGACCT	72	23	Gene	0	intron	0	0	/	/	/	/	/	/	/	/	/	/	/	/	/	/	/	/	/	/	/	/	/	/	/	/	1	0	3	0	/	/	0	/	/
miRNA_1155	scaffold_24404	4014	4073	+	ExprMax=1305;ID=miRNA_1155;Name=miRNA_1155	175	CCTAACATGTTTTACTGTGAAAATACGTTGTCTCAGTTATAGCAATGTAATAGCAGTAGG	omy-miR-XXXX-3p	TTATAGCAATGTAATAGCAGTAGG	60	24	/	/	/	/	0	/	/	/	/	/	/	/	/	/	/	/	/	/	/	/	/	/	0	/	REPEAT	/	/	/	/	0	0	2	0	/	/	0	/	/
miRNA_1156	scaffold_24516	1617	1675	+	ExprMax=74333;ID=miRNA_1156;Name=miRNA_1156	1217	TGCCTGTCTACACTTGCTGTGCAGACCTTCCTATCCTGTACAGCAGGCACAGACAGGCA	omy-mir-214-5p	TGCCTGTCTACACTTGCTGTGC	59	22	CDS	1502	mRNA	1502	1	0	9	miR-3120	0	8	/	/	/	/	/	/	/	/	/	/	/	/	/	/	/	mirbase	/	rfam-mirna	/	7	0	3	1	0	1	1	0	1
miRNA_1157	scaffold_2455	40366	40432	-	ExprMax=2033;ID=miRNA_1157;Name=miRNA_1157	180	GCCTCATCAAGCAGCGCTTCAGAAAGAACAGAGTGAACACTGTCTGAGATTGCTGGTGTTGTGAAGG	omy-miR-XXXX-3p	GCCTCATCAAGCAGCGCTTCAGAA	67	24	Gene	0	intron	0	0	/	/	/	/	/	/	/	/	/	/	/	/	/	/	/	/	/	0	/	/	/	/	/	/	1	0	56	0	/	/	0	/	/
miRNA_1158	scaffold_246	491114	491162	+	ExprMax=3084;ID=miRNA_1158;Name=miRNA_1158	190	CAGACCTCAGCGCGGGAGCTTCTTGTTTTAGTTTCTGTCTGTAGGCAGG	omy-miR-XXXX-3p	TTTAGTTTCTGTCTGTAGGCAGG	49	23	CDS	0	CDS	0	0	/	/	/	/	/	/	/	/	/	/	/	/	/	/	/	/	/	0	/	/	/	/	/	/	0	0	374	0	1	1	0	/	/
miRNA_1159	scaffold_246	540102	540170	+	ExprMax=16990;ID=miRNA_1159;Name=miRNA_1159	170	GCGGGAGACTCTAGCGGCTCTGGACAGGCGGGAGACTCTAGCGGCTCTGGACAGACGGGAGACTCTAGC	omy-miR-XXXX-3p	TCTGGACAGACGGGAGACTCTAGC	69	24	Gene	0	intron	0	0	/	/	/	/	/	/	/	/	/	/	/	/	/	/	/	/	/	/	/	/	/	/	/	/	0	0	133	0	/	/	0	/	/
miRNA_116	scaffold_1074	107805	107874	+	ExprMax=1579;ID=miRNA_116;Name=miRNA_116	190	TGAGAGCATCCTGTCGGGCTGTATCACCGCCTGGTACGGCAACTGCACCGCCCTCAACCGCATGGCTCTC	omy-miR-XXXX-5p	TGAGAGCATCCTGTCGGGCTGT	70	22	mRNA	0	intron	0	0	/	/	/	/	/	/	/	/	/	/	/	/	/	/	/	/	/	1	/	/	/	/	/	/	1	0	1088	0	1	1	0	1	1
miRNA_1160	scaffold_24695	4981	5058	+	ExprMax=2432;ID=miRNA_1160;Name=miRNA_1160	105	AAATAGCTGCTTGCAGGGTGTTATAAGAGCCAAACTCCTCCATGATGTTTTTATGTACACCTCTGAACACCCTTTGGA	omy-miR-XXXX-3p	TATGTACACCTCTGAACACCCTTT	78	24	/	/	/	/	0	/	/	/	/	/	/	/	/	/	/	/	/	/	/	/	/	/	/	/	/	/	/	/	/	0	0	4	0	/	/	0	/	/
miRNA_1161	scaffold_247	163045	163100	+	ExprMax=1062599;ID=miRNA_1161;Name=miRNA_1161	240	TCCTTCATTCCACCGGAGTCTGTATCTTTATCTAAACAGATTTCAGTGAAGTGAAG	omy-mir-205-5p	TCCTTCATTCCACCGGAGTCTG	56	22	/	/	/	/	1	0	29	miR-205a	0	28	/	/	/	/	/	/	/	/	/	/	/	/	/	/	/	mirbase	/	rfam-mirna	/	8	0	4	1	0	1	1	0	2
miRNA_1162	scaffold_247	710143	710226	+	ExprMax=3101;ID=miRNA_1162;Name=miRNA_1162	1185	TTGGATGGAGAGCATTTGTGAACAGCAGTTTTCAGTTCTTTCCACAGATTCTCGATTGGATTCAGGTCTGGACTTTGACTTGGC	omy-miR-XXXX-3p	AGGTCTGGACTTTGACTTGGC	84	21	/	/	/	/	0	/	/	/	/	/	/	/	/	/	/	/	/	/	/	/	/	/	0	/	REPEAT	/	/	/	/	4	0	1101	0	1	23	0	/	/
miRNA_1163	scaffold_24797	3021	3076	-	ExprMax=2794;ID=miRNA_1163;Name=miRNA_1163	180	CATGTGCCTTCTACTGAGGAGTGGCTTCCGTCTGGCCACTCTACCATAAAGGCCTG	omy-miR-XXXX-5p	CCACTCTACCATAAAGGCCTG	56	21	/	/	/	/	0	/	/	/	/	/	/	/	/	/	/	/	/	/	/	/	/	/	1	/	/	/	/	/	/	3	0	5532	1	0	14	0	/	/
miRNA_1164	scaffold_248	396915	396983	+	ExprMax=1016;ID=miRNA_1164;Name=miRNA_1164	185	CCTCCTCTTGTTCCGCTTATCAGGCATCCAGGTAGGGTTGCATTAATGATGTTATGGAAGATGACCAGG	omy-mir-598-3p	TGATGTTATGGAAGATGACCAGG	69	23	CDS	-7026	CDS	-7026	0	/	/	/	/	/	/	/	/	/	/	/	/	/	/	/	/	/	0	/	/	/	/	rfam-mirna	/	2	0	140	0	/	/	0	/	/
miRNA_1165	scaffold_248	413312	413368	+	ExprMax=3346;ID=miRNA_1165;Name=miRNA_1165	170	TGAACAGGGAGTACAGGAGAGGGCTCAGAACACACCCATGTGGGGCCCCAGTGTTGA	omy-miR-XXXX-5p	TGAACAGGGAGTACAGGAGAG	57	21	/	/	/	/	0	/	/	/	/	/	/	/	/	/	/	/	/	/	/	/	/	/	0	/	/	/	/	/	/	2	0	2853	0	1	1	0	1	9
miRNA_1166	scaffold_248	743208	743266	-	ExprMax=1178;ID=miRNA_1166;Name=miRNA_1166	240	CCCCCTATTCCCTTTATAGTGCACTACTTTTGACCAGGGCACATATATGGAATAGGGTG	omy-miR-XXXX-5p	GGCACATATATGGAATAGGGTG	59	22	5'UTR	-1046	Gene	-1046	0	/	/	/	/	/	/	/	/	/	/	/	/	/	/	/	/	/	/	/	/	/	/	/	/	0	0	1	0	/	/	0	/	/
miRNA_1167	scaffold_24879	1824	1889	+	ExprMax=1781;ID=miRNA_1167;Name=miRNA_1167	195	CCTAAGTATGATTCTCAATCAGAGACAACGAACGACACCTGCCTCTGATTGAGAACCATACCAGGC	omy-miR-XXXX-3p	TGATTGAGAACCATACCAGGC	66	21	/	/	/	/	0	/	/	/	/	/	/	/	/	/	/	/	/	/	/	/	/	/	0	/	/	/	/	/	/	1	0	2364	0	/	/	0	/	/
miRNA_1168	scaffold_249	5757	5827	-	ExprMax=1438;ID=miRNA_1168;Name=miRNA_1168	170	CGGCCTAGTATGGTTCTCAATCAGAGGCAGGTGTCATTAGTTGTCTCTGATTGAGAATCATACTTAGGTAG	omy-miR-XXXX-3p	CGGCCTAGTATGGTTCTCAATCA	71	23	Gene	-1007	Gene	-1007	0	/	/	/	/	/	/	/	/	/	/	/	/	/	/	/	/	/	/	/	/	/	/	/	/	0	0	2090	0	/	/	0	/	/
miRNA_1169	scaffold_249	415242	415303	-	ExprMax=3445077;ID=miRNA_1169;Name=miRNA_1169	1230	GAAACAAGTAATCGAGAATAGGCCGTGCTGGCGGGAACCAGCCTATCCTGGATTACTTGAAT	omy-mir-26-5p	AGCCTATCCTGGATTACTTGAA	62	22	Gene	0	intron	0	1	0	30	miR-26a-5p	0	37	/	/	/	/	/	/	/	/	/	/	/	/	/	/	/	mirbase	ssa-mir-26a-1	rfam-mirna	/	8	0	6	1	0	3	1	0	4
miRNA_117	scaffold_1074	334544	334606	-	ExprMax=3059;ID=miRNA_117;Name=miRNA_117	215	CTTATCAGGTTCTCAATGATTATACATCAGGTTATATTTGATCATTGACGATAACCTGACGAG	omy-miR-XXXX-3p	CTTATCAGGTTCTCAATGATTA	63	22	/	/	/	/	0	/	/	/	/	/	/	/	/	/	/	/	/	/	/	/	/	/	/	/	/	/	/	/	/	1	0	1	0	/	/	0	/	/
miRNA_1170	scaffold_2491	78398	78455	+	ExprMax=2189;ID=miRNA_1170;Name=miRNA_1170	145	TCCGTGATTGACTGTAGACCCTGCCACATACGTCTTGTGTCTGAGCCGTTGAATTGCG	omy-miR-XXXX-5p	CGTGATTGACTGTAGACCCTGCCA	58	24	5'UTR	-1987	5'UTR	-1987	0	/	/	/	/	/	/	/	/	/	/	/	/	/	/	/	/	/	0	/	/	/	/	/	/	1	0	1533	0	/	/	0	/	/
miRNA_1171	scaffold_2497	45439	45499	-	ExprMax=1944;ID=miRNA_1171;Name=miRNA_1171	1175	AACACTGATTTCAAATGGTGCTAGATAATGACTACACTCTAAGCCACCACCGGAAACCAGC	omy-mir-29-5p	TCTAAGCCACCACCGGAAACCAGC	61	24	/	/	/	/	0	/	/	miR-29b	/	/	/	/	/	/	/	/	/	/	/	/	/	/	/	/	/	/	/	rfam-mirna	/	0	0	1	0	/	/	0	1	2
miRNA_1172	scaffold_25	531229	531295	-	ExprMax=1683;ID=miRNA_1172;Name=miRNA_1172	170	GCCTGGTATGGTTCCCAATCAGAGGCAGCTGTTTATCGTTGTCTCTGATTGGGGATCATATTTAGGC	omy-miR-XXXX-3p	GCCTGGTATGGTTCCCAATCAGA	67	23	/	/	/	/	0	/	/	/	/	/	/	/	/	/	/	/	/	/	/	/	/	/	0	/	/	/	/	/	/	1	0	2045	0	/	/	0	/	/
miRNA_1173	scaffold_25	2241877	2241944	+	ExprMax=3059;ID=miRNA_1173;Name=miRNA_1173	160	CTGCATTCAGCTCATCTGCAATCTAGAGACTGGTGTGTCTGTGCTCTTGTAGAATACTGGTTGAGGGG	omy-miR-XXXX-3p	TCTTGTAGAATACTGGTTGAGGGG	68	24	CDS	-4196	Gene	-4196	0	/	/	/	/	/	/	/	/	/	/	/	/	/	/	/	/	/	0	/	/	/	/	/	/	1	0	296	0	/	/	0	/	/
miRNA_1174	scaffold_250	283729	283800	-	ExprMax=1190;ID=miRNA_1174;Name=miRNA_1174	170	AAGCTGCTTGCCTATTGTCCTGTAGCCCATCCCAGCCTGTGTCTTTTATACAGGTAACGAGTTCAAACAGGT	omy-miR-XXXX-3p	AAGCTGCTTGCCTATTGTCCTGTA	72	24	mRNA	0	intron	0	0	/	/	/	/	/	/	/	/	/	/	/	/	/	/	/	/	/	/	/	/	/	/	/	/	4	0	1316	0	/	/	1	0	4
miRNA_1175	scaffold_2510	538	583	+	ExprMax=2147;ID=miRNA_1175;Name=miRNA_1175	185	CCCAAATGTTGGGAGGTGTTTTCTAACGTAGTCTCTAATTTGTAGG	omy-miR-XXXX-3p	TAACGTAGTCTCTAATTTGTAGG	46	23	/	/	/	/	0	/	/	/	/	/	/	/	/	/	/	/	/	/	/	/	/	/	/	/	/	/	/	/	/	0	0	21	0	/	/	0	/	/
miRNA_1176	scaffold_25114	1729	1802	+	ExprMax=1153;ID=miRNA_1176;Name=miRNA_1176	200	TAAGAATATGGTGATTGACAGAGTCGCAAGCCTTGACCAGGTCGATGAAGACGGCTGCACAGTACTGTCTTTTA	omy-miR-XXXX-5p	TAAGAATATGGTGATTGACAGA	74	22	/	/	/	/	0	/	/	/	/	/	/	/	/	/	/	/	/	/	/	/	/	/	0	/	/	/	/	/	/	1	0	640	0	/	/	0	/	/
miRNA_1177	scaffold_25136	3033	3103	+	ExprMax=2603;ID=miRNA_1177;Name=miRNA_1177	160	TGAATCGGCATCGGGACCTGTCCTGGATGGTCGCCCACGAGATCCTCCCGGTCAGGGCCGTTATGCACTCA	omy-miR-XXXX-5p	TGAATCGGCATCGGGACCTGTCCT	71	24	/	/	/	/	0	/	/	/	/	/	/	/	/	/	/	/	/	/	/	/	/	/	/	/	/	/	/	/	/	0	0	6	0	/	/	0	/	/
miRNA_1178	scaffold_25198	1061	1136	+	ExprMax=1197;ID=miRNA_1178;Name=miRNA_1178	130	ACCGTTCCACAGGTGCTTGTTCATTAATTGTTTATGGTTCATTGAACAATTAATGAACATGTACCTGTGGAACGGT	omy-miR-XXXX-3p	ATGAACATGTACCTGTGGAACGGT	76	24	/	/	/	/	0	/	/	/	/	/	/	/	/	/	/	/	/	/	/	/	/	/	1	/	/	/	/	/	/	1	0	51	0	/	/	0	/	/
miRNA_1179	scaffold_2526	55657	55708	+	ExprMax=1212;ID=miRNA_1179;Name=miRNA_1179	160	GGCTCGGAAACCAGATTGCACAGTGATCTTGTTGACTTGGCTTTCGAAGACC	omy-miR-XXXX-3p	TTGTTGACTTGGCTTTCGAAGACC	52	24	mRNA	-2839	5'UTR	-2839	0	/	/	/	/	/	/	/	/	/	/	/	/	/	/	/	/	/	0	/	/	/	/	/	/	1	0	894	0	/	/	0	/	/
miRNA_118	scaffold_1075	126042	126111	+	ExprMax=2152;ID=miRNA_118;Name=miRNA_118	170	TGAGAGCATCCTGTCGGGCTGTATCACCCCCTGGTACGACAACTGCACCGCCCACAACTGCAAGGCTCTC	omy-miR-XXXX-5p	TGAGAGCATCCTGTCGGGCTGTA	70	23	/	/	/	/	0	/	/	/	/	/	/	/	/	/	/	/	/	/	/	/	/	/	1	/	/	/	/	/	/	1	0	1039	0	1	1	0	/	/
miRNA_1180	scaffold_2529	51634	51702	-	ExprMax=2033;ID=miRNA_1180;Name=miRNA_1180	180	GCCTCATCAAGCAGCGCTTCAGAAAGACCAGCGTGAACACTTTGTCTGAGATTGCTGGTGTTGTGAAGG	omy-miR-XXXX-3p	GCCTCATCAAGCAGCGCTTCAGAA	69	24	/	/	/	/	0	/	/	/	/	/	/	/	/	/	/	/	/	/	/	/	/	/	0	/	/	/	/	/	/	1	0	56	0	/	/	0	/	/
miRNA_1181	scaffold_253	189906	189966	-	ExprMax=2164;ID=miRNA_1181;Name=miRNA_1181	170	GCTGATGCTGTCTGGACAAAAATATTGGCTTGTCATACTATTTTTGTCCAGACAGCATCAG	omy-miR-XXXX-3p	GCTGATGCTGTCTGGACAAAAA	61	22	Gene	0	intron	0	0	/	/	/	/	/	/	/	/	/	/	/	/	/	/	/	/	/	/	/	/	/	/	/	/	1	0	5	0	/	/	0	/	/
miRNA_1182	scaffold_25334	2456	2509	-	ExprMax=1197;ID=miRNA_1182;Name=miRNA_1182	220	TATGATCCCCAATCAGAGACAACGATAGACAGCTGCCTCTGATTGGGAACTATA	omy-miR-XXXX-3p	TATGATCCCCAATCAGAGACAA	54	22	/	/	/	/	0	/	/	/	/	/	/	/	/	/	/	/	/	/	/	/	/	/	1	/	/	/	/	/	/	1	0	2468	0	/	/	0	/	/
miRNA_1183	scaffold_25341	707	758	-	ExprMax=4138;ID=miRNA_1183;Name=miRNA_1183	170	TTACAAAAAATACAGTCCATAGCATGATCCACATCAGTTAACATCATTTGAA	omy-miR-XXXX-5p	CATCAGTTAACATCATTTGAA	52	21	/	/	/	/	0	/	/	/	/	/	/	/	/	/	/	/	/	/	/	/	/	/	/	/	/	/	/	/	/	1	0	43	0	/	/	0	/	/
miRNA_1184	scaffold_2535	705	767	+	ExprMax=2272;ID=miRNA_1184;Name=miRNA_1184	205	GCTCTTGTTCTCCATGGACTTTACAGTGTCCCAAAACTTTTTGGAGTTAGAGCTACAGGATGC	omy-miR-XXXX-3p	TTGGAGTTAGAGCTACAGGATGC	63	23	3'UTR	0	3'UTR	0	0	/	/	/	/	/	/	/	/	/	/	/	/	/	/	/	/	/	1	/	/	/	/	/	/	1	0	661	0	/	/	0	/	/
miRNA_1185	scaffold_254	1776	1855	-	ExprMax=1609;ID=miRNA_1185;Name=miRNA_1185	140	CCGTTCTGGCTCCTTGGCATCAGAGTCAGACCGAGGCTCCTGCGGTGGACGACTGGTTCCGGCACGCGGAGGAGACATGG	omy-miR-XXXX-3p	CCGTTCTGGCTCCTTGGCATCAGA	80	24	/	/	/	/	0	/	/	/	/	/	/	/	/	/	/	/	/	/	/	/	/	/	/	/	/	/	/	/	/	1	0	4	0	/	/	0	/	/
miRNA_1186	scaffold_254	1061228	1061299	-	ExprMax=1080;ID=miRNA_1186;Name=miRNA_1186	165	GACCTGGGGGGACTGTAACGGGAAACATAATCTCCTCCCATCCGTCCAATTCCCGTCTGCTCATTCCAGTCA	omy-miR-XXXX-5p	CCGTCTGCTCATTCCAGTCA	72	20	/	/	/	/	0	/	/	/	/	/	/	/	/	/	/	/	/	/	/	/	/	/	/	/	/	/	/	/	/	1	0	7	0	/	/	0	/	/
miRNA_1187	scaffold_25475	1842	1921	-	ExprMax=1428;ID=miRNA_1187;Name=miRNA_1187	145	CCTTCCTGCAGGCTCATCCTGACATTAACTTCAAGCACGACAATACTGCTCGTTATGTGTGTGATTTCCTGCAAGACAGG	omy-miR-XXXX-3p	CCTTCCTGCAGGCTCATCCTGACA	80	24	Gene	2596	CDS	2596	0	/	/	/	/	/	/	/	/	/	/	/	/	/	/	/	/	/	0	/	/	/	/	/	/	1	0	2995	0	/	/	0	/	/
miRNA_1188	scaffold_25480	2372	2426	-	ExprMax=4167;ID=miRNA_1188;Name=miRNA_1188	215	TGCTGGTTAAGTGTGCCTTGAATTCTAAATAAATCACAGACAGTGTAACCAGCAA	omy-miR-XXXX-5p	TCACAGACAGTGTAACCAGCAA	55	22	/	/	/	/	0	/	/	/	/	/	/	/	/	/	/	/	/	/	/	/	/	/	/	/	/	/	/	/	/	1	0	33	0	/	/	0	/	/
miRNA_1189	scaffold_2552	23643	23702	+	ExprMax=1701;ID=miRNA_1189;Name=miRNA_1189	240	GCACACCTGATTCTACTTGTCAACTAATCATCAAGCCCTCATTGAGCTGAATGAGGTGTG	omy-miR-XXXX-5p	GCACACCTGATTCTACTTGTCA	60	22	CDS	-3576	Gene	-3576	0	/	/	/	/	/	/	/	/	/	/	/	/	/	/	/	/	/	1	/	/	/	/	/	/	1	0	40	0	/	/	0	/	/
miRNA_119	scaffold_1076	292101	292169	+	ExprMax=19735;ID=miRNA_119;Name=miRNA_119	165	TAGAATTTCTAAGCAAACAGCTGGAGGCAGGGTTTTCTCCTATAGAGCTACATTTTTATGGAATGGTCT	omy-miR-XXXX-5p	TAGAATTTCTAAGCAAACAGCTGG	69	24	/	/	/	/	0	/	/	/	/	/	/	/	/	/	/	/	/	/	/	/	/	/	/	/	/	/	/	/	/	1	0	1842	0	/	/	0	/	/
miRNA_1190	scaffold_25589	1327	1393	+	ExprMax=2165;ID=miRNA_1190;Name=miRNA_1190	175	TGTAGTATTAGCATTAGCTGTGGCAAAGGGGAATTTCTTTACTGGCTGCCTGAATGTAGCATTGACA	omy-miR-XXXX-5p	TGTAGTATTAGCATTAGCTGTGGC	67	24	/	/	/	/	0	/	/	/	/	/	/	/	/	/	/	/	/	/	/	/	/	/	/	/	/	/	/	/	/	1	0	12	0	/	/	0	/	/
miRNA_1191	scaffold_25594	38	109	+	ExprMax=1530;ID=miRNA_1191;Name=miRNA_1191	195	TGTTGACATCTGTGGAGCTGTCATTCCAGAGTTGTTGTCATCTGTGGAGCTGTCATTCCAGAGTTGTTGTCA	omy-miR-XXXX-5p	TGTTGACATCTGTGGAGCTGTC	72	22	/	/	/	/	0	/	/	/	/	/	/	/	/	/	/	/	/	/	/	/	/	/	/	/	/	/	/	/	/	1	0	28	0	/	/	0	/	/
miRNA_1192	scaffold_25594	89	154	+	ExprMax=2979;ID=miRNA_1192;Name=miRNA_1192	185	GTCATTCCAGAGTTGTTGTCATCTTGGAGCTGTCATTCCAGAGTTGTTGACATCTGTGGAGCTGTC	omy-miR-XXXX-3p	TTGTTGACATCTGTGGAGCTGTC	66	23	/	/	/	/	0	/	/	/	/	/	/	/	/	/	/	/	/	/	/	/	/	/	/	/	/	/	/	/	/	1	0	26	0	/	/	0	/	/
miRNA_1193	scaffold_256	81058	81125	-	ExprMax=53139;ID=miRNA_1193;Name=miRNA_1193	1196	ACAGCTCTTCAACTGGCAGCTTTACAGAGGGGAGTGAGACATAAAGCTAGCCAGTGAAGAACGACTGT	omy-mir-22-3p	ACAGCTCTTCAACTGGCAGCTT	68	22	Gene	0	intron	0	1	0	6	miR-22b-5p	0	3	/	/	/	/	/	/	/	/	/	/	/	/	/	/	/	mirbase	ssa-mir-22b-1	rfam-mirna	/	8	0	2	1	0	1	1	0	1
miRNA_1194	scaffold_256	441091	441154	+	ExprMax=2668;ID=miRNA_1194;Name=miRNA_1194	190	CATCTGTGAAGAGCACAGGGCGCCAGTGGCGAATTTGCCAATCTTGGTGTTCTCTGGCAAATGC	omy-miR-XXXX-3p	TCTTGGTGTTCTCTGGCAAATGC	64	23	Gene	0	intron	0	0	/	/	/	/	/	/	/	/	/	/	/	/	/	/	/	/	/	1	/	/	/	/	/	/	3	0	1693	1	0	3	1	0	7
miRNA_1195	scaffold_256	978858	978919	+	ExprMax=1173960;ID=miRNA_1195;Name=miRNA_1195	1200	CCATTATTACTTTTGGTACGCGCTAGGCCAGTCTCAAACTCGTACCGTGAGTAATAATGCAC	omy-mir-126-3p	TCGTACCGTGAGTAATAATGC	62	21	CDS	-8763	Gene	-8763	1	0	24	miR-126a-5p	0	8	/	/	/	/	/	/	/	/	/	/	/	/	/	/	/	mirbase	ssa-mir-126-1	rfam-mirna	/	8	0	4	1	0	1	1	0	1
miRNA_1196	scaffold_25624	1434	1511	-	ExprMax=1327;ID=miRNA_1196;Name=miRNA_1196	145	CCAGACATCGTCTCATACAATTCAAGGTATTACACAGATTACACTATTCCAAAACTAATCTGCATAGGATATTTCCTG	omy-miR-XXXX-3p	CCAGACATCGTCTCATACAATTCA	78	24	/	/	/	/	0	/	/	/	/	/	/	/	/	/	/	/	/	/	/	/	/	/	/	/	/	/	/	/	/	1	0	40	0	/	/	0	/	/
miRNA_1197	scaffold_257	52062	52112	+	ExprMax=6521;ID=miRNA_1197;Name=miRNA_1197	181	GTTTTTCTTTATTTTAAATATTTTCTACATTGTAGAATAATAGTGAAGACA	omy-miR-XXXX-3p	CATTGTAGAATAATAGTGAAGACA	51	24	mRNA	447	mRNA	447	0	/	/	/	/	/	/	/	/	/	/	/	/	/	/	/	/	/	1	/	/	/	/	/	rfam-other	1	0	10000	0	/	/	0	/	/
miRNA_1198	scaffold_257	281630	281693	-	ExprMax=3330;ID=miRNA_1198;Name=miRNA_1198	200	CAATGACTGGAAGTATATGGTAACTGCTATCATGCAAGTAGACACCATAGACTTCCAGTCACTG	omy-miR-XXXX-5p	ACCATAGACTTCCAGTCACTG	64	21	/	/	/	/	0	/	/	/	/	/	/	/	/	/	/	/	/	/	/	/	/	/	/	/	/	/	/	/	/	1	0	5	0	/	/	0	/	/
miRNA_1199	scaffold_257	908140	908196	+	ExprMax=2468;ID=miRNA_1199;Name=miRNA_1199	205	TGTTGATGTGAGCCATGACCAGCCTTTCAAAGCACTTCATGGCTACAGACGTGAGTA	omy-miR-XXXX-5p	TGTTGATGTGAGCCATGACCAGC	57	23	mRNA	0	intron	0	0	/	/	/	/	/	/	/	/	/	/	/	/	/	/	/	/	/	0	/	/	/	/	/	/	1	0	3688	0	/	/	0	/	/
miRNA_12	scaffold_10	1137948	1138004	+	ExprMax=3346;ID=miRNA_12;Name=miRNA_12	170	TGAACAGGGAGTACAGGAGAGGGCTCAGAACGCACCCTTGTGGGGCCCCAGTGTTGA	omy-miR-XXXX-5p	TGAACAGGGAGTACAGGAGAG	57	21	mRNA	0	intron	0	0	/	/	/	/	/	/	/	/	/	/	/	/	/	/	/	/	/	0	/	/	/	/	/	/	2	0	2853	0	1	1	0	1	9
miRNA_120	scaffold_1077	168112	168182	-	ExprMax=1832;ID=miRNA_120;Name=miRNA_120	205	AGCCAGTTTGTTTGGCGACAAATATGAAGCCAGGGCCAGCCAACGAGAGCATACAGGTCGCAGTGGTGGGT	omy-miR-XXXX-5p	CATACAGGTCGCAGTGGTGGGT	71	22	5'UTR	1895	mRNA	1895	0	/	/	/	/	/	/	/	/	/	/	/	/	/	/	/	/	/	0	/	/	/	/	/	/	1	0	3680	0	/	/	0	/	/
miRNA_1200	scaffold_25763	3641	3707	+	ExprMax=1518;ID=miRNA_1200;Name=miRNA_1200	170	TTGCGAGGGTTAACACGTTTAAATGTTTTACTCACGTAGTCCGTGATTGACTGTAGACCCTGCCACA	omy-miR-XXXX-3p	TGATTGACTGTAGACCCTGCCACA	67	24	/	/	/	/	0	/	/	/	/	/	/	/	/	/	/	/	/	/	/	/	/	/	0	/	/	/	/	/	/	1	0	1860	0	/	/	0	/	/
miRNA_1201	scaffold_258	398842	398897	-	ExprMax=8999;ID=miRNA_1201;Name=miRNA_1201	157	ATATGGTTCTCAATCAGAGGCAGGTGTTAGTCATTGTCTCTGATTGGGAACCATAT	omy-miR-XXXX-5p	TGTCTCTGATTGGGAACCATAT	56	22	/	/	/	/	0	/	/	/	/	/	/	/	/	/	/	/	/	/	/	/	/	/	1	/	/	/	/	/	/	1	0	4697	0	/	/	0	/	/
miRNA_1202	scaffold_258	781505	781554	+	ExprMax=1724;ID=miRNA_1202;Name=miRNA_1202	180	TTGGATTGGAGATGCTTAATGTGAGTCTGGATGGAGAGTTTACAGTCTAA	omy-miR-XXXX-5p	TTGGATTGGAGATGCTTAATGTG	50	23	/	/	/	/	0	/	/	/	/	/	/	/	/	/	/	/	/	/	/	/	/	/	0	/	/	/	/	/	/	1	0	2949	0	/	/	0	/	/
miRNA_1203	scaffold_25871	1452	1512	-	ExprMax=163443;ID=miRNA_1203;Name=miRNA_1203	1220	TCATGGGCTGACGAACCTGAGATTGAGTCTAAAGTCACCATTCTCAAGTTGGACAGTCCTG	omy-mir-1388-3p	CATGGGCTGACGAACCTGAGAT	61	22	Gene	1708	3'UTR	1708	1	0	5	miR-1388-3p	0	11	/	/	/	/	/	/	/	/	/	/	/	/	/	/	/	mirbase	/	rfam-mirna	/	6	0	2	1	0	1	0	1	1
miRNA_1204	scaffold_2588	32182	32251	-	ExprMax=3300;ID=miRNA_1204;Name=miRNA_1204	190	AAGCGCAAACCAGATAGGATGGTGTATCGCTGCAGAATGCTGTGGTTGCCATGCTGGTTGAGTGTGCCTT	omy-miR-XXXX-5p	GCCATGCTGGTTGAGTGTGCCTT	70	23	/	/	/	/	0	/	/	/	/	/	/	/	/	/	/	/	/	/	/	/	/	/	/	/	/	/	/	/	/	1	0	38	0	/	/	0	1	1
miRNA_1205	scaffold_259	102890	102940	+	ExprMax=1198;ID=miRNA_1205;Name=miRNA_1205	180	CTTATTTTCCTCAATTAATTTAGAAAAATAGGATGATCGAGCAGCAGTAAG	omy-miR-XXXX-3p	TAGGATGATCGAGCAGCAGTAAG	51	23	/	/	/	/	0	/	/	/	/	/	/	/	/	/	/	/	/	/	/	/	/	/	0	/	/	/	/	/	/	1	0	302	0	/	/	0	/	/
miRNA_1206	scaffold_259	207225	207279	+	ExprMax=1114;ID=miRNA_1206;Name=miRNA_1206	210	TTGCTGGTGACACTGTCTATGATTTATTTAGAATTCAATGCACACTTAACCAGCA	omy-miR-XXXX-5p	TTGCTGGTGACACTGTCTATGA	55	22	/	/	/	/	0	/	/	/	/	/	/	/	/	/	/	/	/	/	/	/	/	/	/	/	/	/	/	/	/	1	0	58	0	/	/	0	/	/
miRNA_1207	scaffold_25951	1712	1775	+	ExprMax=420424;ID=miRNA_1207;Name=miRNA_1207	200	TTTTAGCTTCTCTACAGTGCTGCTTTGTAGAGTAATGTTCAAGCAGCATTGTACAGGGCTATGA	omy-mir-103-3p	AGCAGCATTGTACAGGGCTATGA	64	23	/	/	/	/	1	0	37	miR-107-3p	0	18	/	/	/	/	/	/	/	/	/	/	/	/	/	/	/	mirbase	/	rfam-mirna	/	8	0	3	1	0	2	1	0	2
miRNA_1208	scaffold_25983	3031	3095	-	ExprMax=3282;ID=miRNA_1208;Name=miRNA_1208	190	CCTAGTATGGTTCTCAATCAGAGGCAGGTGTCATTGGTTGTCTCTGATTGAGAATCATACTTAGG	omy-miR-XXXX-3p	CCTAGTATGGTTCTCAATCAGA	65	22	/	/	/	/	0	/	/	/	/	/	/	/	/	/	/	/	/	/	/	/	/	/	1	/	/	/	/	/	/	1	0	2750	0	/	/	0	/	/
miRNA_1209	scaffold_25983	3271	3351	-	ExprMax=11279;ID=miRNA_1209;Name=miRNA_1209	185	GTCCGCTTCTCCTTCTACAGACGAACGTCGTTACAGATGTCTGATGATGTTGTCCCCTTGTGTGGTGGCAGAGATAGCCGG	omy-miR-XXXX-3p	CCGCTTCTCCTTCTACAGACGAA	81	23	/	/	/	/	0	/	/	/	/	/	/	/	/	/	/	/	/	/	/	/	/	/	/	/	/	/	/	/	/	0	0	50	0	/	/	0	/	/
miRNA_121	scaffold_1083	260678	260740	-	ExprMax=6037;ID=miRNA_121;Name=miRNA_121	1206	GACAGCTTACAGACCGTTGTCGCCATGCGATTCAAACAGTCAACACCAGTCTGATAAGCTATC	omy-miR-21a-3p	GACAGCTTACAGACCGTTGTCG	63	22	3'UTR	470	3'UTR	470	0	1	1	miR-21a-5p	1	1	/	/	/	/	/	/	/	/	/	/	/	/	/	/	/	mirbase	/	rfam-mirna	/	1	0	1	0	/	/	0	1	1
miRNA_1210	scaffold_25986	4758	4835	-	ExprMax=2426;ID=miRNA_1210;Name=miRNA_1210	135	TATGTCAGAGTCAAGGCCCGCGGGCCACATCCGGCCCGCAAGAAGGTTTTTTACGGCCCCTGGGATGATCTTGATTTA	omy-miR-XXXX-5p	GGCCCCTGGGATGATCTTGATTTA	78	24	/	/	/	/	0	/	/	/	/	/	/	/	/	/	/	/	/	/	/	/	/	/	/	/	/	/	/	/	/	1	0	19	0	/	/	0	/	/
miRNA_1211	scaffold_26	1862402	1862451	+	ExprMax=1287;ID=miRNA_1211;Name=miRNA_1211	180	AATGGAATGGCATCAAACACATGGTTTTCCATGTGTTTGATGTATTTGAT	omy-miR-XXXX-5p	AATGGAATGGCATCAAACACATG	50	23	mRNA	-2574	5'UTR	-2574	0	/	/	/	/	/	/	/	/	/	/	/	/	/	/	/	/	/	/	/	/	/	/	/	/	1	0	513	0	/	/	0	/	/
miRNA_1212	scaffold_260	136434	136497	-	ExprMax=2836844;ID=miRNA_1212;Name=miRNA_1212	1235	GCGTCCCAAGAGCCTAACCCGTGATTTTTCATCGAGAGAGCTCACAAGTTAGGGTCTCAGGGAG	omy-lin-4-5p	TCACAAGTTAGGGTCTCAGGGA	64	22	/	/	/	/	1	0	64	miR-3588	0	23	/	/	/	/	/	/	/	/	/	/	/	/	/	/	/	mirbase	/	rfam-mirna	/	8	0	5	1	0	3	1	0	3
miRNA_1213	scaffold_260	1052359	1052426	+	ExprMax=1004;ID=miRNA_1213;Name=miRNA_1213	175	AGCATTGCAGAGCTCCATGCTGACTGGCGGCTCCGGCGGCTCCATGCAGACTGGCAGCTCTGGCGGCT	omy-miR-XXXX-3p	TGCAGACTGGCAGCTCTGGCGGCT	68	24	/	/	/	/	0	/	/	/	/	/	/	/	/	/	/	/	/	/	/	/	/	/	/	/	/	/	/	/	/	0	0	36	0	/	/	0	/	/
miRNA_1214	scaffold_26014	829	900	+	ExprMax=1170;ID=miRNA_1214;Name=miRNA_1214	185	GCTGCTATGGTGACCAGTGAGCTGAGAAAAGGCGGAGCTTTACCTAGCAAAGACTTATAGATGACCTGGAGC	omy-miR-XXXX-3p	AAGACTTATAGATGACCTGGAGC	72	23	/	/	/	/	0	/	/	/	/	/	/	/	/	/	/	/	/	/	/	/	/	/	0	/	/	/	/	/	rfam-other	1	0	2275	0	/	/	0	/	/
miRNA_1215	scaffold_26067	4549	4606	-	ExprMax=3614;ID=miRNA_1215;Name=miRNA_1215	235	AAATATGGTTCCCAATCAGAGACAACGATAAACACCTGCCTCTGATTGAGAACCACTT	omy-miR-XXXX-3p	AAATATGGTTCCCAATCAGAGA	58	22	/	/	/	/	0	/	/	/	/	/	/	/	/	/	/	/	/	/	/	/	/	/	1	/	/	/	/	/	/	1	0	4380	0	/	/	0	/	/
miRNA_1216	scaffold_261	514925	514986	+	ExprMax=1042;ID=miRNA_1216;Name=miRNA_1216	195	GTCATGTCTTTGTGCCATACAAGGACTCATTGATGAGTCCCTGATGTTATGGAAAGGTAGGC	omy-miR-XXXX-3p	CCTGATGTTATGGAAAGGTAGGC	62	23	/	/	/	/	0	/	/	/	/	/	/	/	/	/	/	/	/	/	/	/	/	/	/	/	/	/	/	/	/	1	0	31	0	/	/	0	/	/
miRNA_1217	scaffold_2616	11819	11898	+	ExprMax=1825;ID=miRNA_1217;Name=miRNA_1217	145	CAAGATTGTAGACCTACACAAGGCTGGAATGAGCTACAAGACCATCGCCAAGCAGCTTGGTGAGAAGGTGACAACAGTTG	omy-miR-XXXX-5p	CAAGATTGTAGACCTACACAAGGC	80	24	/	/	/	/	0	/	/	/	/	/	/	/	/	/	/	/	/	/	/	/	/	/	/	/	/	/	/	/	/	1	0	392	0	/	/	0	/	/
miRNA_1218	scaffold_2616	61452	61511	+	ExprMax=1344;ID=miRNA_1218;Name=miRNA_1218	215	TTGGATGGAGAGCATTTGTGAACAGCAGTTTTCAGTTCTTTCCACAGATTCTCGATTGGA	omy-miR-XXXX-5p	TTGGATGGAGAGCATTTGTGAAC	60	23	/	/	/	/	0	/	/	/	/	/	/	/	/	/	/	/	/	/	/	/	/	/	0	/	REPEAT	/	/	/	/	3	0	1555	0	1	1	0	/	/
miRNA_1219	scaffold_2617	62418	62487	-	ExprMax=3300;ID=miRNA_1219;Name=miRNA_1219	175	AAGCGCAAACCAGATGGGATTGCGTATCGCTGCAGAATGCTGTGGTAGCCATGCTGGTTGAGTGTGCCTT	omy-miR-XXXX-5p	GCCATGCTGGTTGAGTGTGCCTT	70	23	/	/	/	/	0	/	/	/	/	/	/	/	/	/	/	/	/	/	/	/	/	/	/	/	/	/	/	/	/	1	0	38	0	/	/	0	1	1
miRNA_122	scaffold_1084	93516	93583	+	ExprMax=1119;ID=miRNA_122;Name=miRNA_122	190	CATGAAGGTAGTGTGATGGTGCTTTGCTGGTGATTTATTTAGAATTCAAGGCACACTTAACCAGCATG	omy-miR-XXXX-3p	AAGGCACACTTAACCAGCATG	68	21	CDS	2242	CDS	2242	0	/	/	/	/	/	/	/	/	/	/	/	/	/	/	/	/	/	1	/	/	/	/	/	/	3	0	5411	0	/	/	1	0	1
miRNA_1220	scaffold_2619	57749	57826	+	ExprMax=5453;ID=miRNA_1220;Name=miRNA_1220	201	CTGTTCTGAGGACAAAAGGAGGGGCATGCAACTCAAAACATTAGAAAGCTGTTCCTAATGTTTTGGACACTCAGTGTA	omy-miR-XXXX-5p	CTGTTCTGAGGACAAAAGGAGG	78	22	CDS	4884	mRNA	4884	0	/	/	/	/	/	/	/	/	/	/	/	/	/	/	/	/	/	/	/	/	/	/	/	/	1	0	3	0	/	/	0	/	/
miRNA_1221	scaffold_262	20306	20354	-	ExprMax=1087;ID=miRNA_1221;Name=miRNA_1221	195	TCGGTGGACTTTCTTACCGACCTTCCCCCGTCCCAGGGAAGTACTACGA	omy-miR-XXXX-5p	CCGTCCCAGGGAAGTACTACGA	49	22	/	/	/	/	0	/	/	/	/	/	/	/	/	/	/	/	/	/	/	/	/	/	/	/	/	/	/	/	/	0	0	32	0	/	/	0	/	/
miRNA_1222	scaffold_262	418119	418191	-	ExprMax=6582;ID=miRNA_1222;Name=miRNA_1222	141	GCTGTCTGGAGTGGTTCTCAATCAGAGGCAGGTGTTTATCGTTGTCTCTGATTGGGAACCATATTTAGGCAGC	omy-miR-XXXX-3p	GCTGTCTGGAGTGGTTCTCAATCA	73	24	3'UTR	-9323	3'UTR	-9323	0	/	/	/	/	/	/	/	/	/	/	/	/	/	/	/	/	/	/	/	/	/	/	/	/	0	0	472	0	/	/	0	/	/
miRNA_1223	scaffold_262	809782	809860	+	ExprMax=3020;ID=miRNA_1223;Name=miRNA_1223	150	TGGACTTGTAGATGACCTGGAGCCAGTGGGTCTGGCGACGAATATGTAGCGAGGGCCAGCCGACTAGAGCATACAGGTC	omy-miR-XXXX-5p	TGGACTTGTAGATGACCTGGAGCC	79	24	Gene	-349	Gene	-349	0	/	/	/	/	/	/	/	/	/	/	/	/	/	/	/	/	/	0	/	/	/	/	/	/	1	0	771	0	/	/	0	/	/
miRNA_1224	scaffold_262	844270	844319	+	ExprMax=1724;ID=miRNA_1224;Name=miRNA_1224	180	TTGGATTGGAGATGCTTAATGTGAGTCTGGATGGAGAGTTTACAGTCTAA	omy-miR-XXXX-5p	TTGGATTGGAGATGCTTAATGTG	50	23	Gene	9855	5'UTR	9855	0	/	/	/	/	/	/	/	/	/	/	/	/	/	/	/	/	/	0	/	/	/	/	/	/	1	0	2949	0	/	/	0	/	/
miRNA_1225	scaffold_263	320910	320986	-	ExprMax=1698;ID=miRNA_1225;Name=miRNA_1225	205	ACCTGGAGCCAGTGCGTTTGGCGACGGATATGTAGTGAGGGCCAGGCAACAAGAGCGTACAGGTCGCAGTGGTGGGT	omy-miR-XXXX-5p	CGTACAGGTCGCAGTGGTGGGT	77	22	/	/	/	/	0	/	/	/	/	/	/	/	/	/	/	/	/	/	/	/	/	/	1	/	/	/	/	/	/	1	0	996	0	/	/	0	/	/
miRNA_1226	scaffold_263	779184	779261	-	ExprMax=2813;ID=miRNA_1226;Name=miRNA_1226	160	GCAAGGCACTACAGAGGGCAGTGCATACGGCCCAGTACATCACTGGGGCTAAGCTGCCTGCCATCCAGGACCTCTACA	omy-miR-XXXX-5p	GCCTGCCATCCAGGACCTCTACA	78	23	/	/	/	/	0	/	/	/	/	/	/	/	/	/	/	/	/	/	/	/	/	/	0	/	/	/	/	/	/	1	0	1202	0	/	/	0	/	/
miRNA_1227	scaffold_26359	763	843	+	ExprMax=2189;ID=miRNA_1227;Name=miRNA_1227	150	CGTGATTGACTGTAGACCCTGCCACATGCCTCTTGTGTCTGAGCCGTTGAATTGAGATTCTACTTTGTCTCTATACTGACG	omy-miR-XXXX-5p	CGTGATTGACTGTAGACCCTGCCA	81	24	/	/	/	/	0	/	/	/	/	/	/	/	/	/	/	/	/	/	/	/	/	/	0	/	/	/	/	/	/	1	0	1533	0	/	/	0	/	/
miRNA_1228	scaffold_26378	2598	2660	+	ExprMax=1197;ID=miRNA_1228;Name=miRNA_1228	185	ATTGTTTCCCATGCTTGTTCAATGAACCATAAACAATTAATGAACATGTACCTGTGGAACGGT	omy-MIR439-3p	ATGAACATGTACCTGTGGAACGGT	63	24	/	/	/	/	0	/	/	/	/	/	/	/	/	/	/	/	/	/	/	/	/	/	1	/	/	/	/	rfam-mirna	/	1	0	51	0	/	/	0	/	/
miRNA_1229	scaffold_264	31443	31512	+	ExprMax=1088;ID=miRNA_1229;Name=miRNA_1229	150	GAACTTTACTGAACAAAACATATATGTATTGTGTAACATGATGTCCTATGAGTGTCATCTGATGAAGATC	omy-miR-XXXX-3p	TATGAGTGTCATCTGATGAAGATC	70	24	/	/	/	/	0	/	/	/	/	/	/	/	/	/	/	/	/	/	/	/	/	/	/	/	/	/	/	/	rfam-other	1	0	2531	0	/	/	0	/	/
miRNA_123	scaffold_1084	201038	201102	-	ExprMax=162333;ID=miRNA_123;Name=miRNA_123	1205	ATGCTTTTTGGGGTAAGGGCTTCCTGGGTTGAGGTTTGTTAACAGCAAGCCCAGACCGCAAAAAG	omy-mir-129-5p	GCAAGCCCAGACCGCAAAAAG	65	21	/	/	/	/	1	0	32	miR-129b-3p	0	27	/	/	/	/	/	/	/	/	/	/	/	/	/	/	/	mirbase	/	rfam-mirna	/	8	0	5	1	0	4	1	0	4
miRNA_1230	scaffold_264	512082	512152	+	ExprMax=4733;ID=miRNA_1230;Name=miRNA_1230	165	TGATAGGCTAATTGACATAATTTGAGTCAATTGGAGGTGTACCTGTGGATGTATTTCAAGGCCTACCTTCA	omy-miR-XXXX-3p	GATGTATTTCAAGGCCTACCTTCA	71	24	mRNA	-616	CDS	-616	0	/	/	/	/	/	/	/	/	/	/	/	/	/	/	/	/	/	0	/	/	/	/	/	/	1	0	9715	0	/	/	0	/	/
miRNA_1231	scaffold_2643	36169	36241	-	ExprMax=15805;ID=miRNA_1231;Name=miRNA_1231	140	GCTGTCTGAAGTGGTTCTCAATCAGAGGCAGGTGTTTATCGTTGTCTCTGATTGGGAACCATATTTAGGCAGC	omy-miR-XXXX-3p	GCTGTCTGAAGTGGTTCTCAATCA	73	24	CDS	-8978	CDS	-8978	0	/	/	/	/	/	/	/	/	/	/	/	/	/	/	/	/	/	/	/	/	/	/	/	/	0	0	200	0	/	/	0	/	/
miRNA_1232	scaffold_2643	37867	37921	+	ExprMax=10092;ID=miRNA_1232;Name=miRNA_1232	175	CTGCAGTGGACTTGCTGTAGCTAGCAAGCTCCTGGATGAGCAGCTCCCTGAAGGC	omy-miR-XXXX-3p	TGGATGAGCAGCTCCCTGAAGGC	55	23	/	/	/	/	0	/	/	/	/	/	/	/	/	/	/	/	/	/	/	/	/	/	/	/	/	/	/	/	/	1	0	52	0	/	/	0	/	/
miRNA_1233	scaffold_2647	81316	81379	-	ExprMax=3637;ID=miRNA_1233;Name=miRNA_1233	180	ACCTGGGAATATTGAAGACTCATGTTAAAAGGAACCACCAGCTTTCATATGTTCTCATGTTCTG	omy-miR-XXXX-5p	GCTTTCATATGTTCTCATGTTCTG	64	24	/	/	/	/	0	/	/	/	/	/	/	/	/	/	/	/	/	/	/	/	/	/	0	/	/	/	/	/	/	1	0	2972	0	/	/	0	/	/
miRNA_1234	scaffold_26470	3701	3771	+	ExprMax=2152;ID=miRNA_1234;Name=miRNA_1234	180	TGAGAGCATCCTGTCGGGCTGTATCACCGCCTGGTACGGCAACTGCACCGCCCTCATATGGCAAGGCTCTC	omy-miR-XXXX-5p	TGAGAGCATCCTGTCGGGCTGTA	71	23	/	/	/	/	0	/	/	/	/	/	/	/	/	/	/	/	/	/	/	/	/	/	1	/	/	/	/	/	/	1	0	1039	0	1	1	0	/	/
miRNA_1235	scaffold_265	100991	101032	+	ExprMax=6521;ID=miRNA_1235;Name=miRNA_1235	171	TGTTTTTACTATTTTCTACATTGTAGAATAATAGTGAAGACA	omy-miR-XXXX-3p	CATTGTAGAATAATAGTGAAGACA	42	24	mRNA	0	intron	0	0	/	/	/	/	/	/	/	/	/	/	/	/	/	/	/	/	/	1	/	/	/	/	/	rfam-other	1	0	10000	0	/	/	0	/	/
miRNA_1236	scaffold_265	415176	415239	+	ExprMax=2646;ID=miRNA_1236;Name=miRNA_1236	185	TTCGTCTGTAGAAGGAGAAGCGGACCAAAAAGCAGCATGGTGGTTACTCATGTTCTTTAATGGA	omy-miR-XXXX-5p	TTCGTCTGTAGAAGGAGAAGC	64	21	mRNA	4004	mRNA	4004	0	/	/	/	/	/	/	/	/	/	/	/	/	/	/	/	/	/	/	/	/	/	/	/	/	0	0	50	0	/	/	0	/	/
miRNA_1237	scaffold_2654	37476	37527	+	ExprMax=1136;ID=miRNA_1237;Name=miRNA_1237	145	TTAGGACCTTGAGCGTGGCTGAGGTGCACTCATGACCAGCTCGGAAACCAGA	omy-miR-XXXX-5p	TTAGGACCTTGAGCGTGGCTGAGG	52	24	mRNA	5367	mRNA	5367	0	/	/	/	/	/	/	/	/	/	/	/	/	/	/	/	/	/	0	/	/	/	/	/	/	1	0	2290	0	/	/	0	/	/
miRNA_1238	scaffold_2659	86831	86886	-	ExprMax=255846;ID=miRNA_1238;Name=miRNA_1238	215	TCCCTTTGCTGTCCCTGCCTTATCACAATCTCCAGGCATAGGATGACAAAGGGAAA	omy-mir-204-5p	AGGCATAGGATGACAAAGGGAA	56	22	/	/	/	/	1	0	30	miR-204b	0	29	/	/	/	/	/	/	/	/	/	/	/	/	/	/	/	mirbase	/	rfam-mirna	/	8	0	3	1	0	3	1	0	3
miRNA_1239	scaffold_2661	81662	81736	+	ExprMax=1212;ID=miRNA_1239;Name=miRNA_1239	150	TTGTTGACTTGGCTTTCGAAGACCTTAGAAAGGCAGGGTAGGATAGATATAGGTCTCTAGCAGTTTGGGTCAAGA	omy-miR-XXXX-5p	TTGTTGACTTGGCTTTCGAAGACC	75	24	/	/	/	/	0	/	/	/	/	/	/	/	/	/	/	/	/	/	/	/	/	/	0	/	/	/	/	/	/	1	0	894	0	/	/	0	/	/
miRNA_124	scaffold_1088	91996	92045	+	ExprMax=1206;ID=miRNA_124;Name=miRNA_124	200	GAGAGTCTTTCAGGACTGAGAGCCATGCCTCTCAGTCTTGAAAGGCACCC	omy-miR-XXXX-5p	GAGAGTCTTTCAGGACTGAGAG	50	22	Gene	-1195	Gene	-1195	0	/	/	/	/	/	/	/	/	/	/	/	/	/	/	/	/	/	/	/	/	/	/	/	/	0	0	1	0	/	/	0	/	/
miRNA_1240	scaffold_2663	21608	21663	+	ExprMax=1198;ID=miRNA_1240;Name=miRNA_1240	170	TAGGATGATCGAGCAGCAGTAAGGGCTCTTCGATACTGCACTGTACTGTCTTTCCA	omy-miR-XXXX-5p	TAGGATGATCGAGCAGCAGTAAG	56	23	mRNA	5767	mRNA	5767	0	/	/	/	/	/	/	/	/	/	/	/	/	/	/	/	/	/	0	/	/	/	/	/	/	1	0	302	0	/	/	0	/	/
miRNA_1241	scaffold_26641	4772	4831	+	ExprMax=1892;ID=miRNA_1241;Name=miRNA_1241	215	CACCGTGTTATGCTGTGGAGCGCACGGTGTCCCCAGTGCGGGTGCACAGCCCGGTGCGGT	omy-miR-XXXX-5p	CACCGTGTTATGCTGTGGAGCGC	60	23	/	/	/	/	0	/	/	/	/	/	/	/	/	/	/	/	/	/	/	/	/	/	/	/	/	/	/	/	/	1	0	174	0	/	/	0	/	/
miRNA_1242	scaffold_267	467656	467710	+	ExprMax=1409;ID=miRNA_1242;Name=miRNA_1242	170	ATTGGTTCTCAATTAGAGGCAGCTGTTTATCGTTGTCTCTGATTGGGAACCATAT	omy-miR-XXXX-5p	ATTGGTTCTCAATTAGAGGCA	55	21	/	/	/	/	0	/	/	/	/	/	/	/	/	/	/	/	/	/	/	/	/	/	/	/	/	/	/	/	rfam-other	0	0	908	0	/	/	0	/	/
miRNA_1243	scaffold_267	691378	691453	+	ExprMax=1214;ID=miRNA_1243;Name=miRNA_1243	1115	CTATATACAGGTGGTACCGGTACAGAGTCAATGTGGAGGCTCTATACAGGGGGTACCGGTACAGAGTCAATGTGGA	omy-miR-XXXX-3p	TACCGGTACAGAGTCAATGTGGA	76	23	mRNA	9594	mRNA	9594	0	/	/	/	/	/	/	/	/	/	/	/	/	/	/	/	/	/	/	/	/	/	/	/	/	1	0	748	0	/	/	0	/	/
miRNA_1244	scaffold_267	1046592	1046666	+	ExprMax=1542;ID=miRNA_1244;Name=miRNA_1244	175	TTTTTGAAATCTGACATGGTGGCTGGATTAACCTCTCTAGCGTCCCATCTGGCCAACATCCAGTGAGATTGCAGA	omy-miR-XXXX-5p	TTTTTGAAATCTGACATGGTGGC	75	23	Gene	-1867	Gene	-1867	0	/	/	/	/	/	/	/	/	/	/	/	/	/	/	/	/	/	/	/	/	/	/	/	/	1	0	60	0	/	/	0	/	/
miRNA_1245	scaffold_2673	31030	31080	-	ExprMax=1004;ID=miRNA_1245;Name=miRNA_1245	180	TGGGTGATTGTCTATGTGGTATGTTAGTTGCTTGTGTCAGCACAGTTCTCA	omy-miR-XXXX-5p	TGCTTGTGTCAGCACAGTTCTCA	51	23	mRNA	7236	mRNA	7236	0	/	/	/	/	/	/	/	/	/	/	/	/	/	/	/	/	/	/	/	/	/	/	/	/	0	0	131	0	/	/	0	/	/
miRNA_1246	scaffold_2674	53700	53774	+	ExprMax=1389;ID=miRNA_1246;Name=miRNA_1246	200	TGGTATAGAGGTCCTGGATGGCAGTGAGCTTGGCCCCAGTGATGTACTGGGCTGTTCTCACCACCCTCCCTGCCA	omy-miR-XXXX-5p	TGGTATAGAGGTCCTGGATGGC	75	22	/	/	/	/	0	/	/	/	/	/	/	/	/	/	/	/	/	/	/	/	/	/	0	/	/	/	/	/	/	1	0	3773	0	/	/	0	/	/
miRNA_1247	scaffold_26749	228	297	+	ExprMax=7462;ID=miRNA_1247;Name=miRNA_1247	133	TTTCTTATTCCTGTTCTAAGCCGGAGAGAATCAACGCTTGTTGTTTCTCGTATGGGACAGTGTAGAAACT	omy-miR-XXXX-3p	TCTCGTATGGGACAGTGTAGAAAC	70	24	/	/	/	/	0	/	/	/	/	/	/	/	/	/	/	/	/	/	/	/	/	/	/	/	/	/	/	/	/	1	0	13	0	/	/	0	/	/
miRNA_1248	scaffold_26762	2674	2736	+	ExprMax=1125;ID=miRNA_1248;Name=miRNA_1248	210	TAAGTATGATTCTCAATCAGAGACAACTAATGACACCTGCCTCTGATTGAGAACCATACTATA	omy-miR-XXXX-5p	TAAGTATGATTCTCAATCAGAG	63	22	/	/	/	/	0	/	/	/	/	/	/	/	/	/	/	/	/	/	/	/	/	/	/	2	/	/	/	/	/	1	0	3478	0	/	/	0	/	/
miRNA_1249	scaffold_26788	3734	3799	+	ExprMax=11347;ID=miRNA_1249;Name=miRNA_1249	205	CCTAAATATGATTCTCAATCAGAGACAACTAATGACACCTGCCTCTGATTGAGAACCATACTAGGC	omy-miR-XXXX-3p	TCTGATTGAGAACCATACTAGGC	66	23	/	/	/	/	0	/	/	/	/	/	/	/	/	/	/	/	/	/	/	/	/	/	1	2	/	/	/	/	/	1	0	2699	0	/	/	0	/	/
miRNA_125	scaffold_10889	2131	2202	-	ExprMax=5362;ID=miRNA_125;Name=miRNA_125	161	GCCAATAGCTACTTTCCTTACTGAGGAGTTGGCAACACTGGTATCATCCCAGATTAGGAACAATACACTATT	omy-miR-XXXX-3p	GCCAATAGCTACTTTCCTTACTGA	72	24	/	/	/	/	0	/	/	/	/	/	/	/	/	/	/	/	/	/	/	/	/	/	0	/	/	/	/	/	/	3	0	107	0	/	/	1	0	5
miRNA_1250	scaffold_268	856697	856769	-	ExprMax=15805;ID=miRNA_1250;Name=miRNA_1250	140	GCTGTCTGAAGTGGTTCTCAATCAGAGGCAGGTGTTTATCGTTGTCTCTGATTGGGAACCATATTTAGGCAGC	omy-miR-XXXX-3p	GCTGTCTGAAGTGGTTCTCAATCA	73	24	/	/	/	/	0	/	/	/	/	/	/	/	/	/	/	/	/	/	/	/	/	/	/	/	/	/	/	/	/	0	0	200	0	/	/	0	/	/
miRNA_1251	scaffold_2680	72555	72619	-	ExprMax=1832;ID=miRNA_1251;Name=miRNA_1251	230	CATACAGGTCGCAGTGGTGGGTGATGATTTGGTAACAAAACGGATGGCACTGTGATCGACTGCAT	omy-miR-XXXX-3p	CATACAGGTCGCAGTGGTGGGT	65	22	/	/	/	/	0	/	/	/	/	/	/	/	/	/	/	/	/	/	/	/	/	/	0	/	/	/	/	/	/	1	0	3680	0	/	/	0	/	/
miRNA_1252	scaffold_26815	1005	1081	-	ExprMax=1910;ID=miRNA_1252;Name=miRNA_1252	155	GCCAGACTACACTCAATCATATGACCCACTGAAGAGATGAGTCTTCAGTAAAGACTTAAAGGTTGAGACCGAGTTTG	omy-miR-XXXX-3p	GCCAGACTACACTCAATCATATGA	77	24	/	/	/	/	0	/	/	/	/	/	/	/	/	/	/	/	/	/	/	/	/	/	/	/	/	/	/	/	/	1	0	1272	0	/	/	0	/	/
miRNA_1253	scaffold_26843	1547	1600	+	ExprMax=1318;ID=miRNA_1253;Name=miRNA_1253	140	CAGCATATGGTCTCACAAGGGGTCTGAGGATCTCATCTCGGTACCTAATGGCAG	omy-miR-XXXX-3p	TCTCATCTCGGTACCTAATGGCAG	54	24	/	/	/	/	0	/	/	/	/	/	/	/	/	/	/	/	/	/	/	/	/	/	0	/	REPEAT	/	/	/	/	5	0	1714	1	0	4	1	0	1
miRNA_1254	scaffold_26895	4525	4585	-	ExprMax=1014;ID=miRNA_1254;Name=miRNA_1254	130	AGCCATGGCAAGTTCTTGAAACGGGTTGATATCAGCTGCATCCCTGAACTTCCAAATCTCA	omy-MIR169_2-5p	GCATCCCTGAACTTCCAAATCTCA	61	24	/	/	/	/	0	/	/	/	/	/	/	/	/	/	/	/	/	/	/	/	/	/	/	/	/	/	/	rfam-mirna	/	1	0	24	0	/	/	0	/	/
miRNA_1255	scaffold_269	721619	721686	+	ExprMax=1824;ID=miRNA_1255;Name=miRNA_1255	170	CTCAGTTACCTTAGCTTTCTTGGGAACAGGAACAATGGTGGCCCTCTTGAAGCATGTGGGAACAGCAG	omy-miR-XXXX-3p	TCTTGAAGCATGTGGGAACAGCAG	68	24	Gene	0	intron	0	0	/	/	/	/	/	/	/	/	/	/	/	/	/	/	/	/	/	0	/	REPEAT	/	/	/	/	1	0	1611	0	/	/	0	/	/
miRNA_1256	scaffold_26958	2598	2676	-	ExprMax=4902;ID=miRNA_1256;Name=miRNA_1256	135	ACCAGCTCCGCGTATCGACCGGGCTAGAGTGGGCATCGAGCCAGGTGCCATGAAGCCGGCTCTACGCATCTGGTCTCCA	omy-miR-XXXX-5p	CCGGCTCTACGCATCTGGTCTCCA	79	24	/	/	/	/	0	/	/	/	/	/	/	/	/	/	/	/	/	/	/	/	/	/	/	/	/	/	/	/	/	0	0	316	0	/	/	0	/	/
miRNA_1257	scaffold_26967	3625	3685	-	ExprMax=481017;ID=miRNA_1257;Name=miRNA_1257	1235	GATAGGTCTGACCTCACACAGCCTTCCTTCAGTGACACAGGACATGTGAGGTTGGACCTTT	omy-miR-2188-5p	AGGACATGTGAGGTTGGACCTT	61	22	/	/	/	/	1	0	3	miR-2188-5p	/	/	/	/	/	/	/	/	/	/	/	/	/	/	/	/	/	mirbase	/	/	/	8	0	2	1	0	1	1	0	1
miRNA_1258	scaffold_27	194480	194554	-	ExprMax=1812;ID=miRNA_1258;Name=miRNA_1258	205	TTCCACATATAGTGCACTATTTTAGACCAGGGCCCATAGGGCTCTGGTCAAAAGTAGCGCACTATGTAGGAAATA	omy-miR-XXXX-5p	AGTAGCGCACTATGTAGGAAAT	75	22	Gene	0	intron	0	0	/	/	/	/	/	/	/	/	/	/	/	/	/	/	/	/	/	/	/	/	/	/	/	/	1	0	4	0	/	/	0	/	/
miRNA_1259	scaffold_27	278061	278121	-	ExprMax=1087;ID=miRNA_1259;Name=miRNA_1259	225	ACAACCATCTCTGCAGCACTCCACCAATCAAGTCTTTATGGTAGAGTGGCCAGATGGAAGT	omy-miR-XXXX-5p	GGTAGAGTGGCCAGATGGAAGT	61	22	5'UTR	-1035	Gene	-1035	0	/	/	/	/	/	/	/	/	/	/	/	/	/	/	/	/	/	/	/	/	/	/	/	/	2	0	38	1	0	5	0	/	/
miRNA_126	scaffold_109	280481	280533	-	ExprMax=2349;ID=miRNA_126;Name=miRNA_126	160	ATGGAGAGCATTTGTGAACAGCAGTTTTCAGTTCTTTCCACAGATTCTCGATT	omy-miR-XXXX-5p	AGTTCTTTCCACAGATTCTCGATT	53	24	/	/	/	/	0	/	/	/	/	/	/	/	/	/	/	/	/	/	/	/	/	/	0	/	REPEAT	/	/	/	/	3	0	1072	0	/	/	0	/	/
miRNA_1260	scaffold_27	636610	636670	+	ExprMax=949858;ID=miRNA_1260;Name=miRNA_1260	1262	TCACGTTGAGCCACACGCACAATACCTGAAGATTAAGTTTTGTTCGTTCGGCTCGCGTTAA	omy-mir-375-3p	TTTGTTCGTTCGGCTCGCGTTA	61	22	Gene	-923	Gene	-923	1	0	13	miR-375-5p	0	8	/	/	/	/	/	/	/	/	/	/	/	/	/	/	/	mirbase	ssa-mir-375-1	rfam-mirna	/	8	0	3	1	0	2	1	0	1
miRNA_1261	scaffold_27	647369	647428	+	ExprMax=27285;ID=miRNA_1261;Name=miRNA_1261	1210	AGGCTTGTTTTAAGTTGCCTGCGACCTGTTTAAAGACTCAGGCAGCTAAAGCAAGTCTGG	omy-miR-1788-3p	CAGGCAGCTAAAGCAAGTCTG	60	21	Gene	1438	CDS	1438	1	0	3	miR-1788-5p	/	/	/	/	/	/	/	/	/	/	/	/	/	/	/	/	/	mirbase	/	/	/	8	0	2	1	0	1	1	0	1
miRNA_1262	scaffold_27	736524	736576	-	ExprMax=2349;ID=miRNA_1262;Name=miRNA_1262	160	ATGGAGAGCATTTGTGAACAGCAGTTTTCAGTTCTTTCCACAGATTCTCGATT	omy-miR-XXXX-5p	AGTTCTTTCCACAGATTCTCGATT	53	24	3'UTR	8941	3'UTR	8941	0	/	/	/	/	/	/	/	/	/	/	/	/	/	/	/	/	/	0	/	REPEAT	/	/	/	/	3	0	1072	0	/	/	0	/	/
miRNA_1263	scaffold_27	814330	814384	-	ExprMax=4167;ID=miRNA_1263;Name=miRNA_1263	205	TGGTGGTTAAGTGTGCCTTGAATTCTAAATAAATCACAGACAGTGTAACCAGCAA	omy-miR-XXXX-5p	TCACAGACAGTGTAACCAGCAA	55	22	/	/	/	/	0	/	/	/	/	/	/	/	/	/	/	/	/	/	/	/	/	/	/	/	/	/	/	/	/	1	0	33	0	/	/	0	/	/
miRNA_1264	scaffold_27	2087229	2087298	+	ExprMax=1029;ID=miRNA_1264;Name=miRNA_1264	185	TCGCTGGAGGTTCCGGACTGTGGCCCATCGTTGGAGGTTCTGGACTCTGGCCCGTCGTTGGAGGTTCCAG	omy-miR-XXXX-5p	TCGCTGGAGGTTCCGGACTGTGGC	70	24	/	/	/	/	0	/	/	/	/	/	/	/	/	/	/	/	/	/	/	/	/	/	/	/	/	/	/	/	rfam-other	0	0	23	0	/	/	0	/	/
miRNA_1265	scaffold_270	324439	324501	-	ExprMax=58622822;ID=miRNA_1265;Name=miRNA_1265	1206	CAGAAGAACTGAGCCCATAGATGACATCTCCAGTAGCCACCATCTATGGAATTCAGTTCTCAG	omy-mir-146-5p	CCATCTATGGAATTCAGTTCTCA	63	23	Gene	0	intron	0	1	0	5	miR-146a	0	8	/	/	/	/	/	/	/	/	/	/	/	/	/	/	/	mirbase	/	rfam-mirna	/	8	0	4	1	0	1	1	0	1
miRNA_1266	scaffold_2705	78282	78341	+	ExprMax=1287;ID=miRNA_1266;Name=miRNA_1266	230	AATGGAATGGCATCAAACACATGGAAACCATGTGTTTGATGTATTTGATACCATTCCACT	omy-miR-XXXX-5p	AATGGAATGGCATCAAACACATG	60	23	/	/	/	/	0	/	/	/	/	/	/	/	/	/	/	/	/	/	/	/	/	/	/	/	/	/	/	/	/	1	0	513	0	/	/	0	/	/
miRNA_1267	scaffold_27058	1296	1349	-	ExprMax=14942;ID=miRNA_1267;Name=miRNA_1267	1175	GCAGAGCGTGGCCCCGTGCGCAAGCAGTGACTGTGACACGCAGTGACACGCCTA	omy-miR-XXXX-5p	TGTGACACGCAGTGACACGCCTA	54	23	/	/	/	/	0	/	/	/	/	/	/	/	/	/	/	/	/	/	/	/	/	/	/	/	/	/	/	/	/	6	0	2	0	/	/	1	0	1
miRNA_1268	scaffold_2706	4759	4812	-	ExprMax=13177;ID=miRNA_1268;Name=miRNA_1268	215	CTCAAACCCAGATTAAGCATAGTCCTAGACTATCTATGCTTAATCTGGTTCCAG	omy-miR-XXXX-5p	TCTATGCTTAATCTGGTTCCAG	54	22	Gene	21	CDS	21	0	/	/	/	/	/	/	/	/	/	/	/	/	/	/	/	/	/	/	/	/	/	/	/	/	1	0	1	0	/	/	0	/	/
miRNA_1269	scaffold_271	498665	498717	+	ExprMax=6521;ID=miRNA_1269;Name=miRNA_1269	181	GTTTTTCTTTATTTATACTATTTTCTACATTGTAGAATAATAGTGAAGACATC	omy-miR-XXXX-3p	CATTGTAGAATAATAGTGAAGACA	53	24	CDS	7914	CDS	7914	0	/	/	/	/	/	/	/	/	/	/	/	/	/	/	/	/	/	1	1	/	/	/	/	rfam-other	1	0	10000	0	/	/	0	/	/
miRNA_127	scaffold_1091	314414	314465	+	ExprMax=1060;ID=miRNA_127;Name=miRNA_127	160	AGTGGTTCTCAATCAGAGGCAGGTGTTTATCGTTGTCTCTGATTGGGAACCA	omy-miR-XXXX-5p	AGTGGTTCTCAATCAGAGGCA	52	21	/	/	/	/	0	/	/	/	/	/	/	/	/	/	/	/	/	/	/	/	/	/	/	/	/	/	/	/	/	0	0	1505	0	/	/	0	/	/
miRNA_1270	scaffold_271	868856	868903	+	ExprMax=1768;ID=miRNA_1270;Name=miRNA_1270	200	CAGACCTCAGTGCGGGAGCTTCTTGTTTTAGTTTCTGTCTGTAGGCAG	omy-miR-XXXX-3p	TTTTAGTTTCTGTCTGTAGGCAG	48	23	/	/	/	/	0	/	/	/	/	/	/	/	/	/	/	/	/	/	/	/	/	/	0	2	/	/	/	/	/	0	0	358	0	1	1	0	/	/
miRNA_1271	scaffold_27116	83	149	-	ExprMax=10449;ID=miRNA_1271;Name=miRNA_1271	170	GTCCAGGAGTCCTGTGATACCGGCCGCTGTTGTTGCTGCTGCTGCTGCTGTCGTCGCTGTTTTCTAC	omy-miR-XXXX-5p	GCTGCTGTCGTCGCTGTTTTCTAC	67	24	/	/	/	/	0	/	/	/	/	/	/	/	/	/	/	/	/	/	/	/	/	/	/	1	/	/	/	/	/	0	0	6	0	/	/	0	/	/
miRNA_1272	scaffold_272	105516	105574	+	ExprMax=2262;ID=miRNA_1272;Name=miRNA_1272	240	CCAAGGCTGTTGAGTTTGCCGATGAGAATACGGTGATTGACAGAGTCGAAAGCCTTGGC	omy-miR-XXXX-3p	TGACAGAGTCGAAAGCCTTGGC	59	22	mRNA	0	intron	0	0	/	/	/	/	/	/	/	/	/	/	/	/	/	/	/	/	/	0	/	/	/	/	/	/	1	0	3650	0	/	/	0	/	/
miRNA_1273	scaffold_272	367157	367224	-	ExprMax=1837;ID=miRNA_1273;Name=miRNA_1273	200	CCACTGTGCTTCTACACCTGCATTGCTTGCTGTTGGGGTTTTAGGCTGGGTGTCTGTACAGCACTTTG	omy-miR-XXXX-3p	CCACTGTGCTTCTACACCTGCA	68	22	mRNA	799	mRNA	799	0	/	/	/	/	/	/	/	/	/	/	/	/	/	/	/	/	/	1	/	/	/	/	/	/	1	0	691	0	/	/	0	/	/
miRNA_1274	scaffold_27248	1363	1423	+	ExprMax=2604;ID=miRNA_1274;Name=miRNA_1274	235	TGTCTGCTGATAGAATGATGGACAACAGTAGCTCCACATCAGTCAGTGCTGTCTGCTGATA	omy-miR-XXXX-5p	TGTCTGCTGATAGAATGATGGA	61	22	/	/	/	/	0	/	/	/	/	/	/	/	/	/	/	/	/	/	/	/	/	/	/	/	/	/	/	/	/	1	0	14	0	/	/	0	/	/
miRNA_1275	scaffold_27248	1265	1335	+	ExprMax=2604;ID=miRNA_1275;Name=miRNA_1275	1235	TGTCTGCTGATAGAATGATGGACAACAGTAGCTCCACATCAGTCAGTGCTGTCTGCTGATAGAATGATGGA	omy-miR-XXXX-5p	TGTCTGCTGATAGAATGATGGA	71	22	/	/	/	/	0	/	/	/	/	/	/	/	/	/	/	/	/	/	/	/	/	/	/	/	/	/	/	/	/	1	0	14	0	/	/	0	/	/
miRNA_1276	scaffold_2730	14434	14488	+	ExprMax=1508;ID=miRNA_1276;Name=miRNA_1276	145	TTGGACTAGTAACCAGCAGGTAGCCTCGTGGTTAGAGCGTTGGACTAGTAACCGA	omy-miR-XXXX-5p	TTGGACTAGTAACCAGCAGGTAGC	55	24	mRNA	136	mRNA	136	0	/	/	/	/	/	/	/	/	/	/	/	/	/	/	/	/	/	/	/	/	/	/	/	/	1	0	73	0	/	/	0	/	/
miRNA_1277	scaffold_27362	163	234	+	ExprMax=1170;ID=miRNA_1277;Name=miRNA_1277	185	GTTGCTATGGTGACCAGTGAGCTGAGATAAGGTGGAGCTTTACCTAGCAAAGACTTATAGATGACCTGGAGC	omy-miR-XXXX-3p	AAGACTTATAGATGACCTGGAGC	72	23	/	/	/	/	0	/	/	/	/	/	/	/	/	/	/	/	/	/	/	/	/	/	0	/	/	/	/	/	rfam-other	1	0	2275	0	/	/	0	/	/
miRNA_1278	scaffold_27369	2288	2362	+	ExprMax=2356;ID=miRNA_1278;Name=miRNA_1278	155	ATCAAGTTTAGATTGTAGGATGGCTGGGGTGTTAAGCATGTTCCAGTTTAGGTCGCCTAGCAGCACGAGCTCTGA	omy-miR-XXXX-5p	ATCAAGTTTAGATTGTAGGATGGC	75	24	/	/	/	/	0	/	/	/	/	/	/	/	/	/	/	/	/	/	/	/	/	/	0	/	/	/	/	/	/	1	0	102	0	/	/	0	/	/
miRNA_1279	scaffold_274	441267	441314	+	ExprMax=1768;ID=miRNA_1279;Name=miRNA_1279	200	CAGACCTCAGCGCGGGAGCTTCTTGTTTTAGTTTCTGTCTGTAGGCAG	omy-miR-XXXX-3p	TTTTAGTTTCTGTCTGTAGGCAG	48	23	mRNA	0	intron	0	0	/	/	/	/	/	/	/	/	/	/	/	/	/	/	/	/	/	0	/	/	/	/	/	/	0	0	358	0	1	1	0	/	/
miRNA_128	scaffold_10921	10920	10985	-	ExprMax=17191;ID=miRNA_128;Name=miRNA_128	200	ATATTAATGCCCATGATTTTGGAATGCGATGTTCGACGAGGTGTCCACATACTTTTGGTCATGTAT	omy-miR-XXXX-5p	CCACATACTTTTGGTCATGTAT	66	22	/	/	/	/	0	/	/	/	/	/	/	/	/	/	/	/	/	/	/	/	/	/	/	/	/	/	/	/	rfam-other	1	0	52	0	/	/	0	/	/
miRNA_1280	scaffold_274	924591	924649	-	ExprMax=5616;ID=miRNA_1280;Name=miRNA_1280	211	GGTAGTCTTACCTTACTATTAATACTGCAACAACCCATCATCAGTAGGGTAAAACTAAC	omy-miR-XXXX-5p	CATCAGTAGGGTAAAACTAAC	59	21	mRNA	0	intron	0	0	/	/	/	/	/	/	/	/	/	/	/	/	/	0	5	0	5183	0	/	/	/	/	/	/	8	0	42	1	0	19	1	0	57
miRNA_1281	scaffold_274	1047181	1047241	+	ExprMax=2111;ID=miRNA_1281;Name=miRNA_1281	205	ACATACTTTGGATCATGTAGATTGTGTAATGTATATTTACAATACATGACCAAAAGTATGT	omy-miR-XXXX-5p	ACATACTTTGGATCATGTAGATT	61	23	Gene	0	intron	0	0	/	/	/	/	/	/	/	/	/	/	/	/	/	/	/	/	/	/	/	/	/	/	/	/	0	0	1	0	/	/	0	/	/
miRNA_1282	scaffold_274	1056954	1057002	+	ExprMax=1295;ID=miRNA_1282;Name=miRNA_1282	125	TTGAAAGGATGCACATAACTCTGCAATGTTGTGTTGTATTGGCGTCTCA	omy-miR-XXXX-5p	TTGAAAGGATGCACATAACTCTGC	49	24	Gene	0	intron	0	0	/	/	/	/	/	/	/	/	/	/	/	/	/	/	/	/	/	1	1	/	/	/	/	/	1	0	603	0	/	/	0	/	/
miRNA_1283	scaffold_275	950135	950190	+	ExprMax=1282;ID=miRNA_1283;Name=miRNA_1283	220	TAGTGCACTGCTTTTGACCAGAGCTCATCAGGACCCTGATCAAAAGTAGTGCACTA	omy-miR-XXXX-5p	TAGTGCACTGCTTTTGACCAGA	56	22	mRNA	0	intron	0	0	/	/	/	/	/	/	/	/	/	/	/	/	/	/	/	/	/	1	/	/	/	/	/	/	1	0	140	0	/	/	0	/	/
miRNA_1284	scaffold_275	1074506	1074568	-	ExprMax=1084;ID=miRNA_1284;Name=miRNA_1284	215	GGCACACTATTCCCTATATAGTGCACAAAGTAGTTCTCTATGCAGGGAATGGTAATGATAGCC	omy-miR-XXXX-3p	GGCACACTATTCCCTATATAGT	63	22	3'UTR	0	3'UTR	0	0	/	/	/	/	/	/	/	/	/	/	/	/	/	/	/	/	/	1	/	/	/	/	/	/	1	0	88	0	/	/	0	/	/
miRNA_1285	scaffold_27510	1571	1637	-	ExprMax=2033;ID=miRNA_1285;Name=miRNA_1285	180	GCCTCATCAAGCAGCGCTTCAGAAAGACCTGAATTAACACTGTCTGAGATTGCTGGTGTTGTGAAGG	omy-miR-XXXX-3p	GCCTCATCAAGCAGCGCTTCAGAA	67	24	/	/	/	/	0	/	/	/	/	/	/	/	/	/	/	/	/	/	/	/	/	/	0	/	/	/	/	/	/	1	0	56	0	/	/	0	/	/
miRNA_1286	scaffold_2753	62033	62096	+	ExprMax=1418;ID=miRNA_1286;Name=miRNA_1286	190	GAGATATTTGTGGGCTATACCTGGCCTTGTCTCAGGATGGTAAGTTGGTGGTTGAAGATATCCC	omy-miR-XXXX-3p	TAAGTTGGTGGTTGAAGATATCCC	64	24	mRNA	0	intron	0	0	/	/	/	/	/	/	/	/	/	/	/	/	/	/	/	/	/	/	/	/	/	/	/	/	1	0	2254	0	/	/	0	/	/
miRNA_1287	scaffold_2759	7424	7480	+	ExprMax=4882;ID=miRNA_1287;Name=miRNA_1287	1180	CTAGACACGGGTCTTAGGATTGGGGAGGGTAAACTGATCCTAGATCTGTGTCTGCGG	omy-miR-XXXX-5p	CTAGACACGGGTCTTAGGATTGG	57	23	Gene	0	intron	0	0	/	/	/	/	/	/	/	/	/	/	/	/	/	/	/	/	/	/	/	/	/	/	/	/	0	0	1	0	/	/	0	/	/
miRNA_1288	scaffold_27633	2394	2458	-	ExprMax=1683;ID=miRNA_1288;Name=miRNA_1288	200	GCCTGGTATGGTTCCCAATCAGAGGCAGCTGTCTATCGTTGTCTCTGATTGGTGATCATATTTAG	omy-miR-XXXX-3p	GCCTGGTATGGTTCCCAATCAGA	65	23	/	/	/	/	0	/	/	/	/	/	/	/	/	/	/	/	/	/	/	/	/	/	0	/	/	/	/	/	/	1	0	2045	0	/	/	0	/	/
miRNA_1289	scaffold_27639	198	271	-	ExprMax=1346;ID=miRNA_1289;Name=miRNA_1289	185	TGCAGACAGGCGGCAGTTATGGACCCACTATTCCTGTCCCCAGTCCACCTGACCGTGCTGCTGCTCCAGTTTCA	omy-miR-XXXX-5p	ACCGTGCTGCTGCTCCAGTTTCA	74	23	/	/	/	/	0	/	/	/	/	/	/	/	/	/	/	/	/	/	/	/	/	/	1	1	/	/	/	/	/	1	0	199	0	/	/	0	/	/
miRNA_129	scaffold_10928	17563	17624	+	ExprMax=16718879;ID=miRNA_129;Name=miRNA_129	1220	TTCAGTTATCACTGTGCTGATGCTGTCCATTTTAAAGGTACAGTACTGTGATAACTGAAGGA	omy-mir-101-3p	TACAGTACTGTGATAACTGAAG	62	22	CDS	-3397	CDS	-3397	1	0	20	miR-101c	0	4	/	/	/	/	/	/	/	/	/	/	/	/	/	/	/	mirbase	ssa-mir-101a-2	rfam-mirna	/	7	0	2	1	0	1	0	1	2
miRNA_1290	scaffold_27669	579	626	+	ExprMax=1239;ID=miRNA_1290;Name=miRNA_1290	160	GTTTTCTTTATTTGACTATTTACTACATTGTAGAATAATAGTGAAGAC	omy-miR-XXXX-3p	ACATTGTAGAATAATAGTGAAGAC	48	24	/	/	/	/	0	/	/	/	/	/	/	/	/	/	/	/	/	/	/	/	/	/	1	1	/	/	/	/	/	1	0	10000	0	/	/	0	/	/
miRNA_1291	scaffold_2769	27821	27880	+	ExprMax=4436644;ID=miRNA_1291;Name=miRNA_1291	1180	TCTTTGGTTATCTAGCTGTATGAGTGTGATGGCCGTCATAAAGCTAGATAACCGAAAGTA	omy-mir-9-5p	TCTTTGGTTATCTAGCTGTATGA	60	23	/	/	/	/	1	0	58	miR-9a-5p	0	27	/	/	/	/	/	/	/	/	/	/	/	/	/	/	/	mirbase	/	rfam-mirna	/	8	0	13	1	0	7	1	0	7
miRNA_1292	scaffold_277	669737	669799	+	ExprMax=1077;ID=miRNA_1292;Name=miRNA_1292	170	TCATCATGTCAGGTAGTCCTGAGGCATGGTCTTAAGGCTCAGGTCCCCCAAGACATAGAAAGA	omy-miR-XXXX-5p	TCATCATGTCAGGTAGTCCTGAGG	63	24	CDS	301	CDS	301	0	/	/	/	/	/	/	/	/	/	/	/	/	/	/	/	/	/	1	/	/	/	/	/	rfam-other	1	0	939	0	/	/	0	/	/
miRNA_1293	scaffold_2774	5921	5994	+	ExprMax=6627;ID=miRNA_1293;Name=miRNA_1293	152	CTATGGTGACCAGTGAGCTGAGATAAGGCGGAGCTTTACCTAGCAGAGACTTGTAGATGACCTGGAGCCAGTGG	omy-miR-XXXX-3p	TTGTAGATGACCTGGAGCCAGTGG	74	24	/	/	/	/	0	/	/	/	/	/	/	/	/	/	/	/	/	/	/	/	/	/	0	/	/	/	/	/	/	1	0	2609	0	/	/	0	/	/
miRNA_1294	scaffold_2775	61448	61508	+	ExprMax=29995;ID=miRNA_1294;Name=miRNA_1294	1250	TTCAAGTAATCTAGGATAGGCTTGTTTAAGCAGGGAGAGCCTATTCGGGATGACTTGGTTC	omy-mir-26-5p	TTCAAGTAATCTAGGATAGGCT	61	22	Gene	0	intron	0	1	0	1	miR-26d-5p	0	1	/	/	/	/	/	/	/	/	/	/	/	/	/	/	/	mirbase	ssa-mir-26d	rfam-mirna	/	1	0	1	0	1	3	0	1	4
miRNA_1295	scaffold_27765	167	228	+	ExprMax=1018;ID=miRNA_1295;Name=miRNA_1295	190	AGATATGGGAGTTTATCAAAATTGGATTTGTTTTCGAATTCTTTGTGGATCTGTGTAATCTG	omy-miR-XXXX-3p	TTCTTTGTGGATCTGTGTAATCTG	62	24	/	/	/	/	0	/	/	/	/	/	/	/	/	/	/	/	/	/	/	/	/	/	1	/	/	/	/	/	/	1	0	821	0	/	/	0	/	/
miRNA_1296	scaffold_278	229865	229933	+	ExprMax=2272;ID=miRNA_1296;Name=miRNA_1296	195	TTGGAGTTAGAGCTACAGGATGCAAATTTCTGCTTTCCTGACTGACTGCGCGTATTGGTTCCTGACTTC	omy-miR-XXXX-5p	TTGGAGTTAGAGCTACAGGATGC	69	23	mRNA	0	intron	0	0	/	/	/	/	/	/	/	/	/	/	/	/	/	/	/	/	/	1	/	/	/	/	/	/	1	0	661	0	/	/	0	/	/
miRNA_1297	scaffold_278	719041	719118	-	ExprMax=2426;ID=miRNA_1297;Name=miRNA_1297	135	TATGTCAGAGTCAAGGCCCGCGGGCCACATCCGGCCCGCAAGAAGGTTTTTTACGGCCCCTGGGATGATCTTGATTTA	omy-miR-XXXX-5p	GGCCCCTGGGATGATCTTGATTTA	78	24	/	/	/	/	0	/	/	/	/	/	/	/	/	/	/	/	/	/	/	/	/	/	/	/	/	/	/	/	/	1	0	19	0	/	/	0	/	/
miRNA_1298	scaffold_278	878896	878973	+	ExprMax=2370;ID=miRNA_1298;Name=miRNA_1298	165	TCCATGCTGACTGGCAGCTCTGGCGGCTCCATGCTGACTGGCGGCTTTGGACAGACGGGAGACTCTAGCAGCTCTGGA	omy-miR-XXXX-5p	TCCATGCTGACTGGCAGCTCTGGC	78	24	/	/	/	/	0	/	/	/	/	/	/	/	/	/	/	/	/	/	/	/	/	/	/	/	/	/	/	/	/	0	0	25	0	/	/	0	/	/
miRNA_1299	scaffold_2784	80449	80505	-	ExprMax=14313;ID=miRNA_1299;Name=miRNA_1299	235	AGGCATTGTCTGTATAGTTTTTTGCCCTTTTCCCCAGCATTGTCCCAGACATATCCT	omy-miR-XXXX-5p	AGCATTGTCCCAGACATATCCT	57	22	/	/	/	/	0	/	/	/	/	/	/	/	/	/	/	/	/	/	/	/	/	/	/	/	/	/	/	/	/	0	0	1	0	/	/	0	/	/
miRNA_13	scaffold_10	1396628	1396686	-	ExprMax=550668;ID=miRNA_13;Name=miRNA_13	1226	TGTTCCCAAGGACCTCACCTGTGACCTTTAAAGTAATCACAGGTTAAGGGTCTCAGGGA	omy-lin-4-5p	CACAGGTTAAGGGTCTCAGGGA	59	22	/	/	/	/	1	0	9	miR-125a-5p	0	10	/	/	/	/	/	/	/	/	/	/	/	/	/	/	/	mirbase	/	rfam-mirna	/	8	0	4	1	0	2	1	0	2
miRNA_130	scaffold_1093	139412	139466	+	ExprMax=1627;ID=miRNA_130;Name=miRNA_130	220	TATTCCCCTTTAACGGCACTACCCTGGTCAAAGGTAGTGCTCTATATAGGGAATA	omy-miR-XXXX-3p	GTAGTGCTCTATATAGGGAATA	55	22	Gene	0	intron	0	0	/	/	/	/	/	/	/	/	/	/	/	/	/	/	/	/	/	/	/	/	/	/	/	/	1	0	68	0	/	/	0	/	/
miRNA_1300	scaffold_279	695375	695445	-	ExprMax=1157;ID=miRNA_1300;Name=miRNA_1300	180	GCTGGTCCACTCCAGCAGTCTGAGGTGCGGGAGGTTCCTCCGCCCCCTCTGGACATCGAGGGGGTCCCGGC	omy-miR-XXXX-3p	GCTGGTCCACTCCAGCAGTCTGA	71	23	/	/	/	/	0	/	/	/	/	/	/	/	/	/	/	/	/	/	/	/	/	/	/	/	/	/	/	/	/	1	0	16	0	/	/	0	/	/
miRNA_1301	scaffold_279	955758	955828	-	ExprMax=1345;ID=miRNA_1301;Name=miRNA_1301	175	CCACCCGGCACAGCCAGAAGAGGACTGGCCACCCCACATAGCCTGGTTCCTCTCTAGGTTTCTTCCTAGGT	omy-miR-XXXX-3p	CCACCCGGCACAGCCAGAAGAGGA	71	24	/	/	/	/	0	/	/	/	/	/	/	/	/	/	/	/	/	/	/	/	/	/	0	/	/	/	/	/	/	1	0	4998	0	/	/	0	/	/
miRNA_1302	scaffold_2795	1832	1905	+	ExprMax=1091;ID=miRNA_1302;Name=miRNA_1302	165	GCTGTGCAGGAGGGTGTCTTTGCATACCACACTATGCGACACAATCATAGTTACAGATCTATGGACTGCACAGC	omy-miR-XXXX-3p	TACAGATCTATGGACTGCACAGC	74	23	/	/	/	/	0	/	/	/	/	/	/	/	/	/	/	/	/	/	/	/	/	/	/	1	/	/	/	/	/	1	0	43	0	/	/	0	1	1
miRNA_1303	scaffold_27954	312	362	+	ExprMax=2420;ID=miRNA_1303;Name=miRNA_1303	165	TCTGGCGAGCACATGGAGGGCTGTGCGGCCCCCCAAAGAAATGTCTTCCAG	omy-miR-XXXX-5p	TCTGGCGAGCACATGGAGGGC	51	21	/	/	/	/	0	/	/	/	/	/	/	/	/	/	/	/	/	/	/	/	/	/	0	/	/	/	/	/	/	3	0	1444	1	0	3	1	0	1
miRNA_1304	scaffold_28	381481	381558	-	ExprMax=1592;ID=miRNA_1304;Name=miRNA_1304	140	TTGGATGTCAGTGATGGACTCTGTGTAAACTATAATGTTCTGGACAAATCCTGTCTTCACGTCGCACATGACAAAGAA	omy-miR-XXXX-5p	CTTCACGTCGCACATGACAAAGAA	78	24	/	/	/	/	0	/	/	/	/	/	/	/	/	/	/	/	/	/	/	/	/	/	/	/	/	/	/	/	/	1	0	20	0	/	/	0	/	/
miRNA_1305	scaffold_28	454494	454550	-	ExprMax=5562;ID=miRNA_1305;Name=miRNA_1305	181	GCCGATTTCAAGTTTTCATAACAATCGGAAATTGGTATTTTTGGACACGGATTTGGC	omy-miR-XXXX-3p	GCCGATTTCAAGTTTTCATAACAA	57	24	Gene	0	intron	0	0	/	/	/	/	/	/	/	/	/	/	/	/	/	/	/	/	/	/	/	/	/	/	/	/	1	0	2174	0	/	/	0	/	/
miRNA_1306	scaffold_28	1381764	1381832	+	ExprMax=750558;ID=miRNA_1306;Name=miRNA_1306	228	GGAGGGTTCCTGGCACCGTGATTTGGTGCACAAACATAAACGAAAATCACATTGCCAGGGATTTCCACC	omy-mir-23-3p	ATCACATTGCCAGGGATTTCCA	69	22	/	/	/	/	1	0	10	miR-23a-3p	0	20	/	/	/	/	/	/	/	/	/	/	/	/	/	/	/	mirbase	/	rfam-mirna	/	8	0	4	1	0	3	1	0	3
miRNA_1307	scaffold_28	1383071	1383137	+	ExprMax=394805;ID=miRNA_1307;Name=miRNA_1307	1205	ACAGAGCTTAGCTAATTGGTGAGCATTGATCCCTCTTCTATGTTGTTCACAGTGGCTAAGTTCAGTG	omy-mir-27-3p	TTCACAGTGGCTAAGTTCAGT	67	21	/	/	/	/	1	0	5	miR-27e	0	7	/	/	/	/	/	/	/	/	/	/	/	/	/	/	/	mirbase	/	rfam-mirna	/	8	0	3	1	0	1	1	0	2
miRNA_1308	scaffold_28	1384475	1384537	+	ExprMax=522241;ID=miRNA_1308;Name=miRNA_1308	1236	CTGTGCCTACTGAACTGGTATCAGTGTTAACTCTGAGTACTGGCTCAGTTCAGCAGGAACAGG	omy-mir-24-3p	TGGCTCAGTTCAGCAGGAACAG	63	22	/	/	/	/	1	0	27	miR-3074-5p	0	22	/	/	/	/	/	/	/	/	/	/	/	/	/	/	/	mirbase	/	rfam-mirna	/	8	0	7	1	0	4	1	0	2
miRNA_1309	scaffold_28	1480964	1481022	-	ExprMax=4369;ID=miRNA_1309;Name=miRNA_1309	185	GGGATTTGGAGGATGATGGAGGCAACAGGGGAAAGAGCCTCAGATCCACAAAGTCCCTT	omy-miR-XXXX-5p	GCCTCAGATCCACAAAGTCCCTT	59	23	mRNA	0	intron	0	0	/	/	/	/	/	/	/	/	/	/	/	/	/	/	/	/	/	0	/	REPEAT	/	/	/	/	2	0	345	0	/	/	0	/	/
miRNA_131	scaffold_1094	258851	258916	+	ExprMax=11347;ID=miRNA_131;Name=miRNA_131	200	CCTAAGTATGATTCTCAATCAGAGACAACTAATGACACTTGCCTCTGATTGAGAACCATACTAGGC	omy-miR-XXXX-3p	TCTGATTGAGAACCATACTAGGC	66	23	mRNA	0	intron	0	0	/	/	/	/	/	/	/	/	/	/	/	/	/	/	/	/	/	1	/	/	/	/	/	/	1	0	2699	0	/	/	0	/	/
miRNA_1310	scaffold_28	2183899	2183963	+	ExprMax=3528;ID=miRNA_1310;Name=miRNA_1310	180	TAAGTAGTTGACTATGCCAAGCACTGTTTCCAGCTTTGCACAGTTCTTTGGTGGCTCCATTTCTT	omy-miR-XXXX-5p	TAAGTAGTTGACTATGCCAAGCAC	65	24	5'UTR	-6411	5'UTR	-6411	0	/	/	/	/	/	/	/	/	/	/	/	/	/	/	/	/	/	/	/	/	/	/	/	/	1	0	1	0	/	/	0	/	/
miRNA_1311	scaffold_28	2304890	2304959	-	ExprMax=1166;ID=miRNA_1311;Name=miRNA_1311	165	AACACTGTTTCCCATGCTTGTTCAATGAAGCATAAACAATTAATGAACATTCCCCTGTGGAACGGTCATT	omy-miR-XXXX-3p	AACACTGTTTCCCATGCTTGTTCA	70	24	/	/	/	/	0	/	/	/	/	/	/	/	/	/	/	/	/	/	/	/	/	/	0	/	/	/	/	/	/	1	0	2427	0	/	/	0	/	/
miRNA_1312	scaffold_28	2316575	2316634	-	ExprMax=1149;ID=miRNA_1312;Name=miRNA_1312	240	CGGAATAAATGGAATGGTTTAAAATACATCAGACATGTTTGATACCAATCCATTCACTCC	omy-miR-XXXX-3p	CGGAATAAATGGAATGGTTTAA	60	22	3'UTR	0	3'UTR	0	0	/	/	/	/	/	/	/	/	/	/	/	/	/	/	/	/	/	/	/	/	/	/	/	/	0	0	1	0	/	/	0	/	/
miRNA_1313	scaffold_28	2382192	2382249	+	ExprMax=1133;ID=miRNA_1313;Name=miRNA_1313	165	TGTGATGTGAGGGTAGGACTCCTCCACTTTAGACCAAGCAGCCTTCATGTTCACAGCA	omy-miR-XXXX-5p	TGTGATGTGAGGGTAGGACTCCTC	58	24	mRNA	-3447	5'UTR	-3447	0	/	/	/	/	/	/	/	/	/	/	/	/	/	/	/	/	/	0	/	/	/	/	/	/	1	0	321	0	/	/	0	/	/
miRNA_1314	scaffold_280	277429	277503	+	ExprMax=1715;ID=miRNA_1314;Name=miRNA_1314	1120	GACTGGATAGTCCATCATTGATTACAAGCTGTAGGGTGTGTGCACTGTAGCTGAAGTCTGGAAGCTCTGCCAGTC	omy-miR-XXXX-3p	TGAAGTCTGGAAGCTCTGCCAGTC	75	24	/	/	/	/	0	/	/	/	/	/	/	/	/	/	/	/	/	/	/	/	/	/	/	/	/	/	/	/	/	1	0	10	0	/	/	0	/	/
miRNA_1315	scaffold_28001	3927	3999	+	ExprMax=1530;ID=miRNA_1315;Name=miRNA_1315	210	GAGGCTCCATGGAATTCCAGAGTAGGCGGGTGAGGACATCAAATGCAGAGTTGTTGACATCTGTGGAGCTGTC	omy-miR-XXXX-3p	TGTTGACATCTGTGGAGCTGTC	73	22	/	/	/	/	0	/	/	/	/	/	/	/	/	/	/	/	/	/	/	/	/	/	/	/	/	/	/	/	/	1	0	28	0	/	/	0	/	/
miRNA_1316	scaffold_2803	48648	48710	+	ExprMax=1197;ID=miRNA_1316;Name=miRNA_1316	185	ACAGTTTCCCATGCTTGTTCAATGACCTATAAACAATTAATGAACATGTACCTGTGGAACGGT	omy-MIR439-3p	ATGAACATGTACCTGTGGAACGGT	63	24	mRNA	0	intron	0	0	/	/	/	/	/	/	/	/	/	/	/	/	/	/	/	/	/	1	/	/	/	/	rfam-mirna	/	1	0	51	0	/	/	0	/	/
miRNA_1317	scaffold_281	106562	106635	+	ExprMax=4883;ID=miRNA_1317;Name=miRNA_1317	180	GCTGGAATGGAATAAATGGAACAGTCCAACATGTGTTCTCCATATGTTCACCGTTCAATTTATTCCATTCCAGC	omy-miR-XXXX-5p	GCTGGAATGGAATAAATGGAAC	74	22	mRNA	0	intron	0	0	/	/	/	/	/	/	/	/	/	/	/	/	/	/	/	/	/	/	/	/	/	/	/	/	1	0	219	0	/	/	0	/	/
miRNA_1318	scaffold_281	106720	106775	+	ExprMax=2327;ID=miRNA_1318;Name=miRNA_1318	200	AATGGCACCCTATTCCGTATATAGTGCTCTGATCAGAAGGGCAATAGTGTGCCATT	omy-miR-XXXX-5p	AATGGCACCCTATTCCGTATAT	56	22	mRNA	0	intron	0	0	/	/	/	/	/	/	/	/	/	/	/	/	/	/	/	/	/	1	/	/	/	/	/	/	1	0	39	0	/	/	0	/	/
miRNA_1319	scaffold_281	617585	617640	+	ExprMax=2315;ID=miRNA_1319;Name=miRNA_1319	155	TTTTATTTGAGACGACTGTACAACCATTAAGAGTAATTGTCAGATTCAACAGAAGA	omy-miR-XXXX-5p	TTTTATTTGAGACGACTGTACAAC	56	24	/	/	/	/	0	/	/	/	/	/	/	/	/	/	/	/	/	/	/	/	/	/	0	/	/	/	/	/	/	1	0	1185	0	/	/	0	/	/
miRNA_132	scaffold_1096	307555	307617	+	ExprMax=1650385;ID=miRNA_132;Name=miRNA_132	1225	AAACATTCAACGCTGTCGGTGAGTTTGAGCATCTGTCCAAAACCATCGACCGTTAAATGTACC	omy-mir-181-5p	AACATTCAACGCTGTCGGTGAGT	63	23	/	/	/	/	1	0	29	miR-181a-5p	0	46	/	/	/	/	/	/	/	/	/	/	/	/	/	/	/	mirbase	/	rfam-mirna	/	8	0	6	1	0	5	1	0	4
miRNA_1320	scaffold_2813	27225	27280	-	ExprMax=17191;ID=miRNA_1320;Name=miRNA_1320	205	CCACATACTTTTGGTCATGTATATGTACTGTCACATTATGAAAAATAATTATTGTG	omy-miR-XXXX-3p	CCACATACTTTTGGTCATGTAT	56	22	/	/	/	/	0	/	/	/	/	/	/	/	/	/	/	/	/	/	/	/	/	/	/	/	/	/	/	/	rfam-other	1	0	52	0	/	/	0	/	/
miRNA_1321	scaffold_2816	62536	62611	+	ExprMax=1503;ID=miRNA_1321;Name=miRNA_1321	150	ACGGATTGCACTGTGATAGACTGCATCCAGTTTGCTGAGTAGAGTATTGGAAGCTATTTTGTAGATGTCATCGCCG	omy-miR-XXXX-5p	ACGGATTGCACTGTGATAGACTGC	76	24	CDS	2623	mRNA	2623	0	/	/	/	/	/	/	/	/	/	/	/	/	/	/	/	/	/	0	/	/	/	/	/	/	1	0	280	0	/	/	0	/	/
miRNA_1322	scaffold_283	506675	506753	-	ExprMax=5011;ID=miRNA_1322;Name=miRNA_1322	166	GCTAGCTAGCTGCTATCCGTGTGACTATTGGCTTACGCCGATCCCGGAGCAAACATCAATTATTCCGGAGCTAGCCAGC	omy-miR-XXXX-3p	GCTAGCTAGCTGCTATCCGTGTGA	79	24	Gene	0	intron	0	0	/	/	/	/	/	/	/	/	/	/	/	/	/	/	/	/	/	/	/	/	/	/	/	/	0	0	229	0	/	/	0	/	/
miRNA_1323	scaffold_28374	3118	3190	-	ExprMax=15805;ID=miRNA_1323;Name=miRNA_1323	140	GCTGTCTGAAGTGGTTCTCAATCAGAGGCAGGTGTTTATCGTTGTCTCTGATTGGGAACCATATTTAGGCAGC	omy-miR-XXXX-3p	GCTGTCTGAAGTGGTTCTCAATCA	73	24	Gene	0	intron	0	0	/	/	/	/	/	/	/	/	/	/	/	/	/	/	/	/	/	/	/	/	/	/	/	/	0	0	200	0	/	/	0	/	/
miRNA_1324	scaffold_284	301736	301812	-	ExprMax=1698;ID=miRNA_1324;Name=miRNA_1324	205	ACCTGGAGCCAGTGGGTTTGGCGACGAGTATGAAACCAGGGCCAGCCAACGAGAGCGTACAGGTCGCAGTGGTGGGT	omy-miR-XXXX-5p	CGTACAGGTCGCAGTGGTGGGT	77	22	mRNA	0	intron	0	0	/	/	/	/	/	/	/	/	/	/	/	/	/	/	/	/	/	1	/	/	/	/	/	/	1	0	996	0	/	/	0	/	/
miRNA_1325	scaffold_284	782600	782668	-	ExprMax=2033;ID=miRNA_1325;Name=miRNA_1325	180	GCCTCATCAAGCAGCGCTTCAGAAAGACCAGAGTGAACACTTTATCTGAGATTGCTGATGTTGTGAAGG	omy-miR-XXXX-3p	GCCTCATCAAGCAGCGCTTCAGAA	69	24	Gene	-5934	Gene	-5934	0	/	/	/	/	/	/	/	/	/	/	/	/	/	/	/	/	/	0	/	/	/	/	/	/	1	0	56	0	/	/	0	/	/
miRNA_1326	scaffold_28428	319	398	+	ExprMax=1825;ID=miRNA_1326;Name=miRNA_1326	145	CAAGATTGTAGACCTACACAAGGCTGGAATGGGCTACAAGACCATCGCCAAGCAGCTTGGTGAGAAGGTAACAACAGTTG	omy-miR-XXXX-5p	CAAGATTGTAGACCTACACAAGGC	80	24	/	/	/	/	0	/	/	/	/	/	/	/	/	/	/	/	/	/	/	/	/	/	/	/	/	/	/	/	/	1	0	392	0	/	/	0	/	/
miRNA_1327	scaffold_2844	71865	71931	-	ExprMax=1683;ID=miRNA_1327;Name=miRNA_1327	180	GCCTGGTATGGTTCCCAATCAGAGGCAGCTGTCTATCGTTGTCTCTGATTAGGGATCATATTTAGGC	omy-miR-XXXX-3p	GCCTGGTATGGTTCCCAATCAGA	67	23	/	/	/	/	0	/	/	/	/	/	/	/	/	/	/	/	/	/	/	/	/	/	0	/	/	/	/	/	/	1	0	2045	0	/	/	0	/	/
miRNA_1328	scaffold_28474	3518	3587	+	ExprMax=1439;ID=miRNA_1328;Name=miRNA_1328	170	TTGTAGCTTACCTCTGGGCAGGTGTCTAGGAGCCTTGCACTGGGCGCACACCGAGCAGGAGGAAACACAA	omy-miR-XXXX-5p	TTGTAGCTTACCTCTGGGCAGGTG	70	24	/	/	/	/	0	/	/	/	/	/	/	/	/	/	/	/	/	/	/	/	/	/	/	/	/	/	/	/	/	1	0	41	0	/	/	0	/	/
miRNA_1329	scaffold_28481	1681	1733	-	ExprMax=2145;ID=miRNA_1329;Name=miRNA_1329	185	TAGATTTTTCTGGAATTCCTTCACCTCGAATGGACTGGGAGTCTACAAACTTA	omy-miR-XXXX-5p	TGGACTGGGAGTCTACAAACTTA	53	23	/	/	/	/	0	/	/	/	/	/	/	/	/	/	/	/	/	/	/	/	/	/	/	1	/	/	/	/	/	1	0	32	0	/	/	0	/	/
miRNA_133	scaffold_1096	307761	307819	+	ExprMax=58807;ID=miRNA_133;Name=miRNA_133	1166	AACATTCATTGCTGTCGGTGGGTTTACATGAGAACAACTCACTGATCAATGAATGCAGA	omy-miR-181b-3p	CTCACTGATCAATGAATGCAGA	59	22	/	/	/	/	0	1	2	miR-181c-5p	/	/	/	/	/	/	/	/	/	/	/	/	/	/	/	/	/	mirbase	/	/	/	3	0	2	0	1	1	0	/	/
miRNA_1330	scaffold_28484	2047	2117	-	ExprMax=28904;ID=miRNA_1330;Name=miRNA_1330	165	CGGCTCTCCTCTTCGTTCTGTACATGGAGCCTCTGGGGGCTGCCATTAGGGCAGACACAGGGGTGGAAGGC	omy-miR-XXXX-3p	CGGCTCTCCTCTTCGTTCTGTACA	71	24	/	/	/	/	0	/	/	/	/	/	/	/	/	/	/	/	/	/	/	/	/	/	/	1	/	/	/	/	rfam-other	1	0	16	0	/	/	0	/	/
miRNA_1331	scaffold_285	326852	326925	+	ExprMax=1430;ID=miRNA_1331;Name=miRNA_1331	180	TATACTACGGCTAAGGGCTGTGTCCAGGCACAACGCGCTGCTTCGTGCTTATGAACAGCCCTTAGCCGTTGTAT	omy-miR-XXXX-5p	TATACTACGGCTAAGGGCTGTGT	74	23	Gene	0	intron	0	0	/	/	/	/	/	/	/	/	/	/	/	/	/	/	/	/	/	/	1	/	/	/	/	rfam-other	1	0	7	0	/	/	0	/	/
miRNA_1332	scaffold_285	503815	503892	-	ExprMax=2575;ID=miRNA_1332;Name=miRNA_1332	160	ATGCAGGGTGGTATGCTGCTGGCCCATTGAAGAGGAGTGGGACAACATTCCACAGGCCACAATCAACAGCCTGATCAA	omy-miR-XXXX-5p	GCCACAATCAACAGCCTGATCAA	78	23	/	/	/	/	0	/	/	/	/	/	/	/	/	/	/	/	/	/	/	/	/	/	0	/	/	/	/	/	/	1	0	1875	0	1	4	0	/	/
miRNA_1333	scaffold_285	522304	522362	-	ExprMax=3614;ID=miRNA_1333;Name=miRNA_1333	240	AAATATGGTTCCCAATCAGAGACAACGATAAATAGCTGCCTCTGATTGAGAACCTATCT	omy-miR-XXXX-3p	AAATATGGTTCCCAATCAGAGA	59	22	/	/	/	/	0	/	/	/	/	/	/	/	/	/	/	/	/	/	/	/	/	/	1	/	/	/	/	/	/	1	0	4380	0	/	/	0	/	/
miRNA_1334	scaffold_285	906268	906341	-	ExprMax=1802;ID=miRNA_1334;Name=miRNA_1334	150	CCCTACGGCCCTACAGACTGCAGAGGCCCTGTTCACTCACGTCTTCCGGCTCTGCGAGGTACCTGAGAACAGAG	omy-miR-XXXX-3p	CCCTACGGCCCTACAGACTGCAGA	74	24	/	/	/	/	0	/	/	/	/	/	/	/	/	/	/	/	/	/	/	/	/	/	/	/	/	/	/	/	/	1	0	44	0	/	/	0	/	/
miRNA_1335	scaffold_28503	3992	4055	+	ExprMax=1221;ID=miRNA_1335;Name=miRNA_1335	180	TGAAGAAGGAGATAAACTCTGAATGATTCCCTGACAACAACATCTTAGCCGGTTCAGTCCTTAT	omy-miR-XXXX-5p	TGAAGAAGGAGATAAACTCTGAAT	64	24	/	/	/	/	0	/	/	/	/	/	/	/	/	/	/	/	/	/	/	/	/	/	/	/	/	/	/	/	/	0	0	4	0	/	/	0	/	/
miRNA_1336	scaffold_286	91903	91958	+	ExprMax=2362;ID=miRNA_1336;Name=miRNA_1336	205	TTCAGGTCTGGACTTTGACTTGGCCATTCTAACACCTGGAAATGTTTATTTTTGAA	omy-miR-XXXX-5p	TTCAGGTCTGGACTTTGACTTGG	56	23	/	/	/	/	0	/	/	/	/	/	/	/	/	/	/	/	/	/	/	/	/	/	0	/	/	/	/	/	/	4	0	1099	0	1	14	0	/	/
miRNA_1337	scaffold_286	413615	413675	-	ExprMax=4271;ID=miRNA_1337;Name=miRNA_1337	160	TGGTATTTTGACCAATCAGATAAGCGCTGATAAAGATCTGAAGTGATTGGTCAAAAGGCCA	omy-miR-XXXX-3p	TGGTATTTTGACCAATCAGA	61	20	mRNA	0	intron	0	0	/	/	/	/	/	/	/	/	/	/	/	/	/	/	/	/	/	1	/	/	/	/	/	/	1	0	109	0	/	/	0	/	/
miRNA_1338	scaffold_286	770368	770431	-	ExprMax=34825;ID=miRNA_1338;Name=miRNA_1338	1210	GCCAAACAATTAAGGGACATTTCCGTCTCTCATTCATTCGCAAGAAATATCCTTTAATTGTAAG	omy-miR-7552a-5p	AAGAAATATCCTTTAATTGTAA	64	22	/	/	/	/	1	0	1	miR-7552a-3p	/	/	/	/	/	/	/	/	/	/	/	/	/	/	/	/	/	mirbase	ssa-mir-7552a-1	/	/	6	0	4	1	0	2	1	0	2
miRNA_1339	scaffold_286	1019875	1019946	-	ExprMax=8156;ID=miRNA_1339;Name=miRNA_1339	184	TGTTTGGCCTAGTATGGTTCTCAATCAGAGGCGGCTGTCGATCGTTGTCTCTGATTGAGAATCATACTTAGG	omy-miR-XXXX-3p	GCCTAGTATGGTTCTCAATCA	72	21	/	/	/	/	0	/	/	/	/	/	/	/	/	/	/	/	/	/	/	/	/	/	1	/	/	/	/	/	/	1	0	2761	0	/	/	0	/	/
miRNA_134	scaffold_1097	328904	328974	-	ExprMax=3135;ID=miRNA_134;Name=miRNA_134	180	TGGTGTCACTGTGCATCGTTCAACAATTCAGCACACTTTGCACAAGGAGAAGCTGAATGGGAGAGTGATGC	omy-miR-XXXX-3p	GTGTCACTGTGCATCGTTCAACAA	71	24	/	/	/	/	0	/	/	/	/	/	/	/	/	/	/	/	/	/	/	/	/	/	/	/	/	/	/	/	/	1	0	43	0	/	/	0	/	/
miRNA_1340	scaffold_2860	78678	78738	-	ExprMax=1163;ID=miRNA_1340;Name=miRNA_1340	205	GATAGAAATAGAATGACTAGAAGTCAATGATTCGTCTGTTCTATTCATTCTATTAATCCTG	omy-miR-XXXX-5p	TCTATTCATTCTATTAATCCTG	61	22	/	/	/	/	0	/	/	/	/	/	/	/	/	/	/	/	/	/	/	/	/	/	/	1	/	/	/	/	/	0	0	1	0	/	/	0	/	/
miRNA_1341	scaffold_28633	309	390	+	ExprMax=4312;ID=miRNA_1341;Name=miRNA_1341	1175	TCTGGACAGACGGGAGACTCTAGCCTCTCTGGACAGACAGGATACTCTAGCAGCTCTGGACAGACGGGAGACTCTAGCAGCT	omy-miR-XXXX-3p	TCTGGACAGACGGGAGACTCTAG	82	23	/	/	/	/	0	/	/	/	/	/	/	/	/	/	/	/	/	/	/	/	/	/	/	/	/	/	/	/	/	0	0	143	0	/	/	0	/	/
miRNA_1342	scaffold_2865	28519	28563	-	ExprMax=8156;ID=miRNA_1342;Name=miRNA_1342	194	TGATTTGGGAATTTCTACGTTTCGGCCTAGTATGGTTCTCAATCA	omy-miR-XXXX-5p	GCCTAGTATGGTTCTCAATCA	45	21	/	/	/	/	0	/	/	/	/	/	/	/	/	/	/	/	/	/	/	/	/	/	1	/	/	/	/	/	/	1	0	2761	0	/	/	0	/	/
miRNA_1343	scaffold_28657	2156	2207	+	ExprMax=3311;ID=miRNA_1343;Name=miRNA_1343	165	GTTTAACAGACCTGAGCGCGGGAGCTTCTTGTTTTAGTTTCTGTCTGTAGGC	omy-miR-XXXX-3p	TGTTTTAGTTTCTGTCTGTAGGC	52	23	5'UTR	-371	5'UTR	-371	0	/	/	/	/	/	/	/	/	/	/	/	/	/	/	/	/	/	0	/	/	/	/	/	/	1	0	481	0	/	/	0	/	/
miRNA_1344	scaffold_287	507968	508029	+	ExprMax=11347;ID=miRNA_1344;Name=miRNA_1344	200	AGGATGATTCTCAGTCAGAGACAACTAACGACACCTGCCTCTGATTGAGAACCATACTAGGC	omy-miR-XXXX-3p	TCTGATTGAGAACCATACTAGGC	62	23	/	/	/	/	0	/	/	/	/	/	/	/	/	/	/	/	/	/	/	/	/	/	1	/	/	/	/	/	/	1	0	2699	0	/	/	0	/	/
miRNA_1345	scaffold_28739	1320	1388	-	ExprMax=3135;ID=miRNA_1345;Name=miRNA_1345	140	GTGTCACTGTGCATCGTTCAACAATTCAGCACACTTTTCACAAGGAGAAGCTGTATGGGAGAGTGATGC	omy-miR-XXXX-3p	GTGTCACTGTGCATCGTTCAACAA	69	24	/	/	/	/	0	/	/	/	/	/	/	/	/	/	/	/	/	/	/	/	/	/	/	/	/	/	/	/	/	1	0	43	0	/	/	0	/	/
miRNA_1346	scaffold_2874	70659	70710	-	ExprMax=1072;ID=miRNA_1346;Name=miRNA_1346	205	ATGGAGAACATTTGTGAACAGCAGTTTTCAGTTCTTTCCACAGATTCTCGAT	omy-miR-XXXX-5p	GTTCTTTCCACAGATTCTCGAT	52	22	/	/	/	/	0	/	/	/	/	/	/	/	/	/	/	/	/	/	/	/	/	/	0	/	/	/	/	/	/	3	0	1087	0	/	/	0	/	/
miRNA_1347	scaffold_2874	70672	70738	+	ExprMax=3101;ID=miRNA_1347;Name=miRNA_1347	185	GTGAACAGCAGTTTTCAGTTCTTTCCACAGATTCTCGATTGGATTCAGGTCTGGACTTTGACTTGGC	omy-miR-XXXX-3p	AGGTCTGGACTTTGACTTGGC	67	21	/	/	/	/	0	/	/	/	/	/	/	/	/	/	/	/	/	/	/	/	/	/	0	/	REPEAT	/	/	/	/	4	0	1101	0	1	23	0	/	/
miRNA_1348	scaffold_2879	41043	41108	+	ExprMax=1418;ID=miRNA_1348;Name=miRNA_1348	175	GGGAGATCTTTATGGGCTATACTCGGCCTTGTCTCAGGATAGTAAGTTGGTGGTTGAAGATATCCC	omy-miR-XXXX-3p	TAAGTTGGTGGTTGAAGATATCCC	66	24	/	/	/	/	0	/	/	/	/	/	/	/	/	/	/	/	/	/	/	/	/	/	/	/	/	/	/	/	/	1	0	2254	0	/	/	0	/	/
miRNA_1349	scaffold_2880	65056	65113	-	ExprMax=102714;ID=miRNA_1349;Name=miRNA_1349	225	TTAAAAGGAAGGTGTGGCTGTTCTAATGGTTTTACTAACAGTCGCAAATTCCCTTTAA	omy-miR-724-5p	AACAGTCGCAAATTCCCTTTAA	58	22	/	/	/	/	1	0	4	/	/	/	/	/	/	/	/	/	/	/	/	/	/	/	/	/	/	mirbase	/	/	/	8	0	4	1	0	2	1	0	2
miRNA_135	scaffold_10979	2675	2751	+	ExprMax=2631;ID=miRNA_135;Name=miRNA_135	145	CTGTTTTTCAGTCTCTCGGTCCCAGCTTTGATGCACCTGTACGGACCTCGACTTCTGGATGATAGCGGGGTGAACAG	omy-miR-XXXX-3p	TCTGGATGATAGCGGGGTGAACAG	77	24	/	/	/	/	0	/	/	/	/	/	/	/	/	/	/	/	/	/	/	/	/	/	0	/	/	/	/	/	/	1	0	3198	0	/	/	0	/	/
miRNA_1350	scaffold_2883	57988	58043	+	ExprMax=1834;ID=miRNA_1350;Name=miRNA_1350	190	CCATAGTGCCAGAAGACATGTGTAAACAGGGCCTCCGCAGTCTGTAGGGCCGTAGG	omy-miR-XXXX-3p	TCCGCAGTCTGTAGGGCCGTAGG	56	23	/	/	/	/	0	/	/	/	/	/	/	/	/	/	/	/	/	/	/	/	/	/	1	/	/	/	/	/	/	1	0	244	0	/	/	0	/	/
miRNA_1351	scaffold_2883	68498	68570	-	ExprMax=15805;ID=miRNA_1351;Name=miRNA_1351	140	GCTGTCTGAAGTGGTTCTCAATCAGAGGCAGGTGTTGATCGTTGTCTCTGATTGGGAACCATATTTAGGCAGC	omy-miR-XXXX-3p	GCTGTCTGAAGTGGTTCTCAATCA	73	24	/	/	/	/	0	/	/	/	/	/	/	/	/	/	/	/	/	/	/	/	/	/	/	/	/	/	/	/	/	0	0	200	0	/	/	0	/	/
miRNA_1352	scaffold_28871	272	341	+	ExprMax=1439;ID=miRNA_1352;Name=miRNA_1352	170	TTGTAGCTTACCTCTGGGCAGGTGTCTAGGAGCCTTGCACTGGGCGCACACCGAGCAGGAGGAAACATAA	omy-miR-XXXX-5p	TTGTAGCTTACCTCTGGGCAGGTG	70	24	/	/	/	/	0	/	/	/	/	/	/	/	/	/	/	/	/	/	/	/	/	/	/	/	/	/	/	/	/	1	0	41	0	/	/	0	/	/
miRNA_1353	scaffold_2889	3250	3316	+	ExprMax=1212;ID=miRNA_1353;Name=miRNA_1353	175	CCTGGTGGGTTCCTTGATCATTTGTGTGAGATTGAGGGCATCTAGCTTAGATTGTAGGACTGCCGGG	omy-miR-XXXX-3p	TTAGATTGTAGGACTGCCGGG	67	21	/	/	/	/	0	/	/	/	/	/	/	/	/	/	/	/	/	/	/	/	/	/	1	1	/	/	/	/	/	1	0	481	0	/	/	0	/	/
miRNA_1354	scaffold_289	92722	92791	+	ExprMax=1439;ID=miRNA_1354;Name=miRNA_1354	170	TTGTAGCTTACCTCTGGGCAGGTGTCTAGGAGCCTTGCACTGGGCGCACACCGAGCAGGAGGAAACATAA	omy-miR-XXXX-5p	TTGTAGCTTACCTCTGGGCAGGTG	70	24	/	/	/	/	0	/	/	/	/	/	/	/	/	/	/	/	/	/	/	/	/	/	/	1	/	/	/	/	/	1	0	41	0	/	/	0	/	/
miRNA_1355	scaffold_289	614492	614549	+	ExprMax=3650;ID=miRNA_1355;Name=miRNA_1355	150	TGCTGGTGACACTGTCAGTGATTTATTTAGAATTCAAGGCACACTTAACCAGCATGGT	omy-miR-XXXX-3p	AAGGCACACTTAACCAGCATGGT	58	23	Gene	0	Gene	0	0	/	/	/	/	/	/	/	/	/	/	/	/	/	/	/	/	/	/	3	/	/	/	/	/	1	0	189	0	/	/	0	1	1
miRNA_1356	scaffold_289	831079	831132	+	ExprMax=4998;ID=miRNA_1356;Name=miRNA_1356	175	TCAAGTTTAGATTGTAGGATGGCTGGGGTGTTAAGCATGTTCCAGTTTAGGTCG	omy-miR-XXXX-5p	TCAAGTTTAGATTGTAGGATGGCT	54	24	/	/	/	/	0	/	/	/	/	/	/	/	/	/	/	/	/	/	/	/	/	/	0	3	REPEAT	/	/	/	/	1	0	65	0	/	/	0	/	/
miRNA_1357	scaffold_2890	65067	65124	+	ExprMax=1133;ID=miRNA_1357;Name=miRNA_1357	165	TGTGATGTGAGGGTAGGACTCCTCCACTTTAGACCAAGCAGCCTTCATGTTCACAGCA	omy-miR-XXXX-5p	TGTGATGTGAGGGTAGGACTCCTC	58	24	mRNA	0	intron	0	0	/	/	/	/	/	/	/	/	/	/	/	/	/	/	/	/	/	0	1	/	/	/	/	/	1	0	321	0	/	/	0	/	/
miRNA_1358	scaffold_29	1306298	1306373	-	ExprMax=2975;ID=miRNA_1358;Name=miRNA_1358	135	TGGAACCTGTACGCTTTCGTTGGCTGGCCCTCGCTTCATACTCATCGCCAAACCCACTGGCTCCAGGTCATCTACA	omy-miR-XXXX-5p	CCCACTGGCTCCAGGTCATCTACA	76	24	CDS	4731	CDS	4731	0	/	/	/	/	/	/	/	/	/	/	/	/	/	/	/	/	/	0	/	/	/	/	/	/	1	0	2572	0	/	/	0	/	/
miRNA_1359	scaffold_29	1635869	1635925	+	ExprMax=1179;ID=miRNA_1359;Name=miRNA_1359	165	CCTCTTGGCTGCTTCTCTGATCAGTCTTCTCCTTGTATGAGCTGAAAGTTTAGAGGG	omy-miR-XXXX-3p	TGTATGAGCTGAAAGTTTAGAGGG	57	24	CDS	6400	mRNA	6400	0	/	/	/	/	/	/	/	/	/	/	/	/	/	/	/	/	/	0	/	/	/	/	/	/	1	0	354	0	/	/	0	/	/
miRNA_136	scaffold_1098	173088	173158	-	ExprMax=1157;ID=miRNA_136;Name=miRNA_136	180	GCTGGTCCACTCCAGCAGTCTGAGGTGCGGGAGGTTCCTCTATCCCCTCTGGACATCGAGGGGGCCCCGGC	omy-miR-XXXX-3p	GCTGGTCCACTCCAGCAGTCTGA	71	23	/	/	/	/	0	/	/	/	/	/	/	/	/	/	/	/	/	/	/	/	/	/	/	/	/	/	/	/	/	1	0	16	0	/	/	0	/	/
miRNA_1360	scaffold_2903	28764	28829	+	ExprMax=1490;ID=miRNA_1360;Name=miRNA_1360	190	ACTACACAGCTGATTCAAATAACCAACTTATCATCAAGCTTTGATTATTTGAATCAGCTTTGTAGT	omy-miR-XXXX-3p	TTATTTGAATCAGCTTTGTAGT	66	22	mRNA	0	intron	0	0	/	/	/	/	/	/	/	/	/	/	/	/	/	/	/	/	/	/	1	/	/	/	/	/	1	0	25	0	/	/	0	/	/
miRNA_1361	scaffold_2906	19705	19770	+	ExprMax=1418;ID=miRNA_1361;Name=miRNA_1361	185	GGGAGCTCTTCGTGGGCTATACTTTGTCTTGTCTCAGGGTAGTAAGTTGGTGGTTGAAGATATCCC	omy-miR-XXXX-3p	TAAGTTGGTGGTTGAAGATATCCC	66	24	/	/	/	/	0	/	/	/	/	/	/	/	/	/	/	/	/	/	/	/	/	/	/	/	/	/	/	/	/	1	0	2254	0	/	/	0	/	/
miRNA_1362	scaffold_2907	1213	1282	-	ExprMax=1163;ID=miRNA_1362;Name=miRNA_1362	175	TGCAGAGTTATGTGCATCCTTTCAAGCACACCCTTCTCATTGACCTGTGGTGAGTTATTCACAATTTTTG	omy-miR-XXXX-3p	TGCAGAGTTATGTGCATCCTTTCA	70	24	/	/	/	/	0	/	/	/	/	/	/	/	/	/	/	/	/	/	/	/	/	/	1	1	/	/	/	/	rfam-other	1	0	593	0	/	/	0	/	/
miRNA_1363	scaffold_291	722031	722097	+	ExprMax=7983;ID=miRNA_1363;Name=miRNA_1363	173	GATTGTGCCCTTAAATTGCTCTAACATAATCAGATCACAGCCCTTGGAAAGTCATAACTGCAGAGGC	omy-miR-XXXX-3p	TTGGAAAGTCATAACTGCAGAGGC	67	24	/	/	/	/	0	/	/	/	/	/	/	/	/	/	/	/	/	/	/	/	/	/	1	/	/	/	/	/	/	1	0	8	0	/	/	0	/	/
miRNA_1364	scaffold_29121	453	551	+	ExprMax=10040;ID=miRNA_1364;Name=miRNA_1364	1110	TGCTGCTGTTAAACCAACCGGGAGACTCACGACATCCATCCTGGACAGGAACCAGGGACTGGAGGTCTCTCCTCTTTCTGTGGGCAGCTGTGGGCCTCT	omy-miR-XXXX-3p	TCTTTCTGTGGGCAGCTGTGGGC	99	23	/	/	/	/	0	/	/	/	/	/	/	/	/	/	/	/	/	/	/	/	/	/	/	/	/	/	/	/	/	1	0	2	0	/	/	0	/	/
miRNA_1365	scaffold_2927	21437	21494	-	ExprMax=102714;ID=miRNA_1365;Name=miRNA_1365	225	TTAAAAGGAAGGTGTGGCTGTTCTAACGGTTTGACTAACAGTCGCAAATTCCCTTTAA	omy-miR-724-5p	AACAGTCGCAAATTCCCTTTAA	58	22	CDS	2820	CDS	2820	1	0	4	miR-724	/	/	/	/	/	/	/	/	/	/	/	/	/	/	/	/	/	mirbase	/	/	/	8	0	4	1	0	2	1	0	2
miRNA_1366	scaffold_2928	60732	60794	+	ExprMax=2145;ID=miRNA_1366;Name=miRNA_1366	165	GCTCTTGTTCTCCATGGACTTTACAGTGTCCCAGAACTTTTTGGAGTTAGAGCTACAGGATGC	omy-miR-XXXX-3p	TTTGGAGTTAGAGCTACAGGATGC	63	24	mRNA	0	intron	0	0	/	/	/	/	/	/	/	/	/	/	/	/	/	/	/	/	/	1	/	/	/	/	/	/	1	0	651	0	/	/	0	/	/
miRNA_1367	scaffold_2929	51021	51083	+	ExprMax=58622822;ID=miRNA_1367;Name=miRNA_1367	1221	ATGAGAACTGAATTCCATAGATGGTAGTCACTCAGATAGACATCTATGGACTCAATTCTACTT	omy-mir-146-5p	TGAGAACTGAATTCCATAGATGG	63	23	5'UTR	5210	5'UTR	5210	1	0	5	miR-146a-5p	0	8	/	/	/	/	/	/	/	/	/	/	/	/	/	/	/	mirbase	/	rfam-mirna	/	8	0	4	1	0	1	1	0	1
miRNA_1368	scaffold_2932	25777	25845	+	ExprMax=4739;ID=miRNA_1368;Name=miRNA_1368	185	TAGAATTTCTAAGCAAACAGCTGTAGGCAGGGCTTTCTCCTATAGAGCTCCATTTTTATGGAATGGTCT	omy-miR-XXXX-5p	TAGAATTTCTAAGCAAACAGCTG	69	23	mRNA	0	intron	0	0	/	/	/	/	/	/	/	/	/	/	/	/	/	/	/	/	/	/	1	/	/	/	/	/	1	0	1920	0	/	/	0	/	/
miRNA_1369	scaffold_294	32358	32418	+	ExprMax=1042;ID=miRNA_1369;Name=miRNA_1369	155	CCTGATGTTATGGAAAGGTAGGCTGGCGTTCCGTCAATATTTTCCCTCCAAAAGGCACAGG	omy-miR-XXXX-5p	CCTGATGTTATGGAAAGGTAGGC	61	23	/	/	/	/	0	/	/	/	/	/	/	/	/	/	/	/	/	/	/	/	/	/	/	/	/	/	/	/	/	1	0	31	0	/	/	0	/	/
miRNA_137	scaffold_11	339641	339706	+	ExprMax=1465;ID=miRNA_137;Name=miRNA_137	185	TAAAATACTGGTTGATGAGCTAGCTAAATTAGCTAGCAAGGTAGCTATGACAGTTATCAGCAGTCT	omy-miR-XXXX-5p	TAAAATACTGGTTGATGAGCTAGC	66	24	/	/	/	/	0	/	/	/	/	/	/	/	/	/	/	/	/	/	/	/	/	/	/	/	/	/	/	/	/	1	0	3	0	/	/	0	/	/
miRNA_1370	scaffold_294	128047	128102	+	ExprMax=1892;ID=miRNA_1370;Name=miRNA_1370	140	CACCGTGTTATGCTGTGGAGCGCACGGTGTCCCCAGTGCGGGTGCATAGCCCGGTG	omy-miR-XXXX-5p	CACCGTGTTATGCTGTGGAGCGC	56	23	/	/	/	/	0	/	/	/	/	/	/	/	/	/	/	/	/	/	/	/	/	/	/	/	/	/	/	/	/	1	0	174	0	/	/	0	/	/
miRNA_1371	scaffold_294	226600	226674	+	ExprMax=1004;ID=miRNA_1371;Name=miRNA_1371	195	TGATGGTATGGGAGTGCTTTGCTGGTGACACTGTCAGTGATTTAATTAGAATTCAAGGCAAACTTAACCAGCATG	omy-miR-XXXX-3p	CAAGGCAAACTTAACCAGCATG	75	22	/	/	/	/	0	/	/	/	/	/	/	/	/	/	/	/	/	/	/	/	/	/	/	/	/	/	/	/	/	1	0	87	0	/	/	0	1	1
miRNA_1372	scaffold_294	698533	698587	-	ExprMax=1054;ID=miRNA_1372;Name=miRNA_1372	150	GCCGTGAACACAAACTTAGAAGGATTGATAGGCCTGCTCAGTGTTTTCAACAGCT	omy-miR-XXXX-5p	GCCTGCTCAGTGTTTTCAACAGCT	55	24	/	/	/	/	0	/	/	/	/	/	/	/	/	/	/	/	/	/	/	/	/	/	/	/	/	/	/	/	/	0	0	1	0	/	/	0	/	/
miRNA_1373	scaffold_294	1025464	1025520	-	ExprMax=12007;ID=miRNA_1373;Name=miRNA_1373	140	TCAACACTGGGGCCCCACAAGGGTGCGTTCTCAGCCCTCTCCTGTACTCCCTGTTCA	omy-miR-XXXX-5p	GCCCTCTCCTGTACTCCCTGTTCA	57	24	/	/	/	/	0	/	/	/	/	/	/	/	/	/	/	/	/	/	/	/	/	/	0	/	/	/	/	/	/	1	0	2399	0	1	1	0	1	9
miRNA_1374	scaffold_29440	2419	2488	+	ExprMax=1088;ID=miRNA_1374;Name=miRNA_1374	165	GAACTTTATCGAACAAAACATACATGTTTTGTGTAACATGAAGTCCTATGAGTGTCATCTGATGAAGATC	omy-miR-XXXX-3p	TATGAGTGTCATCTGATGAAGATC	70	24	/	/	/	/	0	/	/	/	/	/	/	/	/	/	/	/	/	/	/	/	/	/	/	/	/	/	/	/	rfam-other	1	0	2531	0	/	/	0	/	/
miRNA_1375	scaffold_29446	2620	2672	-	ExprMax=5261;ID=miRNA_1375;Name=miRNA_1375	171	GTCTGGGGTCAGGCAGGGGTGCCCGCTCTCGGCACTCCTCTTCGTTCTGTACA	omy-miR-XXXX-5p	CGGCACTCCTCTTCGTTCTGTACA	53	24	mRNA	0	intron	0	0	/	/	/	/	/	/	/	/	/	/	/	/	/	/	/	/	/	/	/	/	/	/	/	/	1	0	2	0	/	/	0	/	/
miRNA_1376	scaffold_2946	73395	73457	+	ExprMax=1325;ID=miRNA_1376;Name=miRNA_1376	205	TCTAAGGTTTTGGAATTGTTAGCTAGATTACTTTGGTTATTACTGCATTGTCGGAACTAGAAG	omy-miR-XXXX-3p	CTGCATTGTCGGAACTAGAAG	63	21	/	/	/	/	0	/	/	/	/	/	/	/	/	/	/	/	/	/	/	/	/	/	0	/	/	/	/	/	/	1	0	3505	0	/	/	0	/	/
miRNA_1377	scaffold_295	46862	46932	-	ExprMax=1345;ID=miRNA_1377;Name=miRNA_1377	175	CCACCCGGCACAGCCAGAAGAGGACTGGCCACCCCTCAGAGCCCGGTTCCTCTCTAGGTTTCTTCCTAGGT	omy-miR-XXXX-3p	CCACCCGGCACAGCCAGAAGAGGA	71	24	/	/	/	/	0	/	/	/	/	/	/	/	/	/	/	/	/	/	/	/	/	/	0	1	/	/	/	/	/	1	0	4998	0	/	/	0	/	/
miRNA_1378	scaffold_295	203023	203076	+	ExprMax=1318;ID=miRNA_1378;Name=miRNA_1378	140	CAGCATATGGTCTCACAAGAGGTCTGAGGATCTCATCTCGGTACCTAATGGCAG	omy-miR-XXXX-3p	TCTCATCTCGGTACCTAATGGCAG	54	24	/	/	/	/	0	/	/	/	/	/	/	/	/	/	/	/	/	/	/	/	/	/	0	8	REPEAT	/	/	/	/	5	0	1714	1	0	4	1	0	1
miRNA_1379	scaffold_295	964264	964318	-	ExprMax=2067;ID=miRNA_1379;Name=miRNA_1379	165	GTTTCTGTACAGCACTTTGAGATATCAGCTGATGTACGAAGGGCTATATAAATAC	omy-miR-XXXX-3p	GTTTCTGTACAGCACTTTGAGATA	55	24	Gene	0	intron	0	0	/	/	/	/	/	/	/	/	/	/	/	/	/	/	/	/	/	1	/	/	/	/	/	/	1	0	6676	0	/	/	0	/	/
miRNA_138	scaffold_11	1396513	1396565	-	ExprMax=2754;ID=miRNA_138;Name=miRNA_138	160	GCTCATGGTCCTCCTGGAATCAGAAGTGTTTTTGACTCAATGGAGGAACGTAG	omy-miR-XXXX-3p	GCTCATGGTCCTCCTGGAATCAGA	53	24	Gene	6468	CDS	6468	0	/	/	/	/	/	/	/	/	/	/	/	/	/	/	/	/	/	0	1	/	/	/	/	/	1	0	295	0	/	/	0	/	/
miRNA_1380	scaffold_2950	47310	47383	+	ExprMax=2783;ID=miRNA_1380;Name=miRNA_1380	170	AAATGGTCGGTGATTGGTTTCTTTCGAAGAACTTAGAAAGGCAGGGTAGGATAGATATAGGTCTGTAGCAGTTT	omy-miR-XXXX-3p	TAGATATAGGTCTGTAGCAGTTT	74	23	/	/	/	/	0	/	/	/	/	/	/	/	/	/	/	/	/	/	/	/	/	/	0	/	/	/	/	/	/	1	0	1630	0	/	/	0	/	/
miRNA_1381	scaffold_2951	57644	57702	+	ExprMax=342616;ID=miRNA_1381;Name=miRNA_1381	1210	TTTTCCTATGCATATACCGCTTTGAGATCTAGCTTTAAAGAGGCATAGGGCATGGGAAA	omy-miR-202-3p	TTCCTATGCATATACCGCTTT	59	21	/	/	/	/	1	0	1	miR-202-3p	1	1	/	/	/	/	/	/	/	/	/	/	/	/	/	/	/	mirbase	ssa-mir-202	rfam-mirna	/	1	0	1	0	1	2	0	1	1
miRNA_1382	scaffold_2964	41793	41851	-	ExprMax=2072;ID=miRNA_1382;Name=miRNA_1382	195	GCCTGACATCAACAACAAGATAACCATACATGTGCAGTATCTGGATGAGGCTCACTGGC	omy-miR-XXXX-3p	GCCTGACATCAACAACAAGATAA	59	23	/	/	/	/	0	/	/	/	/	/	/	/	/	/	/	/	/	/	/	/	/	/	/	/	/	/	/	/	/	1	0	31	0	/	/	0	/	/
miRNA_1383	scaffold_2966	10434	10502	+	ExprMax=4739;ID=miRNA_1383;Name=miRNA_1383	185	TAGAATTTCTAAGCAAACAGCTGGAGGTAGGGCTTTCTCCTTTAGAGCTCCATTTTTATGGAATGGTCT	omy-miR-XXXX-5p	TAGAATTTCTAAGCAAACAGCTG	69	23	/	/	/	/	0	/	/	/	/	/	/	/	/	/	/	/	/	/	/	/	/	/	/	8	/	/	/	/	/	1	0	1920	0	/	/	0	/	/
miRNA_1384	scaffold_297	374933	375003	-	ExprMax=1287;ID=miRNA_1384;Name=miRNA_1384	170	TTTTTGTTTCCTCCTGCTTGGTGTGCGCACAGCGTAAGGCTCCTAGACACCTGCCCAGAGGTAAGCTACAA	omy-miR-XXXX-5p	ACCTGCCCAGAGGTAAGCTACAA	71	23	/	/	/	/	0	/	/	/	/	/	/	/	/	/	/	/	/	/	/	/	/	/	/	8	/	/	/	/	/	1	0	44	0	/	/	0	/	/
miRNA_1385	scaffold_297	463141	463203	+	ExprMax=2149;ID=miRNA_1385;Name=miRNA_1385	185	TCTGGAAGAGTCTGGTTGACTGGCAGATCTGGAAGAGTCTGGTTGACTGGCAGATCTGGAAGA	omy-miR-XXXX-5p	TCTGGAAGAGTCTGGTTGACTGGC	63	24	/	/	/	/	0	/	/	/	/	/	/	/	/	/	/	/	/	/	/	/	/	/	/	8	/	/	/	/	/	0	0	38	0	/	/	0	/	/
miRNA_1386	scaffold_297	471329	471399	-	ExprMax=1438;ID=miRNA_1386;Name=miRNA_1386	170	CGGCCTAGTATGGTTCTCAATCAGAGGCAGGTGTCATTAGTTGTCTCTGATTGAGAATCATACTTAGGTAG	omy-miR-XXXX-3p	CGGCCTAGTATGGTTCTCAATCA	71	23	/	/	/	/	0	/	/	/	/	/	/	/	/	/	/	/	/	/	/	/	/	/	/	8	/	/	/	/	/	0	0	2090	0	/	/	0	/	/
miRNA_1387	scaffold_2972	29302	29368	-	ExprMax=1683;ID=miRNA_1387;Name=miRNA_1387	180	GCCTGGTATGGTTCCCAATCAGAGGCAGCTGTGCATTGTTGTCTCTGATTGAGAACCATACTTAGGC	omy-miR-XXXX-3p	GCCTGGTATGGTTCCCAATCAGA	67	23	/	/	/	/	0	/	/	/	/	/	/	/	/	/	/	/	/	/	/	/	/	/	0	/	/	/	/	/	/	1	0	2045	0	/	/	0	/	/
miRNA_1388	scaffold_2974	10636	10696	+	ExprMax=113881;ID=miRNA_1388;Name=miRNA_1388	1210	TCGTGTTCACGGCGGACCTTGATTTAAAGTCATTCAATTAAGGCACGCGGTGAATGCCAAG	omy-mir-124-3p	TAAGGCACGCGGTGAATGCCA	61	21	/	/	/	/	1	0	71	miR-124-6-5p	0	54	/	/	/	/	/	/	/	/	/	/	/	/	/	/	/	mirbase	/	rfam-mirna	/	8	0	11	1	0	6	1	0	5
miRNA_1389	scaffold_29799	3995	4063	-	ExprMax=1305;ID=miRNA_1389;Name=miRNA_1389	165	TACTTGGTACTGTAAGGAAGTGCTATTTCTTATGCAGGTGACCAGCCTACTGCTATTACATTGCTATAA	omy-miR-XXXX-5p	CCTACTGCTATTACATTGCTATAA	69	24	/	/	/	/	0	/	/	/	/	/	/	/	/	/	/	/	/	/	/	/	/	/	0	/	/	/	/	/	/	0	0	2	0	/	/	0	/	/
miRNA_139	scaffold_11	2564534	2564583	+	ExprMax=3074;ID=miRNA_139;Name=miRNA_139	185	CTGTTCACCTGCAATGATGTAATGACGTTCGTCTGTAGGAGGAGAAGCGG	omy-miR-XXXX-3p	TTCGTCTGTAGGAGGAGAAGCGG	50	23	mRNA	5776	mRNA	5776	0	/	/	/	/	/	/	/	/	/	/	/	/	/	/	/	/	/	/	/	/	/	/	/	/	0	0	40	0	/	/	0	/	/
miRNA_1390	scaffold_298	366097	366159	+	ExprMax=1966;ID=miRNA_1390;Name=miRNA_1390	185	TTCTGTTGAGCTTCAATTGGCGGACAGATAGCCTTACATGCGCCTGCAAAATGTCTTGATAAA	omy-miR-XXXX-5p	TTCTGTTGAGCTTCAATTGGCGG	63	23	mRNA	-8525	5'UTR	-8525	0	/	/	/	/	/	/	/	/	/	/	/	/	/	/	/	/	/	/	/	/	/	/	/	/	1	0	272	0	/	/	0	/	/
miRNA_1391	scaffold_298	601777	601843	+	ExprMax=1212;ID=miRNA_1391;Name=miRNA_1391	195	CCTGGTGGGTTCCTTGATGATTTGTGTGAGATTGAGGGCATCTAGCTTAGATTGTAGGACTGCCGGG	omy-miR-XXXX-3p	TTAGATTGTAGGACTGCCGGG	67	21	/	/	/	/	0	/	/	/	/	/	/	/	/	/	/	/	/	/	/	/	/	/	1	/	/	/	/	/	/	1	0	481	0	/	/	0	/	/
miRNA_1392	scaffold_2984	69490	69562	+	ExprMax=4883;ID=miRNA_1392;Name=miRNA_1392	185	GCTGGAATGGAATAAATGGAACGGCATCAAACACATCAAAGATATAGAAAGTTTCCAGGAATTCCATTCCAGC	omy-miR-XXXX-5p	GCTGGAATGGAATAAATGGAAC	73	22	/	/	/	/	0	/	/	/	/	/	/	/	/	/	/	/	/	/	/	/	/	/	/	/	/	/	/	/	/	1	0	219	0	/	/	0	/	/
miRNA_1393	scaffold_2988	13404	13467	+	ExprMax=136767;ID=miRNA_1393;Name=miRNA_1393	1230	TAGACTTGGTCAAAGCTCCTCAGCAGATGTTTCAGAGAATCCTGAGGCGTTTAGAACAAGTTCA	omy-miR-7132b-3p	TGAGGCGTTTAGAACAAGTTCA	64	22	mRNA	1350	mRNA	1350	1	0	1	miR-7132b-5p	/	/	/	/	/	/	/	/	/	/	/	/	/	/	/	/	/	mirbase	ssa-mir-7132b	/	/	3	0	1	0	/	/	0	1	1
miRNA_1394	scaffold_29892	322	386	+	ExprMax=1003;ID=miRNA_1394;Name=miRNA_1394	170	TAAGAATTGGTCGTCTAGAACGTCTGGAACAGAGAGTAAAAGGAGGTTTCTGGGGGCGATAAAAT	omy-miR-XXXX-5p	TAAGAATTGGTCGTCTAGAACGTC	65	24	/	/	/	/	0	/	/	/	/	/	/	/	/	/	/	/	/	/	/	/	/	/	1	/	/	/	/	/	/	0	0	71	0	/	/	0	/	/
miRNA_1395	scaffold_299	276480	276538	-	ExprMax=5429;ID=miRNA_1395;Name=miRNA_1395	211	GCAAATGGAATGGCATCAAACACCTGGAAACCATGTATTTGATACCATTCCAGTTATGC	omy-miR-XXXX-3p	GCAAATGGAATGGCATCAAACA	59	22	mRNA	-8391	CDS	-8391	0	/	/	/	/	/	/	/	/	/	/	/	/	/	/	/	/	/	/	/	/	/	/	/	/	1	0	545	0	/	/	0	/	/
miRNA_1396	scaffold_299	385355	385425	-	ExprMax=10293;ID=miRNA_1396;Name=miRNA_1396	200	AGCCAGTGGGTTTGGCGACGAGTATGAAGCGAGGGCCAACCAACGAGAGCGTACAGGTCGCAATGGTGGGT	omy-miR-XXXX-5p	CGTACAGGTCGCAATGGTGGGT	71	22	/	/	/	/	0	/	/	/	/	/	/	/	/	/	/	/	/	/	/	/	/	/	0	1	/	/	/	/	/	1	0	805	0	/	/	0	/	/
miRNA_1397	scaffold_3	904223	904290	+	ExprMax=1566;ID=miRNA_1397;Name=miRNA_1397	205	TCACAGAACCACTTGTTGCAATTTCAATGAGGCTCTCTTGTTCAGATATCGGTAAGTGGACTGGAGGC	omy-miR-XXXX-3p	TATCGGTAAGTGGACTGGAGGC	68	22	Gene	0	intron	0	0	/	/	/	/	/	/	/	/	/	/	/	/	/	/	/	/	/	0	/	/	/	/	/	/	1	0	547	0	/	/	0	/	/
miRNA_1398	scaffold_3	1863226	1863269	-	ExprMax=1063;ID=miRNA_1398;Name=miRNA_1398	180	TGGGTGATTGTCTATGTTAGTTGCTTGTGTCAGCACAGTTCTCA	omy-miR-XXXX-5p	TTGCTTGTGTCAGCACAGTTCTCA	44	24	mRNA	0	intron	0	0	/	/	/	/	/	/	/	/	/	/	/	/	/	/	/	/	/	/	8	/	/	/	/	/	0	0	128	0	/	/	0	/	/
miRNA_1399	scaffold_30	692492	692548	+	ExprMax=2622;ID=miRNA_1399;Name=miRNA_1399	240	TTGTCTTTTGACCAATCACATTTTTTTTTTAGCTGATCTGATTGGTCAAAATACCAA	omy-miR-XXXX-5p	TTGTCTTTTGACCAATCACATT	57	22	/	/	/	/	0	/	/	/	/	/	/	/	/	/	/	/	/	/	/	/	/	/	/	8	/	/	/	/	/	1	0	2	0	/	/	0	/	/
miRNA_14	scaffold_10	1555480	1555555	-	ExprMax=5562;ID=miRNA_14;Name=miRNA_14	141	TGTGTAACAACTAGAGGTCGACCGATTCAATCGGAATGGCCGATTAATTAGGGCCGATTTCAAGTTTTCATAACAA	omy-miR-XXXX-5p	GCCGATTTCAAGTTTTCATAACAA	76	24	Gene	0	intron	0	0	/	/	/	/	/	/	/	/	/	/	/	/	/	/	/	/	/	/	/	/	/	/	/	/	1	0	2174	0	/	/	0	/	/
miRNA_140	scaffold_11	3175063	3175112	+	ExprMax=1212;ID=miRNA_140;Name=miRNA_140	165	GGGATTCGAAGTGATCGGTAATCTGTTTGTTGACTTGGCTTTCGAAGACC	omy-miR-XXXX-3p	TTGTTGACTTGGCTTTCGAAGACC	50	24	/	/	/	/	0	/	/	/	/	/	/	/	/	/	/	/	/	/	/	/	/	/	0	/	/	/	/	/	/	1	0	894	0	/	/	0	/	/
miRNA_1400	scaffold_30	1103864	1103912	-	ExprMax=3195;ID=miRNA_1400;Name=miRNA_1400	195	AATGAGATGGTCGACGAGCAAGTGTTCACATACTTTTGGTCATGTATTG	omy-miR-XXXX-5p	ACATACTTTTGGTCATGTATTG	49	22	Gene	0	intron	0	0	/	/	/	/	/	/	/	/	/	/	/	/	/	/	/	/	/	/	/	/	/	/	/	/	1	0	40	0	/	/	0	/	/
miRNA_1401	scaffold_30	1860708	1860772	+	ExprMax=1490;ID=miRNA_1401;Name=miRNA_1401	225	ACTACACAGCTGATATAACCAACTCATCATAACCAAGCTTTGATTATTTGAATCAGCTTTGTAGT	omy-miR-XXXX-3p	TTATTTGAATCAGCTTTGTAGT	65	22	/	/	/	/	0	/	/	/	/	/	/	/	/	/	/	/	/	/	/	/	/	/	/	/	/	/	/	/	/	1	0	25	0	/	/	0	/	/
miRNA_1402	scaffold_30045	1208	1259	+	ExprMax=1198;ID=miRNA_1402;Name=miRNA_1402	170	TAGGATGATCGAGCAGCAGTAAGGGATCTTCGGTACTGCACGGTACTGTCTT	omy-miR-XXXX-5p	TAGGATGATCGAGCAGCAGTAAG	52	23	/	/	/	/	0	/	/	/	/	/	/	/	/	/	/	/	/	/	/	/	/	/	0	/	/	/	/	/	/	1	0	302	0	/	/	0	/	/
miRNA_1403	scaffold_3007	34556	34626	-	ExprMax=1084;ID=miRNA_1403;Name=miRNA_1403	125	CTAGAGTCAAACTCAAGAGGGTCTTCTTTGCCCGTTGATTCCGCCCATTCCCTTGGCTGTGGTTTCGCTAG	omy-miR-XXXX-5p	CCTTGGCTGTGGTTTCGCTAG	71	21	/	/	/	/	0	/	/	/	/	/	/	/	/	/	/	/	/	/	/	/	0	5290	0	1	/	/	/	/	/	5	0	8	1	0	10	0	1	8
miRNA_1404	scaffold_30082	2459	2513	+	ExprMax=1508;ID=miRNA_1404;Name=miRNA_1404	145	TTGGACTAGTAACCAGCAGGTAGCCTAGTGGTTAGAGCGCTGGTACCAGTAACCA	omy-miR-XXXX-5p	TTGGACTAGTAACCAGCAGGTAGC	55	24	/	/	/	/	0	/	/	/	/	/	/	/	/	/	/	/	/	/	/	/	/	/	/	1	/	/	/	/	/	1	0	73	0	/	/	0	/	/
miRNA_1405	scaffold_301	991637	991707	+	ExprMax=3222;ID=miRNA_1405;Name=miRNA_1405	200	TGATGGTGTGGGGGTGCTTTCCTGGTGACACAATCAGTGATTTAGAATTCAAGGCACACTTAACCAGCATT	omy-miR-XXXX-3p	CAAGGCACACTTAACCAGCATT	71	22	/	/	/	/	0	/	/	/	/	/	/	/	/	/	/	/	/	/	/	/	/	/	/	/	/	/	/	/	/	1	0	179	0	/	/	0	1	1
miRNA_1406	scaffold_3010	42757	42825	-	ExprMax=2942;ID=miRNA_1406;Name=miRNA_1406	180	AGACCATTCCATAAAAATTGAGCTCTATAGGAGAAAGCCTTGCCTCCAGCTGCTTGCTTAGAAATTCTA	omy-miR-XXXX-5p	CAGCTGCTTGCTTAGAAATTCTA	69	23	/	/	/	/	0	/	/	/	/	/	/	/	/	/	/	/	/	/	/	/	/	/	/	/	/	/	/	/	/	1	0	10	0	/	/	0	/	/
miRNA_1407	scaffold_3010	43089	43154	+	ExprMax=1016;ID=miRNA_1407;Name=miRNA_1407	210	CCTAAATATGGTTCCCAATCAGAGACAATGACTAACACCTGCCTCTGATTGAGAACCATATCAGGC	omy-miR-XXXX-3p	TCTGATTGAGAACCATATCAGGC	66	23	/	/	/	/	0	/	/	/	/	/	/	/	/	/	/	/	/	/	/	/	/	/	1	/	/	/	/	/	/	1	0	1853	0	/	/	0	/	/
miRNA_1408	scaffold_30108	3447	3512	-	ExprMax=1166;ID=miRNA_1408;Name=miRNA_1408	175	AACACTGTTTCCCATGCTTGTTCAATGAACCATATACAATTAATGAACATCTGTGGAACGGTCGTT	omy-miR-XXXX-3p	AACACTGTTTCCCATGCTTGTTCA	66	24	/	/	/	/	0	/	/	/	/	/	/	/	/	/	/	/	/	/	/	/	/	/	0	/	/	/	/	/	/	1	0	2427	0	/	/	0	/	/
miRNA_1409	scaffold_30160	4028	4077	-	ExprMax=2349;ID=miRNA_1409;Name=miRNA_1409	160	AAGAGCATTTGTGAACAGCAGTTTTAAGTTCTTTCCACAGATTCTCGATT	omy-miR-XXXX-5p	AGTTCTTTCCACAGATTCTCGATT	50	24	/	/	/	/	0	/	/	/	/	/	/	/	/	/	/	/	/	/	/	/	/	/	0	/	/	/	/	/	/	3	0	1072	0	/	/	0	/	/
miRNA_141	scaffold_11	3199887	3199951	+	ExprMax=1832;ID=miRNA_141;Name=miRNA_141	180	CCTAAGTATGATTCTCAATCAGTGACAACTAACGACACCTGCCTCTGATTGAGAACCATACTAGG	omy-miR-XXXX-3p	TGATTGAGAACCATACTAGG	65	20	/	/	/	/	0	/	/	/	/	/	/	/	/	/	/	/	/	/	/	/	/	/	1	1	/	/	/	/	/	1	0	2813	0	/	/	0	/	/
miRNA_1410	scaffold_302	208047	208109	+	ExprMax=1650385;ID=miRNA_1410;Name=miRNA_1410	1225	AAACATTCAACGCTGTCGGTGAGTTTGAGCATCTGTCCAAAACCATCGACCGTTAAATGTACC	omy-mir-181-5p	AACATTCAACGCTGTCGGTGAGT	63	23	/	/	/	/	1	0	29	miR-181a-5p	0	46	/	/	/	/	/	/	/	/	/	/	/	/	/	1	/	mirbase	ssa-mir-181a-1	rfam-mirna	/	8	0	6	1	0	5	1	0	4
miRNA_1411	scaffold_302	208253	208311	+	ExprMax=58807;ID=miRNA_1411;Name=miRNA_1411	1166	AACATTCATTGCTGTCGGTGGGTTTACATGAGAACAACTCACTGATCAATGAATGCAGA	omy-miR-181b-3p	CTCACTGATCAATGAATGCAGA	59	22	/	/	/	/	0	1	2	miR-181b-5p	/	/	/	/	/	/	/	/	/	/	/	/	/	/	/	/	/	mirbase	/	/	/	3	0	2	0	1	1	0	/	/
miRNA_1412	scaffold_30206	1224	1281	+	ExprMax=1439;ID=miRNA_1412;Name=miRNA_1412	175	TTGTAGCTTACCTCTGGGCAGGTGTCTAGGAGCCTTGCACACTGAGCAGGAAGAAACA	omy-miR-XXXX-5p	TTGTAGCTTACCTCTGGGCAGGTG	58	24	/	/	/	/	0	/	/	/	/	/	/	/	/	/	/	/	/	/	/	/	/	/	/	/	/	/	/	/	/	1	0	41	0	/	/	0	/	/
miRNA_1413	scaffold_30248	18	77	+	ExprMax=8959;ID=miRNA_1413;Name=miRNA_1413	195	TCAGGACAGACGGGAGACTCTGGCGGCTCAGGACAGACGGAAGTCTCTGGCGGCTCAGGA	omy-miR-XXXX-5p	TCAGGACAGACGGGAGACTCTGG	60	23	/	/	/	/	0	/	/	/	/	/	/	/	/	/	/	/	/	/	/	/	/	/	1	/	/	/	/	/	/	0	0	528	0	/	/	0	/	/
miRNA_1414	scaffold_303	126278	126348	-	ExprMax=1438;ID=miRNA_1414;Name=miRNA_1414	180	CGGCCTAGTATGGTTCTCAATCAGAGGCAGGTGTCGTTAGTTGTCTCTGATTGAGAATCACACTTAGGTAG	omy-miR-XXXX-3p	CGGCCTAGTATGGTTCTCAATCA	71	23	Gene	-5965	Gene	-5965	0	/	/	/	/	/	/	/	/	/	/	/	/	/	/	/	/	/	/	/	/	/	/	/	/	0	0	2090	0	/	/	0	/	/
miRNA_1415	scaffold_303	491257	491325	+	ExprMax=1134;ID=miRNA_1415;Name=miRNA_1415	185	ACCTGGTGCGTATCAGAGAGGGAGACGAGTGGAAGACGGCTTTCAGTACCACCTCTGGGCACTATGAGT	omy-miR-XXXX-3p	CCACCTCTGGGCACTATGAGT	69	21	/	/	/	/	0	/	/	/	/	/	/	/	/	/	/	/	/	/	/	/	/	/	/	/	/	/	/	/	/	1	0	93	0	/	/	0	/	/
miRNA_1416	scaffold_303	710201	710277	-	ExprMax=1458;ID=miRNA_1416;Name=miRNA_1416	185	GTAGGAATCTAGTTGATATGTGCAGGGGGAACGACAGAGCAGCACTTAACAAGCTGCACTGTAACTTATCCTGCATC	omy-miR-XXXX-5p	GCACTGTAACTTATCCTGCATC	77	22	Gene	0	intron	0	0	/	/	/	/	/	/	/	/	/	/	/	/	/	/	/	/	/	/	1	/	/	/	/	rfam-other	1	0	2	0	/	/	0	1	3
miRNA_1417	scaffold_303	809200	809247	+	ExprMax=1046;ID=miRNA_1417;Name=miRNA_1417	185	TAGGACCTTGAGCGTGGCTGAGGTGCACCCATGACCAGCTCGGGAACC	omy-miR-XXXX-5p	TAGGACCTTGAGCGTGGCTGAGG	48	23	mRNA	0	intron	0	0	/	/	/	/	/	/	/	/	/	/	/	/	/	/	/	/	/	0	1	/	/	/	/	/	1	0	2315	0	/	/	0	/	/
miRNA_1418	scaffold_3037	29155	29208	-	ExprMax=1937;ID=miRNA_1418;Name=miRNA_1418	215	CCAAACGTCACCCTGTTCTCTATATGGTGCATTATGGAATAGGGTACCATTTGG	omy-miR-XXXX-3p	CCAAACGTCACCCTGTTCTCTA	54	22	CDS	0	CDS	0	0	/	/	/	/	/	/	/	/	/	/	/	/	/	/	/	/	/	/	/	/	/	/	/	/	1	0	2	0	/	/	0	/	/
miRNA_1419	scaffold_304	560487	560545	+	ExprMax=1112;ID=miRNA_1419;Name=miRNA_1419	240	TTGCTCAGCAACATACTGGTCACAGGGCCTTGTGCTGTGAACGGTGTATTACTGTGTGA	omy-miR-XXXX-3p	TGAACGGTGTATTACTGTGTGA	59	22	Gene	0	intron	0	0	/	/	/	/	/	/	/	/	/	/	/	/	/	/	/	/	/	/	/	/	/	/	/	/	0	0	1	0	/	/	0	/	/
miRNA_142	scaffold_110	237841	237890	+	ExprMax=3083;ID=miRNA_142;Name=miRNA_142	165	GAAGGCTCTCAATCTAAGTCAGTCAATACTGTTGGGCTGACGGTTTCATT	omy-miR-XXXX-3p	CTGTTGGGCTGACGGTTTCAT	50	21	/	/	/	/	0	/	/	/	/	/	/	/	/	/	/	/	/	/	/	/	/	/	/	/	/	/	/	/	/	1	0	13	0	/	/	0	/	/
miRNA_1420	scaffold_30403	1674	1727	+	ExprMax=1556;ID=miRNA_1420;Name=miRNA_1420	180	CCACCGCCGTGGGCGCTGGTTGGGACCGGGTATCGGTGCTTGAGAGCGATGGGC	omy-miR-XXXX-3p	TATCGGTGCTTGAGAGCGATGGGC	54	24	/	/	/	/	0	/	/	/	/	/	/	/	/	/	/	/	/	/	/	/	/	/	/	/	/	/	/	/	/	1	0	28	0	/	/	0	/	/
miRNA_1421	scaffold_305	394858	394928	+	ExprMax=4089;ID=miRNA_1421;Name=miRNA_1421	180	TCCCAGATCTGTTTGTGCTGTCTTGCCTCCTCCTATGACCAGGAGGCAAGGCAGCACCAGCAGATCTGGGA	omy-miR-8162-5p	TCCCAGATCTGTTTGTGCTGTC	71	22	Gene	0	intron	0	0	/	/	/	/	/	/	/	/	/	/	/	/	/	/	/	/	/	/	/	/	mirbase	/	/	/	1	0	284	0	/	/	0	1	1
miRNA_1422	scaffold_305	831990	832084	-	ExprMax=5011;ID=miRNA_1422;Name=miRNA_1422	1166	GCTAGCTAGCTGCTATCCGTGTGACTATCGGCTTACGTTGACCCCGGAGCAAACATCAATTATTCCGGAGCTAGCCAGCTGAAGAGTTCCATCAG	omy-miR-XXXX-3p	GCTAGCTAGCTGCTATCCGTGTGA	95	24	/	/	/	/	0	/	/	/	/	/	/	/	/	/	/	/	/	/	/	/	/	/	/	/	/	/	/	/	/	0	0	229	0	/	/	0	/	/
miRNA_1423	scaffold_3060	49633	49685	+	ExprMax=5512;ID=miRNA_1423;Name=miRNA_1423	186	CAGGCCTTTATGGTAGAGTGGCCCGGAAGCCACTCCTCAGCAAAAGGCACATG	omy-miR-XXXX-5p	CAGGCCTTTATGGTAGAGTGGC	53	22	/	/	/	/	0	/	/	/	/	/	/	/	/	/	/	/	/	/	/	/	/	/	1	/	/	/	/	/	/	3	0	5090	1	0	12	0	/	/
miRNA_1424	scaffold_30623	3647	3708	-	ExprMax=2631;ID=miRNA_1424;Name=miRNA_1424	140	TCCGGAGCTAGCCAGCTGAAGAGTTCCATCAGTCACTCCTGGGCTACAATCACCTATCCGGA	omy-miR-XXXX-5p	CTGGGCTACAATCACCTATCCGGA	62	24	/	/	/	/	0	/	/	/	/	/	/	/	/	/	/	/	/	/	/	/	/	/	/	/	/	/	/	/	/	1	0	222	0	/	/	0	/	/
miRNA_1425	scaffold_3064	47124	47193	-	ExprMax=5345;ID=miRNA_1425;Name=miRNA_1425	161	TCCTGTCTGGTGCAGAGATCAACAAGGCCTATGGTGTCATCACTACTGTGTCTCGCCACCTTGGCCTGGA	omy-miR-XXXX-3p	TCCTGTCTGGTGCAGAGATCAACA	70	24	mRNA	-3035	3'UTR	-3035	0	/	/	/	/	/	/	/	/	/	/	/	/	/	/	/	/	/	0	/	/	/	/	/	/	1	0	395	0	/	/	0	/	/
miRNA_1426	scaffold_3066	43760	43813	+	ExprMax=2001;ID=miRNA_1426;Name=miRNA_1426	140	GATGGGAGATGGAAGCTAGGTGGTTCGACTTGAATTCACCCGCTTAGACACAGC	omy-miR-XXXX-3p	TGAATTCACCCGCTTAGACACAGC	54	24	CDS	3366	CDS	3366	0	/	/	/	/	/	/	/	/	/	/	/	/	/	/	/	/	/	0	/	/	/	/	/	/	1	0	196	0	/	/	0	/	/
miRNA_1427	scaffold_30682	2085	2153	-	ExprMax=2033;ID=miRNA_1427;Name=miRNA_1427	175	GCCTCATCAAGCAGCGCTTCAGAAAGACCAGAGTGAACACTTTGTCTGTGATTGCTGTTGTTGTGAAGG	omy-miR-XXXX-3p	GCCTCATCAAGCAGCGCTTCAGAA	69	24	/	/	/	/	0	/	/	/	/	/	/	/	/	/	/	/	/	/	/	/	/	/	0	/	/	/	/	/	/	1	0	56	0	/	/	0	/	/
miRNA_1428	scaffold_30688	1095	1142	-	ExprMax=8304;ID=miRNA_1428;Name=miRNA_1428	180	ACCCGTCTCCTCGAGTTTCTTTTTGTGAAGAAGAAGGATGGAGGTCTG	omy-miR-XXXX-3p	ACCCGTCTCCTCGAGTTTCTTTT	48	23	/	/	/	/	0	/	/	/	/	/	/	/	/	/	/	/	/	/	/	/	/	/	0	1	/	/	/	/	/	1	0	117	0	/	/	0	/	/
miRNA_1429	scaffold_3069	35583	35660	-	ExprMax=4533;ID=miRNA_1429;Name=miRNA_1429	1155	GCCACAGTCCGGAACCTCCAACGACGGGCCACAGTCCGGAGCCTCCGACGACGGGCCACAGTCCGGAACCTCCAACGA	omy-miR-XXXX-3p	GCCACAGTCCGGAACCTCCAACGA	78	24	/	/	/	/	0	/	/	/	/	/	/	/	/	/	/	/	/	/	/	/	/	/	/	/	/	/	/	/	rfam-other	0	0	126	0	/	/	0	/	/
miRNA_143	scaffold_110	359078	359146	-	ExprMax=10293;ID=miRNA_143;Name=miRNA_143	205	CCAATGTGTTTGGCGACGAGTATGAAGCGAGGGCCAACCAACGAGAGCGTACAGGTCGCAATGGTGGGT	omy-miR-XXXX-5p	CGTACAGGTCGCAATGGTGGGT	69	22	/	/	/	/	0	/	/	/	/	/	/	/	/	/	/	/	/	/	/	/	/	/	0	/	/	/	/	/	/	1	0	805	0	/	/	0	/	/
miRNA_1430	scaffold_307	342467	342542	+	ExprMax=1426;ID=miRNA_1430;Name=miRNA_1430	155	TGTTGTCAAGAGACTGGACATTGGCGAGTAGTATGCTCGCGAGCGGTGCGCGATGTGCCCATCTCTGGAGCCTGAC	omy-miR-XXXX-5p	TGTTGTCAAGAGACTGGACATTGG	76	24	/	/	/	/	0	/	/	/	/	/	/	/	/	/	/	/	/	/	/	/	/	/	0	/	/	/	/	/	/	1	0	1331	0	/	/	0	/	/
miRNA_1431	scaffold_307	589500	589549	-	ExprMax=1255;ID=miRNA_1431;Name=miRNA_1431	195	TTCTGTACAGCACTTTGAGATATCAGCTGATGTACGAAGGGCTATATAAA	omy-miR-XXXX-5p	GATGTACGAAGGGCTATATAAA	50	22	/	/	/	/	0	/	/	/	/	/	/	/	/	/	/	/	/	/	/	/	/	/	/	/	/	/	/	/	/	1	0	4544	0	/	/	0	/	/
miRNA_1432	scaffold_307	932616	932665	+	ExprMax=1212;ID=miRNA_1432;Name=miRNA_1432	165	GGGATTCGAAATGGTCGGTAATCTGTTTGTTGACTTGGCTTTCGAAGACC	omy-miR-XXXX-3p	TTGTTGACTTGGCTTTCGAAGACC	50	24	Gene	0	intron	0	0	/	/	/	/	/	/	/	/	/	/	/	/	/	/	/	/	/	0	/	/	/	/	/	/	1	0	894	0	/	/	0	/	/
miRNA_1433	scaffold_3074	68029	68082	-	ExprMax=1812;ID=miRNA_1433;Name=miRNA_1433	220	ATTCCCTATGTAGCGCACTACTAATGACAAAAGTAGCGCACTATGTAGGAAATA	omy-miR-XXXX-5p	AGTAGCGCACTATGTAGGAAAT	54	22	Gene	0	intron	0	0	/	/	/	/	/	/	/	/	/	/	/	/	/	/	/	/	/	/	/	/	/	/	/	/	1	0	4	0	/	/	0	/	/
miRNA_1434	scaffold_308	738414	738485	+	ExprMax=1170;ID=miRNA_1434;Name=miRNA_1434	185	GCTGCTATGGTGACCAGTGAGCTGAGATAAGGCAGGGCTTTACCTAGCAAAGACTTATAGATGACCTGGAGC	omy-miR-XXXX-3p	AAGACTTATAGATGACCTGGAGC	72	23	/	/	/	/	0	/	/	/	/	/	/	/	/	/	/	/	/	/	/	/	/	/	0	3	/	/	/	/	rfam-other	1	0	2275	0	/	/	0	/	/
miRNA_1435	scaffold_3081	8541	8596	+	ExprMax=1834;ID=miRNA_1435;Name=miRNA_1435	130	CCGTTGTGCCGGAAGACGTGTGTAAACAGGGCCTCCGCAGTCTGTAGGGCCGTAGG	omy-miR-XXXX-3p	TCCGCAGTCTGTAGGGCCGTAGG	56	23	/	/	/	/	0	/	/	/	/	/	/	/	/	/	/	/	/	/	/	/	/	/	1	/	/	/	/	/	/	1	0	244	0	/	/	0	/	/
miRNA_1436	scaffold_309	576931	576979	-	ExprMax=1087;ID=miRNA_1436;Name=miRNA_1436	195	TCGGTGGACTTTCTTACCGACCTTCCCCCGTCCCAGGGAAGTACTACGA	omy-miR-XXXX-5p	CCGTCCCAGGGAAGTACTACGA	49	22	CDS	-1125	mRNA	-1125	0	/	/	/	/	/	/	/	/	/	/	/	/	/	/	/	/	/	/	/	/	/	/	/	/	0	0	32	0	/	/	0	/	/
miRNA_1437	scaffold_309	578837	578915	+	ExprMax=3192;ID=miRNA_1437;Name=miRNA_1437	140	TGAGATATGTTGGCACGACTGCCATATTACAACTCCATCCCAAAGCCCTTGCTTGGAAGTATACTTCGCCAGACTGCCA	omy-miR-XXXX-5p	TGAGATATGTTGGCACGACTGCCA	79	24	Gene	-3031	CDS	-3031	0	/	/	/	/	/	/	/	/	/	/	/	/	/	/	/	/	/	0	/	/	/	/	/	/	1	0	263	0	/	/	0	/	/
miRNA_1438	scaffold_309	924887	924960	+	ExprMax=4733;ID=miRNA_1438;Name=miRNA_1438	145	GATGTATTTCAAGGCCTACCTTCAAACTCAGTGCCAAGAGCAATTTCCAACTGCCTGAAGGTACCACGTTCATC	omy-miR-XXXX-5p	GATGTATTTCAAGGCCTACCTTCA	74	24	/	/	/	/	0	/	/	/	/	/	/	/	/	/	/	/	/	/	/	/	/	/	0	/	/	/	/	/	/	1	0	9715	0	/	/	0	/	/
miRNA_1439	scaffold_30927	721	772	+	ExprMax=1060;ID=miRNA_1439;Name=miRNA_1439	160	AGTGGTTCTCAATCAGAGGCAGGTGTTTATCGTTGTCTCTGATTGGGAACCA	omy-miR-XXXX-5p	AGTGGTTCTCAATCAGAGGCA	52	21	/	/	/	/	0	/	/	/	/	/	/	/	/	/	/	/	/	/	/	/	/	/	/	1	/	/	/	/	/	0	0	1505	0	/	/	0	/	/
miRNA_144	scaffold_110	1504701	1504775	+	ExprMax=1834;ID=miRNA_144;Name=miRNA_144	110	ATGGCCCCACAAACCGCGGACCCAGCTTCCGGCAGGGCAGGTCGGAGGGGCCTCCGCAGTCTGTAGGGCCGTAGG	omy-miR-XXXX-3p	TCCGCAGTCTGTAGGGCCGTAGG	75	23	mRNA	0	intron	0	0	/	/	/	/	/	/	/	/	/	/	/	/	/	/	/	/	/	1	/	/	/	/	/	/	1	0	244	0	/	/	0	/	/
miRNA_1440	scaffold_30984	2659	2715	+	ExprMax=4998;ID=miRNA_1440;Name=miRNA_1440	150	TCAAGTTTAGATTGTAGGATGGCTGTGGTGTTAATCATGTTCCAGTTTAGGTCACCT	omy-miR-XXXX-5p	TCAAGTTTAGATTGTAGGATGGCT	57	24	/	/	/	/	0	/	/	/	/	/	/	/	/	/	/	/	/	/	/	/	/	/	0	/	/	/	/	/	/	1	0	65	0	/	/	0	/	/
miRNA_1441	scaffold_30992	3322	3391	+	ExprMax=1579;ID=miRNA_1441;Name=miRNA_1441	210	TGAGAGCATCCTGTCGGGCTGTATCACCGTCTGGTACGGCAACTGCACCGTCCGCAACCGCATGGCTCTC	omy-miR-XXXX-5p	TGAGAGCATCCTGTCGGGCTGT	70	22	/	/	/	/	0	/	/	/	/	/	/	/	/	/	/	/	/	/	/	/	/	/	1	/	/	/	/	/	/	1	0	1088	0	1	1	0	1	1
miRNA_1442	scaffold_31	1914659	1914708	+	ExprMax=1255;ID=miRNA_1442;Name=miRNA_1442	160	TGGAGAGCATTTGTGAACAGCAGTTTTCAGTTCTTTCCACAGATTCTCGA	omy-miR-XXXX-5p	TGGAGAGCATTTGTGAACAGCAGT	50	24	CDS	9273	mRNA	9273	0	/	/	/	/	/	/	/	/	/	/	/	/	/	/	/	/	/	0	/	REPEAT	/	/	/	/	3	0	1439	0	1	2	0	/	/
miRNA_1443	scaffold_31	2387503	2387580	+	ExprMax=14174;ID=miRNA_1443;Name=miRNA_1443	155	CTGCTTATCTCTCCGGACTCAAACATTTTTTTCTTGTTTATTTGTAACGACGTTCGTCTGTAGAAGGAGAAGCGGACC	omy-miR-XXXX-3p	TTCGTCTGTAGAAGGAGAAGCGGA	78	24	/	/	/	/	0	/	/	/	/	/	/	/	/	/	/	/	/	/	/	/	/	/	/	/	/	/	/	/	/	0	0	50	0	/	/	0	/	/
miRNA_1444	scaffold_310	182913	182974	+	ExprMax=1442;ID=miRNA_1444;Name=miRNA_1444	1175	TGACCAGTGAACTGAGATAAGGCGGAGCTTTACTTAGCATGGACTTGTAGATGACCTGGAGC	omy-miR-XXXX-5p	TGACCAGTGAACTGAGATAAGGC	62	23	CDS	0	CDS	0	0	/	/	/	/	/	/	/	/	/	/	/	/	/	/	/	/	/	0	1	/	/	/	/	/	1	0	1287	0	/	/	0	/	/
miRNA_1445	scaffold_310	969407	969465	+	ExprMax=5937;ID=miRNA_1445;Name=miRNA_1445	196	TCTGGATATCGGCTATATGTCGTCTTACCTCCTTTAGTAATGGCATTAATCGCATCTAG	omy-miR-XXXX-5p	TCTGGATATCGGCTATATGTCGTC	59	24	/	/	/	/	0	/	/	/	/	/	/	/	/	/	/	/	/	/	/	/	/	/	/	/	/	/	/	/	/	0	0	4	0	/	/	0	/	/
miRNA_1446	scaffold_31147	3997	4063	+	ExprMax=1287;ID=miRNA_1446;Name=miRNA_1446	200	AATGGAATGGCATCAAACACATGGAAACCATGGAAACCAAGTGTTTGATGTATTTGATACCATTCCA	omy-miR-XXXX-5p	AATGGAATGGCATCAAACACATG	67	23	/	/	/	/	0	/	/	/	/	/	/	/	/	/	/	/	/	/	/	/	/	/	/	/	/	/	/	/	/	1	0	513	0	/	/	0	/	/
miRNA_1447	scaffold_3117	36040	36100	-	ExprMax=132732464;ID=miRNA_1447;Name=miRNA_1447	1185	GACAGCCTACAGACTGTTGTCGCCTTGCAATGTAACAGCCAACACCAGTCTGATAAGCTAT	omy-mir-21-5p	GCCAACACCAGTCTGATAAGCTA	61	23	Gene	0	intron	0	1	0	7	miR-21b-5p	0	7	/	/	/	/	/	/	/	/	/	/	/	/	/	/	/	mirbase	/	rfam-mirna	/	8	0	2	1	0	2	1	0	2
miRNA_1448	scaffold_31186	1380	1456	-	ExprMax=1208;ID=miRNA_1448;Name=miRNA_1448	160	AAATATAATTTCGGGGAGCACGTGATGCCGCGGAGCTGAGCAGACGTTGACAAACCGAGCTCTTCAAAGTTATTCTA	omy-miR-XXXX-5p	ACCGAGCTCTTCAAAGTTATTCTA	77	24	/	/	/	/	0	/	/	/	/	/	/	/	/	/	/	/	/	/	/	/	/	/	/	/	/	/	/	/	/	1	0	23	0	/	/	0	/	/
miRNA_1449	scaffold_312	543228	543289	+	ExprMax=1289;ID=miRNA_1449;Name=miRNA_1449	225	TAGTTTGGTTTAGGCCTGTAACTGGCCAAGTGGCATAAATGGTTATGTTACTGCTGCAATCA	omy-miR-XXXX-5p	TTTGGTTTAGGCCTGTAACTGGC	62	23	5'UTR	-2973	5'UTR	-2973	0	/	/	/	/	/	/	/	/	/	/	/	/	/	/	/	/	/	0	/	REPEAT	/	/	/	/	0	0	7	0	/	/	0	/	/
miRNA_145	scaffold_11036	11810	11873	-	ExprMax=3704;ID=miRNA_145;Name=miRNA_145	165	CCGCTTCTCCTCCTCCTACAGACGAACGCCCTTACATACACCAGCTCTGTCAGGAGGAATGGGC	omy-miR-XXXX-3p	GCTTCTCCTCCTCCTACAGACGAA	64	24	/	/	/	/	0	/	/	/	/	/	/	/	/	/	/	/	/	/	/	/	/	/	/	/	/	/	/	/	/	0	0	22	0	/	/	0	/	/
miRNA_1450	scaffold_312	697932	698002	-	ExprMax=1832;ID=miRNA_1450;Name=miRNA_1450	205	ACCTGGAGCCAGTGGGTCTGTATATTTAGCGAGGGCCAGCCGACTAGAGCATACAGGTCGCAGTGGTGGGT	omy-miR-XXXX-5p	CATACAGGTCGCAGTGGTGGGT	71	22	mRNA	0	intron	0	0	/	/	/	/	/	/	/	/	/	/	/	/	/	/	/	/	/	0	/	/	/	/	/	/	1	0	3680	0	/	/	0	/	/
miRNA_1451	scaffold_3120	217	295	+	ExprMax=1010;ID=miRNA_1451;Name=miRNA_1451	115	TCACACTTGCCACTGTATATCGGCTTAGATTTGGCTCCCTCAGCGTCAGGCCGTGGTTGAAAACGTGGTCAACCAGTGT	omy-miR-XXXX-5p	TCACACTTGCCACTGTATATCGGC	79	24	/	/	/	/	0	/	/	/	/	/	/	/	/	/	/	/	/	/	/	/	/	/	/	/	/	/	/	/	/	1	0	22	0	/	/	1	0	2
miRNA_1452	scaffold_3131	2184	2259	+	ExprMax=1694;ID=miRNA_1452;Name=miRNA_1452	1220	TCGCTGGAGACCCCGGACTGGGGACCGTCGCTGGAGACCCCGGACTGGGGACCGTCGCTGGAGACCCCGGACTGGG	omy-miR-XXXX-3p	TCGCTGGAGACCCCGGACTGGG	76	22	/	/	/	/	0	/	/	/	/	/	/	/	/	/	/	/	/	/	/	/	/	/	/	/	/	/	/	/	/	1	0	72	0	/	/	0	/	/
miRNA_1453	scaffold_3132	4932	4992	+	ExprMax=1030;ID=miRNA_1453;Name=miRNA_1453	180	ATATAAATACATTTGATTTGATTAGTGTGCAAGATCTTGAGAATCAGCTGTACATGTGATG	omy-miR-XXXX-3p	TGAGAATCAGCTGTACATGTGATG	61	24	CDS	7669	CDS	7669	0	/	/	/	/	/	/	/	/	/	/	/	/	/	/	/	/	/	0	/	/	/	/	/	/	1	0	334	0	/	/	0	/	/
miRNA_1454	scaffold_3135	2406	2454	-	ExprMax=3195;ID=miRNA_1454;Name=miRNA_1454	195	AATGATATGTTCGAAAAGCAGGTATCCACATACTTTTGGTCATGTATTG	omy-miR-XXXX-5p	ACATACTTTTGGTCATGTATTG	49	22	/	/	/	/	0	/	/	/	/	/	/	/	/	/	/	/	/	/	/	/	/	/	/	1	/	/	/	/	/	1	0	40	0	/	/	0	/	/
miRNA_1455	scaffold_3135	39748	39822	+	ExprMax=3990;ID=miRNA_1455;Name=miRNA_1455	200	ATTGGTCATTTGACCAATCATATCTTTTCATATCAGATATTTTTCAGAGCTGATCTGATTGGTCAAAATACCAAT	omy-miR-XXXX-3p	TCTGATTGGTCAAAATACCAAT	75	22	/	/	/	/	0	/	/	/	/	/	/	/	/	/	/	/	/	/	/	/	/	/	1	/	/	/	/	/	/	1	0	92	0	/	/	0	/	/
miRNA_1456	scaffold_3136	40140	40193	-	ExprMax=1197;ID=miRNA_1456;Name=miRNA_1456	220	TATGATCCCCAATCAGAGACAACGATAGACAGCTGCCTCTGATTGGGAACCATA	omy-miR-XXXX-3p	TATGATCCCCAATCAGAGACAA	54	22	/	/	/	/	0	/	/	/	/	/	/	/	/	/	/	/	/	/	/	/	/	/	1	/	/	/	/	/	/	1	0	2468	0	/	/	0	/	/
miRNA_1457	scaffold_314	249885	249937	-	ExprMax=2349;ID=miRNA_1457;Name=miRNA_1457	160	ATGGAGAGCATTTGTGAACAGCAGTTTTCAGTTCTTTCCACAGATTCTCGATT	omy-miR-XXXX-5p	AGTTCTTTCCACAGATTCTCGATT	53	24	mRNA	-2750	3'UTR	-2750	0	/	/	/	/	/	/	/	/	/	/	/	/	/	/	/	/	/	0	1	REPEAT	/	/	/	/	3	0	1072	0	/	/	0	/	/
miRNA_1458	scaffold_314	387762	387821	-	ExprMax=2416;ID=miRNA_1458;Name=miRNA_1458	170	TGGCTGAGATCAGTGATCGTGAGGACAGGAAGCCAGCCATCATCCTGGACTACAACCACA	omy-miR-XXXX-5p	CCATCATCCTGGACTACAACCACA	60	24	5'UTR	6560	mRNA	6560	0	/	/	/	/	/	/	/	/	/	/	/	/	/	/	/	/	/	0	1	/	/	/	/	/	2	0	125	0	/	/	0	/	/
miRNA_1459	scaffold_314	429218	429278	-	ExprMax=6678;ID=miRNA_1459;Name=miRNA_1459	212	CCCAGGTCGTATCATACCCATACGTCTAACCCATACAGCTTGGTTATGATACAACCCTGAG	omy-miR-729-3p	CCCAGGTCGTATCATACCCATA	61	22	5'UTR	-2482	Gene	-2482	0	1	2	miR-729-3p	/	/	/	/	/	/	/	/	/	/	/	/	/	/	/	/	/	mirbase	/	/	/	1	0	2	0	1	1	0	/	/
miRNA_146	scaffold_1104	324385	324443	-	ExprMax=9049;ID=miRNA_146;Name=miRNA_146	159	GTATGGTTCTCAATCAGAGGCAGGTGTCGTTAGTTGTCTCTGATTGAGAATCATACTTA	omy-miR-XXXX-5p	GTCTCTGATTGAGAATCATACTTA	59	24	mRNA	0	intron	0	0	/	/	/	/	/	/	/	/	/	/	/	/	/	/	/	/	/	/	/	/	/	/	/	/	1	0	3396	0	/	/	0	/	/
miRNA_1460	scaffold_314	661574	661629	+	ExprMax=3652;ID=miRNA_1460;Name=miRNA_1460	140	TGCCTAATAAAGCAGAATTATTTTTATTCTCTTCAAAGGAATTCTGTAGAAGCAGC	omy-miR-XXXX-3p	TCAAAGGAATTCTGTAGAAGCAGC	56	24	mRNA	2587	mRNA	2587	0	/	/	/	/	/	/	/	/	/	/	/	/	/	/	/	/	/	/	/	/	/	/	/	/	1	0	4	0	/	/	0	/	/
miRNA_1461	scaffold_3142	5821	5873	-	ExprMax=17191;ID=miRNA_1461;Name=miRNA_1461	220	CCACATACTTTTGGTCATGTATATTGTATATTGTGTATATTGAAAGTGGGATG	omy-miR-XXXX-3p	CCACATACTTTTGGTCATGTAT	53	22	/	/	/	/	0	/	/	/	/	/	/	/	/	/	/	/	/	/	/	/	/	/	/	/	/	/	/	/	rfam-other	1	0	52	0	/	/	0	/	/
miRNA_1462	scaffold_315	352493	352552	+	ExprMax=1118;ID=miRNA_1462;Name=miRNA_1462	190	CTTTGCTGGTTTCACTGACTGTGATTTATTTCGAATTCAAGGCACACTTAACCAGCATGG	omy-miR-XXXX-3p	AAGGCACACTTAACCAGCATGG	60	22	mRNA	0	intron	0	0	/	/	/	/	/	/	/	/	/	/	/	/	/	/	/	/	/	1	/	/	/	/	/	/	3	0	4998	0	/	/	1	0	1
miRNA_1463	scaffold_315	492819	492882	-	ExprMax=2021;ID=miRNA_1463;Name=miRNA_1463	200	TGGCCTGGCTACGGGGAGCATTCAGCCAAGTAAGGTTGGGCAGGCTCGGTGCTCAAGAGCTCCA	omy-miR-XXXX-5p	GCTCGGTGCTCAAGAGCTCCA	64	21	CDS	5135	mRNA	5135	0	/	/	/	/	/	/	/	/	/	/	/	/	/	/	/	/	/	/	/	/	/	/	/	/	0	0	476	0	/	/	0	/	/
miRNA_1464	scaffold_315	494487	494536	-	ExprMax=2145;ID=miRNA_1464;Name=miRNA_1464	185	ATTTTGCTGGAGTCCCTTCACCTCAAATGGACTGGGAGTCTACAAACTTA	omy-miR-XXXX-5p	TGGACTGGGAGTCTACAAACTTA	50	23	CDS	3481	mRNA	3481	0	/	/	/	/	/	/	/	/	/	/	/	/	/	/	/	/	/	/	1	/	/	/	/	/	1	0	32	0	/	/	0	/	/
miRNA_1465	scaffold_315	533062	533117	-	ExprMax=2794;ID=miRNA_1465;Name=miRNA_1465	190	CATGTGTGTTTTACAGAGGAGTGTCTTCCGTCTGGCCACTCTACCATAAAGGCCTG	omy-miR-XXXX-5p	CCACTCTACCATAAAGGCCTG	56	21	/	/	/	/	0	/	/	/	/	/	/	/	/	/	/	/	/	/	/	/	/	/	1	/	/	/	/	/	/	3	0	5532	1	0	14	0	/	/
miRNA_1466	scaffold_315	556328	556384	+	ExprMax=1221;ID=miRNA_1466;Name=miRNA_1466	155	TGAACGGAAAGGCTCTGGAGCAACGAACCACCCTTGCTGTCTCTGCCTGGCCGGTTC	omy-miR-XXXX-5p	TGAACGGAAAGGCTCTGGAGCAAC	57	24	/	/	/	/	0	/	/	/	/	/	/	/	/	/	/	/	/	/	/	/	/	/	/	/	/	/	/	/	/	1	0	1085	0	/	/	0	/	/
miRNA_1467	scaffold_31557	843	919	-	ExprMax=4454;ID=miRNA_1467;Name=miRNA_1467	175	CCCGGCGTACACAGTACGAGCTATTCTGGACTCGAGACGCCGGGTGAGGGGCCTGCAGTACCTCGGGTACTGTCACG	omy-miR-XXXX-3p	GCGTACACAGTACGAGCTATTCTG	77	24	/	/	/	/	0	/	/	/	/	/	/	/	/	/	/	/	/	/	/	/	/	/	/	/	/	/	/	/	/	0	0	21	0	/	/	0	/	/
miRNA_1468	scaffold_3157	59883	59945	-	ExprMax=1163540;ID=miRNA_1468;Name=miRNA_1468	1240	ATGCCCTTTCATTGTTGCACTGCTAGCTACAGCTCCCACAGTAGTGCAACAGGGAAAGAGTGT	omy-miR-130a-3p	ATGCCCTTTCATTGTTGCACTG	63	22	CDS	-8298	CDS	-8298	0	1	4	miR-130b-5p	1	1	/	/	/	/	/	/	/	/	/	/	/	/	/	/	/	mirbase	ssa-mir-130a-1	rfam-mirna	/	1	0	1	0	1	1	0	/	/
miRNA_1469	scaffold_3157	68308	68376	-	ExprMax=33189;ID=miRNA_1469;Name=miRNA_1469	185	AGTCCATAGCATCCGATTGCATGGGAAGCAGTGGCGGAGGCCGGATGCCATGACAATACTATTGCACTG	omy-mir-301-5p	GCCATGACAATACTATTGCACTG	69	23	/	/	/	/	1	0	1	miR-301c-3p	0	1	/	/	/	/	/	/	/	/	/	/	/	/	/	1	/	mirbase	/	rfam-mirna	/	1	0	1	0	1	2	0	1	1
miRNA_147	scaffold_11043	6698	6772	+	ExprMax=1314;ID=miRNA_147;Name=miRNA_147	180	AGTGCACTACTTTTGACCAAGGCCCTATAAAGCAGTACTTTAAGCCCTACAGACCCTTGTCAAAAGTAGTGCACT	omy-miR-XXXX-3p	CCCTTGTCAAAAGTAGTGCACT	75	22	/	/	/	/	0	/	/	/	/	/	/	/	/	/	/	/	/	/	/	/	/	/	/	1	/	/	/	/	/	1	0	126	0	/	/	0	/	/
miRNA_1470	scaffold_3157	69078	69137	-	ExprMax=1051;ID=miRNA_1470;Name=miRNA_1470	1235	AATGCCCTTTTAATATTGCACTGCTCATCTGATTTCACAGTAGTACACCAGTAAAAGGGC	omy-miR-130d-2-5p	AGTAGTACACCAGTAAAAGGGC	60	22	/	/	/	/	0	1	1	miR-130c	/	/	/	/	/	/	/	/	/	/	/	/	/	/	/	1	/	mirbase	/	/	/	0	0	1	0	/	/	0	/	/
miRNA_1471	scaffold_316	669335	669399	+	ExprMax=5329;ID=miRNA_1471;Name=miRNA_1471	181	CTCCGTTCCAGACATTATTATGAGCCTCTCACCCCTCAGCAGCCTCCTGTGTTCTAGAGCTTGGA	omy-miR-XXXX-5p	CTCCGTTCCAGACATTATTATGA	65	23	CDS	663	mRNA	663	0	/	/	/	/	/	/	/	/	/	/	/	/	/	/	/	/	/	/	/	/	/	/	/	/	1	0	135	0	/	/	0	/	/
miRNA_1472	scaffold_3161	1	78	+	ExprMax=2426;ID=miRNA_1472;Name=miRNA_1472	145	TAAATCAAGATCATCCCAGGGGCCGTAAAAAACCTTCTTGCGGGCCGGATGTGGCCCGCGGGCCTTGACTCTGACATA	omy-miR-XXXX-5p	TAAATCAAGATCATCCCAGGGGCC	78	24	/	/	/	/	0	/	/	/	/	/	/	/	/	/	/	/	/	/	/	/	/	/	/	8	/	/	/	/	/	1	0	19	0	/	/	0	/	/
miRNA_1473	scaffold_3166	23768	23843	+	ExprMax=1094;ID=miRNA_1473;Name=miRNA_1473	155	TAGATTTCATGACTAGAAGCTCAAAAGACGAAAACATATTTTTTGGGTAAATTGAAATTTGCTATCGTAAATGTTA	omy-miR-XXXX-5p	TAGATTTCATGACTAGAAGCTCAA	76	24	Gene	0	intron	0	0	/	/	/	/	/	/	/	/	/	/	/	/	/	/	/	/	/	0	/	/	/	/	/	/	1	0	757	0	/	/	0	/	/
miRNA_1474	scaffold_317	317720	317788	+	ExprMax=1263;ID=miRNA_1474;Name=miRNA_1474	150	GAGAGCATCCTGTCGGGCTGTATCACCGCCTGGTACGGCAATTGCACCGCCCGCAACCGCAGACCTCTC	omy-miR-XXXX-5p	GAGAGCATCCTGTCGGGCTGTATC	69	24	Gene	-6296	Gene	-6296	0	/	/	/	/	/	/	/	/	/	/	/	/	/	/	/	/	/	0	/	/	/	/	/	/	1	0	3017	0	1	117	0	/	/
miRNA_1475	scaffold_31706	1851	1909	+	ExprMax=1701;ID=miRNA_1475;Name=miRNA_1475	250	GCACACCTGATTCTACTTGTCAACTAATCATCAAGCCCTTGACTGGTTGAATCAGGTGT	omy-miR-XXXX-5p	GCACACCTGATTCTACTTGTCA	59	22	/	/	/	/	0	/	/	/	/	/	/	/	/	/	/	/	/	/	/	/	/	/	1	/	/	/	/	/	/	1	0	40	0	/	/	0	/	/
miRNA_1476	scaffold_318	143279	143353	+	ExprMax=2489;ID=miRNA_1476;Name=miRNA_1476	175	TAGTAGGACAGAACTCTGCAGGCTATCTTTGCAGTAGATTGCAACACCGCCCCCTTTGGCCGTTCTATCTTGTCT	omy-miR-XXXX-5p	TAGTAGGACAGAACTCTGCAGGC	75	23	/	/	/	/	0	/	/	/	/	/	/	/	/	/	/	/	/	/	/	/	/	/	/	/	/	/	/	/	/	1	0	411	0	/	/	0	/	/
miRNA_1477	scaffold_318	763754	763826	-	ExprMax=6582;ID=miRNA_1477;Name=miRNA_1477	141	GCTGTCTGGAGTGGTTCTCAATCAGAGGCAGGTGTTTATCGTTGTCTCTGATTGGGAACCATATTTAGGCAGC	omy-miR-XXXX-3p	GCTGTCTGGAGTGGTTCTCAATCA	73	24	mRNA	0	intron	0	0	/	/	/	/	/	/	/	/	/	/	/	/	/	/	/	/	/	/	2	/	/	/	/	/	0	0	472	0	/	/	0	/	/
miRNA_1478	scaffold_3181	60613	60680	+	ExprMax=53139;ID=miRNA_1478;Name=miRNA_1478	1196	ACAGTCGTTCTTCACTGGCTAGCTTTATGTCTCCCTCCCCGCCGTAAAGCTGCCAGTTGAAGAGCTGT	omy-mir-22-3p	AAGCTGCCAGTTGAAGAGCTGT	68	22	/	/	/	/	1	0	6	miR-22b-3p	0	3	/	/	/	/	/	/	/	/	/	/	/	/	/	2	/	mirbase	/	rfam-mirna	/	8	0	2	1	0	1	1	0	1
miRNA_1479	scaffold_31831	3124	3202	-	ExprMax=5011;ID=miRNA_1479;Name=miRNA_1479	166	GCTAGCTAGCTGCTATCCGTGTGACAATTGGCTTACGTCGATCCCAGAGCAAACATCAATTATTCCGGAGCTAGCCAGC	omy-miR-XXXX-3p	GCTAGCTAGCTGCTATCCGTGTGA	79	24	/	/	/	/	0	/	/	/	/	/	/	/	/	/	/	/	/	/	/	/	/	/	/	/	/	/	/	/	/	0	0	229	0	/	/	0	/	/
miRNA_148	scaffold_1105	201847	201898	-	ExprMax=1046;ID=miRNA_148;Name=miRNA_148	145	GCCATCTCAGTCGCCGGACCTCAATCCAATCGAAAACCTGTGGGCTGAGTGG	omy-miR-XXXX-3p	GCCATCTCAGTCGCCGGACCTCAA	52	24	mRNA	0	intron	0	0	/	/	/	/	/	/	/	/	/	/	/	/	/	/	/	/	/	/	/	/	/	/	/	/	1	0	35	0	/	/	0	/	/
miRNA_1480	scaffold_3187	5483	5544	+	ExprMax=164714;ID=miRNA_1480;Name=miRNA_1480	1220	AACAATATCCTGGTGCTGCCTGAGTGCCTTTTCATAGACTCCAGCATCAGTGATTTTGTTGC	omy-mir-338-3p	TCCAGCATCAGTGATTTTGTTG	62	22	Gene	1222	CDS	1222	1	0	24	miR-338a-3-5p	0	32	/	/	/	/	/	/	/	/	/	/	/	/	/	/	/	mirbase	/	rfam-mirna	/	8	0	4	1	0	3	1	0	3
miRNA_1481	scaffold_319	629024	629075	+	ExprMax=1898;ID=miRNA_1481;Name=miRNA_1481	155	TTCACGTTTGGCTGAGAAATCGCCCGGAAATTGCGGTCACCACAACGCCGAA	omy-miR-XXXX-5p	TTCACGTTTGGCTGAGAAATCGC	52	23	Gene	0	intron	0	0	/	/	/	/	/	/	/	/	/	/	/	/	/	/	/	/	/	/	/	/	/	/	/	/	0	0	508	0	/	/	0	/	/
miRNA_1482	scaffold_319	792927	792983	+	ExprMax=1179;ID=miRNA_1482;Name=miRNA_1482	185	CCTCTAGGCTGCATCTCTGATCAGTCTTCTCCTTGTATGAGCTGAAAGTTTAGAGGG	omy-miR-XXXX-3p	TGTATGAGCTGAAAGTTTAGAGGG	57	24	CDS	0	CDS	0	0	/	/	/	/	/	/	/	/	/	/	/	/	/	/	/	/	/	0	/	/	/	/	/	/	1	0	354	0	/	/	0	/	/
miRNA_1483	scaffold_3190	25120	25182	+	ExprMax=1069;ID=miRNA_1483;Name=miRNA_1483	1175	TGGGAACTGGGAAATCTCAGACTTCAGTGTGCTCAAGACAACTGGGAACTGGGAAATCTCAGA	omy-miR-XXXX-3p	TGGGAACTGGGAAATCTCAGA	63	21	Gene	2327	5'UTR	2327	0	/	/	/	/	/	/	/	/	/	/	/	/	/	/	/	/	/	/	/	/	/	/	/	/	1	0	15	0	/	/	0	/	/
miRNA_1484	scaffold_31911	477	546	-	ExprMax=1740;ID=miRNA_1484;Name=miRNA_1484	155	TAGCTCCCACCGAAGATGGCTCCTCTTCCTGCTCGGGCGGCGCTCGGCGGTCATCGTCACCGGTCTACTA	omy-miR-XXXX-5p	GCGGTCATCGTCACCGGTCTACTA	70	24	/	/	/	/	0	/	/	/	/	/	/	/	/	/	/	/	/	/	/	/	/	/	/	1	/	/	/	/	/	1	0	11	0	/	/	0	/	/
miRNA_1485	scaffold_31911	659	751	-	ExprMax=7236;ID=miRNA_1485;Name=miRNA_1485	1167	GCGGTCGTCGTCACCGGTCTACTAGCTCCCACCGAAGGTGGCTCCTCTTCCTGTTCGGGGAGGTGCTCGGCGGTCGTCGTCACCGGTCTACTA	omy-miR-XXXX-3p	GCGGTCGTCGTCACCGGTCTACTA	93	24	/	/	/	/	0	/	/	/	/	/	/	/	/	/	/	/	/	/	/	/	/	/	/	/	/	/	/	/	/	1	0	102	0	/	/	0	/	/
miRNA_1486	scaffold_31946	2189	2245	+	ExprMax=2364;ID=miRNA_1486;Name=miRNA_1486	150	CGACGGAGGAGCCAGCCGGATAACTCCTTCAGGTAGATAACGTCGGCAGTCCAGTTG	omy-miR-XXXX-3p	TAGATAACGTCGGCAGTCCAGTTG	57	24	/	/	/	/	0	/	/	/	/	/	/	/	/	/	/	/	/	/	/	/	/	/	/	/	/	/	/	/	/	0	0	59	0	/	/	0	/	/
miRNA_1487	scaffold_3197	47316	47371	+	ExprMax=1892;ID=miRNA_1487;Name=miRNA_1487	135	CACCGTGTTATGCTGTGGAGCGCACGGTGTCTCCAGTGCGGGTGCATAGCCCGGTG	omy-miR-XXXX-5p	CACCGTGTTATGCTGTGGAGCGC	56	23	/	/	/	/	0	/	/	/	/	/	/	/	/	/	/	/	/	/	/	/	/	/	/	/	/	/	/	/	/	1	0	174	0	/	/	0	/	/
miRNA_1488	scaffold_32	129374	129426	-	ExprMax=1955;ID=miRNA_1488;Name=miRNA_1488	160	CCTTCAGAAGTCACATCATTAGTTAAATAAAGTCAACCTGTGTGCAATCTAAG	omy-miR-XXXX-3p	CCTTCAGAAGTCACATCATTAGTT	53	24	3'UTR	-5610	3'UTR	-5610	0	/	/	/	/	/	/	/	/	/	/	/	/	/	/	/	/	/	/	/	/	/	/	/	/	1	0	30	0	/	/	0	/	/
miRNA_1489	scaffold_32	1351313	1351365	+	ExprMax=1029;ID=miRNA_1489;Name=miRNA_1489	155	CCTCGTTGGAAGTTCCGGACTATGTCCCGTCGCTGGAGGTTCCGGACTGTGGC	omy-miR-XXXX-3p	TCGCTGGAGGTTCCGGACTGTGGC	53	24	Gene	4215	CDS	4215	0	/	/	/	/	/	/	/	/	/	/	/	/	/	/	/	/	/	/	/	/	/	/	/	rfam-other	0	0	23	0	/	/	0	/	/
miRNA_149	scaffold_1107	152252	152324	-	ExprMax=6582;ID=miRNA_149;Name=miRNA_149	141	GCTGTCTGGAGTGGTTCTCAATCAGAGGCAGGTGTTTATCGTTGTCTCTGATTGGGAACCATATTTAGGCAGC	omy-miR-XXXX-3p	GCTGTCTGGAGTGGTTCTCAATCA	73	24	mRNA	-723	CDS	-723	0	/	/	/	/	/	/	/	/	/	/	/	/	/	/	/	/	/	/	/	/	/	/	/	/	0	0	472	0	/	/	0	/	/
miRNA_1490	scaffold_32	1410267	1410341	+	ExprMax=1838;ID=miRNA_1490;Name=miRNA_1490	185	ATCACATAGGTGTTCCTTTAGTCCAGATGGGAAAGGGCAGTGTGGAGTGCAATAGAGATTGCATCATCTGTGGAT	omy-miR-XXXX-3p	TAGAGATTGCATCATCTGTGGAT	75	23	CDS	8391	CDS	8391	0	/	/	/	/	/	/	/	/	/	/	/	/	/	/	/	/	/	0	1	/	/	/	/	/	1	0	2639	0	/	/	0	/	/
miRNA_1491	scaffold_32	1873794	1873848	-	ExprMax=4167;ID=miRNA_1491;Name=miRNA_1491	215	TGCTGGTTAAGTGTGCCTTGAATTCTAAATAAATCACAGACAGTGTAACCAGCAA	omy-miR-XXXX-5p	TCACAGACAGTGTAACCAGCAA	55	22	mRNA	0	intron	0	0	/	/	/	/	/	/	/	/	/	/	/	/	/	/	/	/	/	/	/	/	/	/	/	/	1	0	33	0	/	/	0	/	/
miRNA_1492	scaffold_320	295913	295985	+	ExprMax=1530;ID=miRNA_1492;Name=miRNA_1492	210	GAGGCTCCATGGAATTCCAGAGCAGGCTGGTGAGGACATCAAATGCAGAGTTGTTGACATCTGTGGAGCTGTC	omy-miR-XXXX-3p	TGTTGACATCTGTGGAGCTGTC	73	22	/	/	/	/	0	/	/	/	/	/	/	/	/	/	/	/	/	/	/	/	/	/	/	/	/	/	/	/	/	1	0	28	0	/	/	0	/	/
miRNA_1493	scaffold_320	638245	638312	+	ExprMax=1566;ID=miRNA_1493;Name=miRNA_1493	205	TCACAGAACCACTTGTTGCAATTTTGATAAGACTCTCTTGTTCAGATATCGGTAAGTGGACTGGAGGC	omy-miR-XXXX-3p	TATCGGTAAGTGGACTGGAGGC	68	22	/	/	/	/	0	/	/	/	/	/	/	/	/	/	/	/	/	/	/	/	/	/	0	/	/	/	/	/	/	1	0	547	0	/	/	0	/	/
miRNA_1494	scaffold_321	414329	414393	+	ExprMax=2036332;ID=miRNA_1494;Name=miRNA_1494	1230	CCTTATCACTTTTCCAGCCCAGCTATCTATTCTGTATCCGTTGGACGGAGAACTGATAAGGGCAT	omy-mir-184-3p	TGGACGGAGAACTGATAAGGGC	65	22	/	/	/	/	1	0	36	miR-184-5p	0	23	/	/	/	/	/	/	/	/	/	/	/	/	/	1	/	mirbase	/	rfam-mirna	/	8	0	2	1	0	2	1	0	1
miRNA_1495	scaffold_321	908759	908831	+	ExprMax=1530;ID=miRNA_1495;Name=miRNA_1495	210	GAGGCTCCATGGAATTCCAGAGCAGGCGGGTGAGGACATCAAATGCAGAGTTGTTGACATCTGTGGAGCTGTC	omy-miR-XXXX-3p	TGTTGACATCTGTGGAGCTGTC	73	22	5'UTR	5719	5'UTR	5719	0	/	/	/	/	/	/	/	/	/	/	/	/	/	/	/	/	/	/	/	/	/	/	/	/	1	0	28	0	/	/	0	/	/
miRNA_1496	scaffold_3215	5362	5422	+	ExprMax=1084;ID=miRNA_1496;Name=miRNA_1496	170	CTGGACCTTTTAAGCAACATCATTATTTTTGTCTTACTGAGATTTACTGTCAGGGCCCAGG	omy-miR-XXXX-3p	TGAGATTTACTGTCAGGGCCCAGG	61	24	5'UTR	5191	5'UTR	5191	0	/	/	/	/	/	/	/	/	/	/	/	/	/	/	/	/	/	/	1	/	/	/	/	/	1	0	765	0	/	/	0	/	/
miRNA_1497	scaffold_322	392532	392597	-	ExprMax=2063;ID=miRNA_1497;Name=miRNA_1497	170	GCCTGGTATGGTTCTCAATCAGAGGCAGGTGTCGTTAGTTGTCTCTGATTGAGAATCATACTTAGG	omy-miR-XXXX-3p	GCCTGGTATGGTTCTCAATCAGA	66	23	Gene	-8677	Gene	-8677	0	/	/	/	/	/	/	/	/	/	/	/	/	/	/	/	/	/	0	/	/	/	/	/	/	1	0	2164	0	/	/	0	/	/
miRNA_1498	scaffold_32261	29	102	+	ExprMax=10040;ID=miRNA_1498;Name=miRNA_1498	1170	CTCACGACATCCATCCTGGACAGGAACCAGGGACTGGAGGTCTCTCCTCTTTCTGTGGGCAGCTGTGGGCCTCT	omy-miR-XXXX-3p	TCTTTCTGTGGGCAGCTGTGGGC	74	23	/	/	/	/	0	/	/	/	/	/	/	/	/	/	/	/	/	/	/	/	/	/	/	/	/	/	/	/	/	1	0	2	0	/	/	0	/	/
miRNA_1499	scaffold_3228	7754	7807	-	ExprMax=3140;ID=miRNA_1499;Name=miRNA_1499	220	TATGTTTCCCAATCAGAGACAACGATAGACAGCTGTCCCTGATTGAGAACCATA	omy-miR-XXXX-3p	TATGTTTCCCAATCAGAGACAA	54	22	/	/	/	/	0	/	/	/	/	/	/	/	/	/	/	/	/	/	/	/	/	/	1	/	/	/	/	/	/	1	0	37	0	/	/	0	/	/
miRNA_15	scaffold_10	2022455	2022522	+	ExprMax=2314;ID=miRNA_15;Name=miRNA_15	185	TTAGATTGTAGGATGGCTGGGGTGTTAAGCATGTTCCAGTTTAGGTCGCCTAGCAGCACGAGCTCTGA	omy-miR-XXXX-5p	TTAGATTGTAGGATGGCTGGGGT	68	23	Gene	0	intron	0	0	/	/	/	/	/	/	/	/	/	/	/	/	/	/	/	/	/	0	/	/	/	/	/	/	1	0	488	0	/	/	0	/	/
miRNA_150	scaffold_1108	29366	29429	-	ExprMax=1078;ID=miRNA_150;Name=miRNA_150	205	ATTAAATGGTATCAACCACCATTTCATTCACTCCATGGAAACCATGTGTTTGATACCATTCCAT	omy-miR-XXXX-5p	ATGTGTTTGATACCATTCCAT	64	21	Gene	0	intron	0	0	/	/	/	/	/	/	/	/	/	/	/	/	/	/	/	/	/	/	/	/	/	/	/	/	1	0	420	0	/	/	0	/	/
miRNA_1500	scaffold_3229	316	383	+	ExprMax=7462;ID=miRNA_1500;Name=miRNA_1500	148	TTTCTAACCTGTTCTAAGCCGGAGAGAATCAACGCTTGTTGTTTCTCGTATGGGACAGTGTAGAAACT	omy-miR-XXXX-3p	TCTCGTATGGGACAGTGTAGAAAC	68	24	mRNA	1432	mRNA	1432	0	/	/	/	/	/	/	/	/	/	/	/	/	/	/	/	/	/	/	/	/	/	/	/	/	1	0	13	0	/	/	0	/	/
miRNA_1501	scaffold_323	928427	928489	+	ExprMax=1864;ID=miRNA_1501;Name=miRNA_1501	165	GCCTTTAAACAGCTTGGAAAATTCCAGAAAATGATGTCATGGCTTTAGAAGCTTCTGATAGGC	omy-miR-XXXX-3p	TGGCTTTAGAAGCTTCTGATAGGC	63	24	/	/	/	/	0	/	/	/	/	/	/	/	/	/	/	/	/	/	/	/	/	/	0	/	/	/	/	/	/	1	0	8253	0	/	/	0	/	/
miRNA_1502	scaffold_32353	750	801	-	ExprMax=1201;ID=miRNA_1502;Name=miRNA_1502	175	ATTGGAGGAGAAGGTCAGAGAGGAGAGACCTCTGGCTTTCTAATCCAATAGG	omy-miR-XXXX-5p	TCTGGCTTTCTAATCCAATAGG	52	22	/	/	/	/	0	/	/	/	/	/	/	/	/	/	/	/	/	/	/	/	/	/	/	1	/	/	/	/	/	0	0	1	0	/	/	0	/	/
miRNA_1503	scaffold_32373	4	82	-	ExprMax=2431;ID=miRNA_1503;Name=miRNA_1503	1185	GCCAGAGTCTCCCGTCTGTCCAGACGCGGCCAGAGTCTCCCGTCTGTCCAGAGCGGCCAGAGTCTCCCGTCTGTCCAGA	omy-miR-XXXX-5p	GCCAGAGTCTCCCGTCTGTCCAGA	79	24	/	/	/	/	0	/	/	/	/	/	/	/	/	/	/	/	/	/	/	/	/	/	1	/	/	/	/	/	/	0	0	53	0	/	/	0	/	/
miRNA_1504	scaffold_324	17743	17805	+	ExprMax=113881;ID=miRNA_1504;Name=miRNA_1504	1200	TCGTGTTCACAGCGGACCTTGATTTAAATGTCCATACAATTAAGGCACGCGGTGAATGCCAAG	omy-mir-124-3p	TAAGGCACGCGGTGAATGCCA	63	21	3'UTR	4187	mRNA	4187	1	0	71	miR-124b	0	54	/	/	/	/	/	/	/	/	/	/	/	/	/	2	/	mirbase	ipu-mir-124a-1	rfam-mirna	/	8	0	11	1	0	6	1	0	5
miRNA_1505	scaffold_324	300900	300953	+	ExprMax=6879;ID=miRNA_1505;Name=miRNA_1505	162	CATAGATTTTGTGATCAGTGGCAAAGCAGTGATGACTGTAACAACGGAAGCAGG	omy-miR-XXXX-3p	GATGACTGTAACAACGGAAGCAGG	54	24	mRNA	-845	5'UTR	-845	0	/	/	/	/	/	/	/	/	/	/	/	/	/	/	/	/	/	1	/	/	/	/	/	/	1	0	20	0	/	/	0	/	/
miRNA_1506	scaffold_32451	242	316	+	ExprMax=4998;ID=miRNA_1506;Name=miRNA_1506	165	ATCAAGTTTAGATTGTAGGATGGCTGGGGTGTTAAGCATGTCCCAGTTTAGGTCGCCTAGCAGCACGAGCTCTGA	omy-miR-XXXX-5p	TCAAGTTTAGATTGTAGGATGGCT	75	24	/	/	/	/	0	/	/	/	/	/	/	/	/	/	/	/	/	/	/	/	/	/	0	/	/	/	/	/	/	1	0	65	0	/	/	0	/	/
miRNA_1507	scaffold_32451	465	543	+	ExprMax=2489;ID=miRNA_1507;Name=miRNA_1507	190	TGGATAGTAGGACAGAACTCTGCAGGCTATCTTTGCAGTAGATTGCAACACCGCCCCCTTTGGCAGTTCTATCTTGTCT	omy-miR-XXXX-5p	TAGTAGGACAGAACTCTGCAGGC	79	23	/	/	/	/	0	/	/	/	/	/	/	/	/	/	/	/	/	/	/	/	/	/	/	/	/	/	/	/	/	1	0	411	0	/	/	0	/	/
miRNA_1508	scaffold_32490	2476	2529	+	ExprMax=3311;ID=miRNA_1508;Name=miRNA_1508	160	GCGTTGAACAGACCTGAGCGCGGAAGCTTCTTGTTTTAGTTTCTGTCTGTAGGC	omy-miR-XXXX-3p	TGTTTTAGTTTCTGTCTGTAGGC	54	23	/	/	/	/	0	/	/	/	/	/	/	/	/	/	/	/	/	/	/	/	/	/	0	/	/	/	/	/	/	1	0	481	0	/	/	0	/	/
miRNA_1509	scaffold_326	269802	269861	-	ExprMax=1149;ID=miRNA_1509;Name=miRNA_1509	170	GGAGTGAATGTAATGGTATCAAACATGGTTTCATGTGTTTGATACCATTACATTCACTCC	omy-miR-XXXX-3p	GGAGTGAATGTAATGGTATCAA	60	22	mRNA	632	mRNA	632	0	/	/	/	/	/	/	/	/	/	/	/	/	/	/	/	/	/	/	/	/	/	/	/	/	1	0	5	0	/	/	0	/	/
miRNA_151	scaffold_1108	76712	76789	-	ExprMax=406866;ID=miRNA_151;Name=miRNA_151	1200	GCAAGGCAGTGGCTTGTACAGTTAGCTCCTTTATCGGGCAGAATCACGGACCCTCAAACTGTACAAACAACTACCTCA	omy-let-7-5p	AACTGTACAAACAACTACCTCA	78	22	Gene	0	intron	0	1	0	4	let-7j	0	3	/	/	/	/	/	/	/	/	/	/	/	/	/	/	/	mirbase	/	rfam-mirna	/	6	0	2	1	0	1	1	0	1
miRNA_1510	scaffold_326	269802	269861	+	ExprMax=1149;ID=miRNA_1510;Name=miRNA_1510	170	GGAGTGAATGTAATGGTATCAAACATGGTTTCATGTGTTTGATACCATTACATTCACTCC	omy-miR-XXXX-3p	TTGATACCATTACATTCACTCC	60	22	5'UTR	632	5'UTR	632	0	/	/	/	/	/	/	/	/	/	/	/	/	/	/	/	/	/	/	/	/	/	/	/	/	1	0	5	0	/	/	0	/	/
miRNA_1511	scaffold_32615	1465	1521	-	ExprMax=1983;ID=miRNA_1511;Name=miRNA_1511	210	AATATGGTTCCCAATCAGAGACAATGACTAACACCTGCCTCTGATTGAGAACCATAT	omy-miR-XXXX-3p	AATATGGTTCCCAATCAGAGA	57	21	/	/	/	/	0	/	/	/	/	/	/	/	/	/	/	/	/	/	/	/	/	/	1	/	/	/	/	/	/	1	0	4440	0	/	/	0	/	/
miRNA_1512	scaffold_32647	834	897	-	ExprMax=3637;ID=miRNA_1512;Name=miRNA_1512	180	AACTGGGAATATTGAAGACTCATGTTAAAAGGAACCACCAGCTTTCATATGTTCTCATGTTCTG	omy-miR-XXXX-5p	GCTTTCATATGTTCTCATGTTCTG	64	24	/	/	/	/	0	/	/	/	/	/	/	/	/	/	/	/	/	/	/	/	/	/	0	/	/	/	/	/	/	1	0	2972	0	/	/	0	/	/
miRNA_1513	scaffold_3271	30538	30611	+	ExprMax=6627;ID=miRNA_1513;Name=miRNA_1513	167	CTATGGTGACCAGCGAGCAGAGATAAGGCGGGACTTTACCTAGCATGGTCTTGTAGATGACCTGGAGCCAGTGG	omy-miR-XXXX-3p	TTGTAGATGACCTGGAGCCAGTGG	74	24	/	/	/	/	0	/	/	/	/	/	/	/	/	/	/	/	/	/	/	/	/	/	0	/	/	/	/	/	/	1	0	2609	0	/	/	0	/	/
miRNA_1514	scaffold_32762	866	928	-	ExprMax=1239;ID=miRNA_1514;Name=miRNA_1514	1180	AACAGAGGGTTGAATTGGGCTTAATCTGGTAAAAACTTCTCAGAATACACAACCACCCCTCTC	omy-miR-XXXX-5p	TCAGAATACACAACCACCCCTCTC	63	24	/	/	/	/	0	/	/	/	/	/	/	/	/	/	/	/	/	/	/	/	/	/	0	/	/	/	/	/	rfam-other	0	0	13	0	/	/	0	/	/
miRNA_1515	scaffold_328	364920	364980	-	ExprMax=57717;ID=miRNA_1515;Name=miRNA_1515	1196	ATCGAGTGGTCCTAAACATTTCACAATTTCGGTAAATACTGTTGAACTGTCAAGAACCACT	omy-miR-203b-5p	TGTTGAACTGTCAAGAACCACT	61	22	/	/	/	/	1	0	2	miR-203b-5p	1	7	/	/	/	/	/	/	/	/	/	/	/	/	/	/	/	mirbase	/	rfam-mirna	/	1	0	1	0	1	1	0	1	1
miRNA_1516	scaffold_3281	6040	6097	-	ExprMax=3637;ID=miRNA_1516;Name=miRNA_1516	145	GAATATTGAAGACTCACGTTAAAAGGAACCACCAGCTTTCATATGTTCTCATGTTCTG	omy-miR-XXXX-5p	GCTTTCATATGTTCTCATGTTCTG	58	24	mRNA	8850	mRNA	8850	0	/	/	/	/	/	/	/	/	/	/	/	/	/	/	/	/	/	0	/	/	/	/	/	/	1	0	2972	0	/	/	0	/	/
miRNA_1517	scaffold_3285	30454	30520	-	ExprMax=5429;ID=miRNA_1517;Name=miRNA_1517	196	GCAAATGGAATGGCATCAAACACCAGGAAACCATGGAAACCATGTGTTTAATGTAGAATACCATGGC	omy-miR-XXXX-3p	GCAAATGGAATGGCATCAAACA	67	22	/	/	/	/	0	/	/	/	/	/	/	/	/	/	/	/	/	/	/	/	/	/	/	/	/	/	/	/	/	1	0	545	0	/	/	0	/	/
miRNA_1518	scaffold_329	543132	543200	+	ExprMax=4739;ID=miRNA_1518;Name=miRNA_1518	185	TAGAATTTCTAAGCAAACAGCTGGTGGCAGGGCTTTCTCCAATGGAGCTCAATTTTTATGGAATGGTCT	omy-miR-XXXX-5p	TAGAATTTCTAAGCAAACAGCTG	69	23	Gene	1826	5'UTR	1826	0	/	/	/	/	/	/	/	/	/	/	/	/	/	/	/	/	/	/	1	/	/	/	/	/	1	0	1920	0	/	/	0	/	/
miRNA_1519	scaffold_329	879242	879296	-	ExprMax=1156;ID=miRNA_1519;Name=miRNA_1519	145	ATAATTCTGAACGGTTAGTCCTCGGGGTTTTGCCTGCTACATAAGTTCTGTTATA	omy-miR-XXXX-5p	GCCTGCTACATAAGTTCTGTTATA	55	24	/	/	/	/	0	/	/	/	/	/	/	/	/	/	/	/	/	/	/	/	/	/	/	1	/	/	/	/	/	0	0	651	0	/	/	0	/	/
miRNA_152	scaffold_1109	73854	73903	+	ExprMax=1239;ID=miRNA_152;Name=miRNA_152	155	GTTTTTCTTTATTTGTACTCTTTTCTACATTGTAGAATAATAGTGAAGAC	omy-miR-XXXX-3p	ACATTGTAGAATAATAGTGAAGAC	50	24	Gene	0	intron	0	0	/	/	/	/	/	/	/	/	/	/	/	/	/	/	/	/	/	1	/	/	/	/	/	/	1	0	10000	0	/	/	0	/	/
miRNA_1520	scaffold_3290	30457	30513	+	ExprMax=1594;ID=miRNA_1520;Name=miRNA_1520	205	CATACTTTCTGAATACTGTGTATGTATTTGTGTGTATACAGTGCCTTGCGAAAGTAT	omy-miR-XXXX-5p	CATACTTTCTGAATACTGTGT	57	21	Gene	-1076	Gene	-1076	0	/	/	/	/	/	/	/	/	/	/	/	/	/	/	/	/	/	/	/	/	/	/	/	/	1	0	1	0	/	/	0	/	/
miRNA_1521	scaffold_33	201216	201289	+	ExprMax=2529;ID=miRNA_1521;Name=miRNA_1521	190	CCCTATTCCCTCTATAGTGCACTACTTTTGACGTGGGATCTGGTCACAAGTAGTGCATTACAAAGGGAATAGGG	omy-miR-XXXX-5p	CCCTATTCCCTCTATAGTGCA	74	21	CDS	4599	CDS	4599	0	/	/	/	/	/	/	/	/	/	/	/	/	/	/	/	/	/	1	1	/	/	/	/	/	1	0	51	0	/	/	0	1	42
miRNA_1522	scaffold_33	506406	506477	+	ExprMax=1832;ID=miRNA_1522;Name=miRNA_1522	185	CCTAAGTATGAATCTCAATCAGGGACAACAATTGACAGCTGTCTCTGATTGAGAACCATACTAGGCCGAACT	omy-miR-XXXX-3p	TGATTGAGAACCATACTAGG	72	20	/	/	/	/	0	/	/	/	/	/	/	/	/	/	/	/	/	/	/	/	/	/	1	/	/	/	/	/	/	1	0	2813	0	/	/	0	/	/
miRNA_1523	scaffold_33	1804283	1804347	+	ExprMax=29866;ID=miRNA_1523;Name=miRNA_1523	1230	AAGCTGGTTTCCTATGGTGGTTTAGATGTGTGCTCGCTGTTCTAGCACCATATGAAATCAGTGTT	omy-mir-29-3p	TAGCACCATATGAAATCAGTGT	65	22	CDS	6214	mRNA	6214	1	0	1	/	0	4	/	/	/	/	/	/	/	/	/	/	/	/	/	1	/	mirbase	/	rfam-mirna	/	5	0	2	0	1	3	1	0	1
miRNA_1524	scaffold_3303	27479	27532	-	ExprMax=1197;ID=miRNA_1524;Name=miRNA_1524	210	TATGATCCCCAATCAGAGACAACGATAGACAGCTGCCTCTGATTGGGAACCACA	omy-miR-XXXX-3p	TATGATCCCCAATCAGAGACAA	54	22	/	/	/	/	0	/	/	/	/	/	/	/	/	/	/	/	/	/	/	/	/	/	1	/	/	/	/	/	/	1	0	2468	0	/	/	0	/	/
miRNA_1525	scaffold_3307	22833	22890	-	ExprMax=1802;ID=miRNA_1525;Name=miRNA_1525	140	CCCTACGGCCCTACAGACTGCAGAGGCCCTGTTTACACACGTCTTCCGGCACTACGGG	omy-miR-XXXX-3p	CCCTACGGCCCTACAGACTGCAGA	58	24	/	/	/	/	0	/	/	/	/	/	/	/	/	/	/	/	/	/	/	/	/	/	/	/	/	/	/	/	/	1	0	44	0	/	/	0	/	/
miRNA_1526	scaffold_33072	3750	3805	+	ExprMax=1554;ID=miRNA_1526;Name=miRNA_1526	195	CCTCTTGGCTGCATCTCTGATCAGTCTTCTCCTTGTATGAGCTGAAAGTTTAGAGG	omy-miR-XXXX-3p	TGTATGAGCTGAAAGTTTAGAGG	56	23	CDS	0	CDS	0	0	/	/	/	/	/	/	/	/	/	/	/	/	/	/	/	/	/	0	/	REPEAT	/	/	/	/	1	0	373	0	/	/	0	/	/
miRNA_1527	scaffold_3308	41950	42009	+	ExprMax=1344;ID=miRNA_1527;Name=miRNA_1527	215	TTGGATGGAGAGCATTTGTGAACAGCAGTTTTCAGTTCTTTCCACAGATTCTCGATTGGA	omy-miR-XXXX-5p	TTGGATGGAGAGCATTTGTGAAC	60	23	/	/	/	/	0	/	/	/	/	/	/	/	/	/	/	/	/	/	/	/	/	/	0	/	REPEAT	/	/	/	/	3	0	1555	0	1	1	0	/	/
miRNA_1528	scaffold_331	825009	825089	+	ExprMax=50656;ID=miRNA_1528;Name=miRNA_1528	156	TGTAGATGACCAGTGAAAGGTAGCAGAAATAGTCTGACATCGATATGGGTGTCCATGCTACCTTTTTGCCTGCTTGCTTCT	omy-miR-XXXX-5p	TGTAGATGACCAGTGAAAGGTAGC	81	24	/	/	/	/	0	/	/	/	/	/	/	/	/	/	/	/	/	/	/	/	/	/	1	/	/	/	/	/	/	1	0	12	0	/	/	0	/	/
miRNA_1529	scaffold_3310	65438	65490	-	ExprMax=1085;ID=miRNA_1529;Name=miRNA_1529	175	GAGCAACCTTAGTTGATCATGTCATCAATCATGGGCTGACAATGTGAGAGGCT	omy-miR-XXXX-3p	GAGCAACCTTAGTTGATCATGTCA	53	24	/	/	/	/	0	/	/	/	/	/	/	/	/	/	/	/	/	/	/	/	/	/	/	8	/	/	/	/	/	1	0	20	0	1	2	0	/	/
miRNA_153	scaffold_111	69205	69264	+	ExprMax=56920;ID=miRNA_153;Name=miRNA_153	1231	TAATCTCTGCAGGCAACTGTGATGTTTTATGGTTTCTCACATTGACCTGGAGAGGTTCTG	omy-mir-216-5p	TAATCTCTGCAGGCAACTGTGA	60	22	/	/	/	/	1	0	6	miR-216b	0	9	/	/	/	/	/	/	/	/	/	/	/	/	/	/	/	mirbase	/	rfam-mirna	/	8	0	2	1	0	1	1	0	1
miRNA_1530	scaffold_33123	3064	3127	+	ExprMax=1087;ID=miRNA_1530;Name=miRNA_1530	195	GTGTCCGTGACAGGGCTGCTTTTATTTTTGTAATCCATGATTGACTGTAGACCCTGCCACATAC	omy-miR-XXXX-3p	TTGACTGTAGACCCTGCCACATAC	64	24	/	/	/	/	0	/	/	/	/	/	/	/	/	/	/	/	/	/	/	/	/	/	0	/	/	/	/	/	/	1	0	1679	0	/	/	0	/	/
miRNA_1531	scaffold_33151	9	69	+	ExprMax=1554;ID=miRNA_1531;Name=miRNA_1531	185	TGTATGAGCTGAAAGTTTAGAGGGACGGCCAGGTCTTGGTAGATTTGCAGTGGTCTGATAC	omy-miR-XXXX-5p	TGTATGAGCTGAAAGTTTAGAGG	61	23	/	/	/	/	0	/	/	/	/	/	/	/	/	/	/	/	/	/	/	/	/	/	0	1	REPEAT	/	/	/	/	1	0	373	0	/	/	0	/	/
miRNA_1532	scaffold_333	765074	765149	+	ExprMax=8025;ID=miRNA_1532;Name=miRNA_1532	193	TGAAACTGGAGCAGCAGCACGGTCAGGTGGACTGGGGACAGCAAGGAGTCATCATGTTAAGGTATCTTTATTTTTA	omy-miR-XXXX-5p	TGAAACTGGAGCAGCAGCACGG	76	22	Gene	0	Gene	0	0	/	/	/	/	/	/	/	/	/	/	/	/	/	/	/	/	/	0	1	/	/	/	/	/	1	0	3162	0	/	/	0	/	/
miRNA_1533	scaffold_33351	19	91	-	ExprMax=4180;ID=miRNA_1533;Name=miRNA_1533	170	TCTGTCCTGAGCTGCCAGGGTCTCCCGTCTGTCCTGAGCTGCCAGGGTCTCCCGTCTGTCCTGAGCTGCCAGA	omy-miR-XXXX-5p	CCCGTCTGTCCTGAGCTGCCAGA	73	23	/	/	/	/	0	/	/	/	/	/	/	/	/	/	/	/	/	/	/	/	/	/	/	/	/	/	/	/	/	0	0	439	0	/	/	0	/	/
miRNA_1534	scaffold_33375	774	843	+	ExprMax=1439;ID=miRNA_1534;Name=miRNA_1534	170	TTGTAGCTTACCTCTGGGCAGGTGTCTAGGAGCCTTGCACTGAGCGCACACCGAGCAGGAGGCAACATAA	omy-miR-XXXX-5p	TTGTAGCTTACCTCTGGGCAGGTG	70	24	/	/	/	/	0	/	/	/	/	/	/	/	/	/	/	/	/	/	/	/	/	/	/	1	/	/	/	/	/	1	0	41	0	/	/	0	/	/
miRNA_1535	scaffold_334	51883	51956	+	ExprMax=6627;ID=miRNA_1535;Name=miRNA_1535	152	CTATGGTGACCAGTGAGCTGAGATAAGGCGGGGCTTTACCTTGCAAAGACTTGTAGATGACCTGGAGCCAGTGG	omy-miR-XXXX-3p	TTGTAGATGACCTGGAGCCAGTGG	74	24	/	/	/	/	0	/	/	/	/	/	/	/	/	/	/	/	/	/	/	/	/	/	0	/	/	/	/	/	/	1	0	2609	0	/	/	0	/	/
miRNA_1536	scaffold_33482	1026	1099	-	ExprMax=2682;ID=miRNA_1536;Name=miRNA_1536	160	TCGTTGGGCGGTTCGTTGCTCCAGAGCCTTTCCTTTCACCTTCCCACTCCTGGGCCAGACTACACTCAATCATA	omy-miR-XXXX-5p	TGGGCCAGACTACACTCAATCATA	74	24	/	/	/	/	0	/	/	/	/	/	/	/	/	/	/	/	/	/	/	/	/	/	/	/	/	/	/	/	/	1	0	2039	0	/	/	0	/	/
miRNA_1537	scaffold_335	1158	1214	+	ExprMax=1221;ID=miRNA_1537;Name=miRNA_1537	155	TGAACGGAAAGGCTCTGGAGCAACGAACCGCCCTTGCTGTCTCTGCCTGGCCGGTTC	omy-miR-XXXX-5p	TGAACGGAAAGGCTCTGGAGCAAC	57	24	/	/	/	/	0	/	/	/	/	/	/	/	/	/	/	/	/	/	/	/	/	/	/	1	/	/	/	/	/	1	0	1085	0	/	/	0	/	/
miRNA_1538	scaffold_335	95192	95268	-	ExprMax=1592;ID=miRNA_1538;Name=miRNA_1538	140	TCTAAATGTCAGTCCACGGTAAATCAAATTGTCTATAAATGGACAAATCCTGTCTTCACGTCGCACATGACAAAGAA	omy-miR-XXXX-5p	CTTCACGTCGCACATGACAAAGAA	77	24	/	/	/	/	0	/	/	/	/	/	/	/	/	/	/	/	/	/	/	/	/	/	/	1	/	/	/	/	/	1	0	20	0	/	/	0	/	/
miRNA_1539	scaffold_335	682175	682248	+	ExprMax=2171;ID=miRNA_1539;Name=miRNA_1539	165	TGTAACTGAGTCAGGTTTGTAGGCCTCCTGGCTCGCACACACTTTCAGTTCTGCCCACAAATTCTCTCTAGGTT	omy-miR-XXXX-5p	TGTAACTGAGTCAGGTTTGTAGGC	74	24	Gene	0	intron	0	0	/	/	/	/	/	/	/	/	/	/	/	/	/	/	/	/	/	0	1	/	/	/	/	rfam-other	1	0	8681	0	1	323	0	/	/
miRNA_154	scaffold_111	71775	71834	+	ExprMax=95253;ID=miRNA_154;Name=miRNA_154	280	TAATCTCAGCTGGCAACTGTGAGCAGTTCAGCGTTTTCTCTCACAGTGGCTACTGGGGTT	omy-mir-216-5p	TAATCTCAGCTGGCAACTGTGA	60	22	/	/	/	/	1	0	16	miR-216a-5p	0	12	/	/	/	/	/	/	/	/	/	/	/	/	/	/	/	mirbase	/	rfam-mirna	/	4	0	2	1	0	1	0	1	1
miRNA_1540	scaffold_33525	3472	3528	-	ExprMax=10448;ID=miRNA_1540;Name=miRNA_1540	190	TCAACACTGGGGTCCCACAAGGGTGCGTTCTGAGCCCTCTCCTGTACTCCCTGTTCA	omy-miR-XXXX-5p	CCTCTCCTGTACTCCCTGTTCA	57	22	CDS	0	CDS	0	0	/	/	/	/	/	/	/	/	/	/	/	/	/	/	/	/	/	0	/	/	/	/	/	/	1	0	2738	0	1	1	0	1	9
miRNA_1541	scaffold_33533	1189	1245	-	ExprMax=1078;ID=miRNA_1541;Name=miRNA_1541	180	TGGAATGGTATCAAATACATCAAACACATGGTTTCCATGTGTTTGATACCATTCCAT	omy-miR-XXXX-5p	ATGTGTTTGATACCATTCCAT	57	21	/	/	/	/	0	/	/	/	/	/	/	/	/	/	/	/	/	/	/	/	/	/	/	/	/	/	/	/	/	1	0	420	0	/	/	0	/	/
miRNA_1542	scaffold_336	491489	491558	-	ExprMax=1166;ID=miRNA_1542;Name=miRNA_1542	145	AACACTGTTTCCCATGCTTGTTCAATGAACCATAATCAATTAATGAACACGCACCTGTGGAACGGTCGTT	omy-miR-XXXX-3p	AACACTGTTTCCCATGCTTGTTCA	70	24	Gene	0	intron	0	0	/	/	/	/	/	/	/	/	/	/	/	/	/	/	/	/	/	0	1	/	/	/	/	/	1	0	2427	0	/	/	0	/	/
miRNA_1543	scaffold_337	17149	17226	-	ExprMax=1910;ID=miRNA_1543;Name=miRNA_1543	155	GCCAGACTACACTCAATCATATGACCCACTGAAGAGATGCGTCTTCAGTAAAGACTTAAAAGGTTGAGACCGAGTCTG	omy-miR-XXXX-3p	GCCAGACTACACTCAATCATATGA	78	24	Gene	0	intron	0	0	/	/	/	/	/	/	/	/	/	/	/	/	/	/	/	/	/	/	/	/	/	/	/	/	1	0	1272	0	/	/	0	/	/
miRNA_1544	scaffold_337	185143	185216	-	ExprMax=5196;ID=miRNA_1544;Name=miRNA_1544	156	GCTAGCATCAGTAATTCTACATTTGTTGTTAGCCCAACTAGCATGGACACTGACAGTTGTGAATCTGATGCAGC	omy-miR-XXXX-3p	GCTAGCATCAGTAATTCTACATTT	74	24	/	/	/	/	0	/	/	/	/	/	/	/	/	/	/	/	/	/	/	/	/	/	/	/	/	/	/	/	/	1	0	262	0	/	/	0	/	/
miRNA_1545	scaffold_3375	17957	18009	+	ExprMax=1409;ID=miRNA_1545;Name=miRNA_1545	180	ATTGGTTCTCAATTAGAGGCAGGTGTTTATCGTTGTCTCTGATTGGGAACAAT	omy-miR-XXXX-5p	ATTGGTTCTCAATTAGAGGCA	53	21	CDS	-7142	CDS	-7142	0	/	/	/	/	/	/	/	/	/	/	/	/	/	/	/	/	/	/	/	/	/	/	/	rfam-other	0	0	908	0	/	/	0	/	/
miRNA_1546	scaffold_3378	5839	5912	+	ExprMax=2620;ID=miRNA_1546;Name=miRNA_1546	215	TGATGGTGTGGGGAGTGCTTTGCTGGTGACACTGTCAGTGATTTATTCAGAATTCAAGGCACACTTAACCAGCA	omy-miR-XXXX-3p	TTCAAGGCACACTTAACCAGCA	74	22	CDS	-2084	CDS	-2084	0	/	/	/	/	/	/	/	/	/	/	/	/	/	/	/	/	/	1	/	/	/	/	/	/	2	0	5206	0	/	/	1	0	1
miRNA_1547	scaffold_338	757318	757374	-	ExprMax=11846;ID=miRNA_1547;Name=miRNA_1547	135	GTGACCTGACGCTGGCCTTGGCAGTGGAGATATGCCGTGCAGCAGAGCTTACTGATA	omy-miR-XXXX-5p	ATGCCGTGCAGCAGAGCTTACTGA	57	24	Gene	0	intron	0	0	/	/	/	/	/	/	/	/	/	/	/	/	/	/	/	/	/	/	1	/	/	/	/	/	1	0	13	0	/	/	0	/	/
miRNA_1548	scaffold_3381	29186	29250	+	ExprMax=1694;ID=miRNA_1548;Name=miRNA_1548	225	CCCGGACTGGGAACCGTAGCTGGAGACCCCGGACTGGGGACAGTCGCTGGAGACCCCGGACTGGG	omy-miR-XXXX-3p	TCGCTGGAGACCCCGGACTGGG	65	22	CDS	7573	mRNA	7573	0	/	/	/	/	/	/	/	/	/	/	/	/	/	/	/	/	/	/	1	/	/	/	/	/	1	0	72	0	/	/	0	/	/
miRNA_1549	scaffold_3391	11679	11752	-	ExprMax=1276;ID=miRNA_1549;Name=miRNA_1549	1115	GAGCCTCAGAGTGGAGTTAGAATCAGAGGCTGTTACCAGCTCTCATACGAGGTGTCAGAAAAGTTATTTTTAGT	omy-miR-XXXX-3p	GAGCCTCAGAGTGGAGTTAGAATC	74	24	/	/	/	/	0	/	/	/	/	/	1	1	/	/	/	/	/	/	/	/	/	/	/	/	/	/	/	/	rfam-other	0	0	2	0	/	/	0	/	/
miRNA_155	scaffold_111	100285	100340	+	ExprMax=384963;ID=miRNA_155;Name=miRNA_155	220	TACTGCATCAGGAACTGATTGGATGATGTCGATGGGCCATCAGTTCTTGATGCATT	omy-mir-217-5p	TACTGCATCAGGAACTGATTGGA	56	23	CDS	1751	CDS	1751	1	0	20	miR-217b	0	11	/	/	/	/	/	/	/	/	/	/	/	/	/	1	/	mirbase	/	rfam-mirna	/	3	0	2	1	0	1	0	1	1
miRNA_1550	scaffold_3391	22786	22858	-	ExprMax=1276;ID=miRNA_1550;Name=miRNA_1550	1115	GAGCCTCAGAGTGGAGTTAGAATCAAAGGCTGTTACCAGCTCTCATACGAGGTGTCAGAAAAGTTATTTTAGT	omy-miR-XXXX-3p	GAGCCTCAGAGTGGAGTTAGAATC	73	24	/	/	/	/	0	/	/	/	/	/	1	1	/	/	/	/	/	/	/	/	/	/	/	/	/	/	/	/	rfam-other	0	0	2	0	/	/	0	/	/
miRNA_1551	scaffold_33938	614	691	-	ExprMax=1327;ID=miRNA_1551;Name=miRNA_1551	140	TGGTGGTAGACTGGGAAGAGAGCTTGGAGTATATCCACACATGCTCCATTAATTCCAGACATCGTCTCATACAATTCA	omy-miR-XXXX-5p	CCAGACATCGTCTCATACAATTCA	78	24	/	/	/	/	0	/	/	/	/	/	/	/	/	/	/	/	/	/	/	/	/	/	/	/	/	/	/	/	/	1	0	40	0	/	/	0	/	/
miRNA_1552	scaffold_3395	9596	9654	+	ExprMax=5233;ID=miRNA_1552;Name=miRNA_1552	1206	TGCCTGCTGTGCTGATAATCAGTGTGTGAGGTTAGCTGGCTCAGTTCAGCAGGAACAGG	omy-mir-24-5p	TGCCTGCTGTGCTGATAATCAGT	59	23	/	/	/	/	1	0	1	miR-24a-4-5p	0	2	/	/	/	/	/	/	/	/	/	/	/	/	/	/	/	mirbase	ssa-mir-24a-4	rfam-mirna	/	7	0	1	1	0	1	0	1	1
miRNA_1553	scaffold_34	56444	56500	-	ExprMax=1078;ID=miRNA_1553;Name=miRNA_1553	220	TGGAAAGTTATCAACAACATCTAACATATGGTTTCCATGTGTTTGATACCATTCCAT	omy-miR-XXXX-5p	ATGTGTTTGATACCATTCCAT	57	21	5'UTR	-4380	Gene	-4380	0	/	/	/	/	/	/	/	/	/	/	/	/	/	/	/	/	/	/	/	/	/	/	/	/	1	0	420	0	/	/	0	/	/
miRNA_1554	scaffold_34	468344	468406	-	ExprMax=1628088;ID=miRNA_1554;Name=miRNA_1554	1190	AAGAACAGTATTTCCAGGAATCCCCCTTGTGATTGCCCAAGGGATTCCTGGGAAAACTGGACC	omy-mir-145-5p	AGGGATTCCTGGGAAAACTGGAC	63	23	/	/	/	/	1	0	20	miR-145a-5p	0	10	/	/	/	/	/	/	/	/	/	/	/	/	/	1	/	mirbase	ssa-mir-145-2	rfam-mirna	/	7	0	2	1	0	1	1	0	1
miRNA_1555	scaffold_34	766507	766573	-	ExprMax=5429;ID=miRNA_1555;Name=miRNA_1555	206	GCAAATGGAATGGCATCAAACACATGGAAACCACGTGTTGGACGAATTTGATACCATTCCACCTATT	omy-miR-XXXX-3p	GCAAATGGAATGGCATCAAACA	67	22	Gene	0	intron	0	0	/	/	/	/	/	/	/	/	/	/	/	/	/	/	/	/	/	/	1	/	/	/	/	/	1	0	545	0	/	/	0	/	/
miRNA_1556	scaffold_34	1115888	1115942	-	ExprMax=4167;ID=miRNA_1556;Name=miRNA_1556	215	TGCTGGTTAAGTGTGCCTTGAATTCTAAATAAATCACAGACAGTGTAACCAGCAA	omy-miR-XXXX-5p	TCACAGACAGTGTAACCAGCAA	55	22	/	/	/	/	0	/	/	/	/	/	/	/	/	/	/	/	/	/	/	/	/	/	/	1	/	/	/	/	/	1	0	33	0	/	/	0	/	/
miRNA_1557	scaffold_34	1359042	1359091	+	ExprMax=1396;ID=miRNA_1557;Name=miRNA_1557	175	TACAGACTTTCAGCTCCCTCCAAAGATTTTCTATTGGGTTCAGGTCTGGA	omy-miR-XXXX-3p	TTTCTATTGGGTTCAGGTCTGGA	50	23	/	/	/	/	0	/	/	/	/	/	/	/	/	/	/	/	/	/	/	/	/	/	1	/	/	/	/	/	/	4	0	1099	0	1	1	1	0	4
miRNA_1558	scaffold_34	1630351	1630411	+	ExprMax=1042;ID=miRNA_1558;Name=miRNA_1558	175	CCTGATGTTATGGAAAGGTAGGCTGGCGTTACATCAATATATTCCCTCCATAAGGTACAGG	omy-miR-XXXX-5p	CCTGATGTTATGGAAAGGTAGGC	61	23	/	/	/	/	0	/	/	/	/	/	/	/	/	/	/	/	/	/	/	/	/	/	/	1	/	/	/	/	/	1	0	31	0	/	/	0	/	/
miRNA_1559	scaffold_34	1630516	1630573	-	ExprMax=1191;ID=miRNA_1559;Name=miRNA_1559	205	TGGGGTGTCAGGGTCCTTTGTATGTGGACAATTGTTACAGCAGTCCCACACTCTTCCA	omy-miR-XXXX-5p	TACAGCAGTCCCACACTCTTCCA	58	23	/	/	/	/	0	/	/	/	/	/	/	/	/	/	/	/	/	/	/	/	/	/	1	/	/	/	/	/	/	1	0	43	0	/	/	0	/	/
miRNA_156	scaffold_111	238756	238817	+	ExprMax=2571;ID=miRNA_156;Name=miRNA_156	195	TTGCACTGTTCGTAACCTGGCTCAGTCCTCCAGTGTGAGCTGTGGGTTCCATTCCAGTGCCA	omy-miR-XXXX-5p	TTGCACTGTTCGTAACCTGGC	62	21	Gene	110	5'UTR	110	0	/	/	/	/	/	0	8	/	/	/	/	/	/	/	/	/	/	/	1	/	mirbase	/	/	rfam-other	1	0	5	0	/	/	0	/	/
miRNA_1560	scaffold_34	1694408	1694472	+	ExprMax=1087;ID=miRNA_1560;Name=miRNA_1560	190	TTGACTGTAGACCCTGCCACATACGTCTGGTGCTTGAGAAGTTGAATTGCGACTCTACTTAGCGA	omy-miR-XXXX-5p	TTGACTGTAGACCCTGCCACATAC	65	24	/	/	/	/	0	/	/	/	/	/	/	/	/	/	/	/	/	/	/	/	/	/	0	3	/	/	/	/	/	1	0	1679	0	/	/	0	/	/
miRNA_1561	scaffold_34	1701335	1701399	+	ExprMax=1418;ID=miRNA_1561;Name=miRNA_1561	175	GGAGATCTTTGTGGGCTATACTTGGTCTTGTCTCAGCATGGTAAGTTGGTGGTTGAAGATATCCC	omy-miR-XXXX-3p	TAAGTTGGTGGTTGAAGATATCCC	65	24	/	/	/	/	0	/	/	/	/	/	/	/	/	/	/	/	/	/	/	/	/	/	/	/	/	/	/	/	/	1	0	2254	0	/	/	0	/	/
miRNA_1562	scaffold_34	1703579	1703657	+	ExprMax=1094;ID=miRNA_1562;Name=miRNA_1562	155	TAGATTTCATGACTAGAAGCTCAAGAGACAAAAACATTGTTTTTTTTTGTAAAATTGAAATTTGCTATCATAAATATTA	omy-miR-XXXX-5p	TAGATTTCATGACTAGAAGCTCAA	79	24	/	/	/	/	0	/	/	/	/	/	/	/	/	/	/	/	/	/	/	/	/	/	0	/	/	/	/	/	/	1	0	757	0	/	/	0	/	/
miRNA_1563	scaffold_34	2179158	2179228	-	ExprMax=1345;ID=miRNA_1563;Name=miRNA_1563	1175	CCACCCGGCACAGCCAGAAGAGGACTGGCCACCCCACATAGCCTGGTTCCTCTCTAGGTTTCTTCCTAGGT	omy-miR-XXXX-3p	CCACCCGGCACAGCCAGAAGAGGA	71	24	/	/	/	/	0	/	/	/	/	/	/	/	/	/	/	/	/	/	/	/	/	/	0	1	/	/	/	/	/	1	0	4998	0	/	/	0	/	/
miRNA_1564	scaffold_34	2211677	2211744	+	ExprMax=7462;ID=miRNA_1564;Name=miRNA_1564	148	TTTCTAACCTGTTCTAAGCCGGAGAGAATCAAAGCTTGTTGTTTCTCGTATGGGACAGTGTAGAAACT	omy-miR-XXXX-3p	TCTCGTATGGGACAGTGTAGAAAC	68	24	/	/	/	/	0	/	/	/	/	/	/	/	/	/	/	/	/	/	/	/	/	/	/	/	/	/	/	/	/	1	0	13	0	/	/	0	/	/
miRNA_1565	scaffold_34	2245192	2245269	+	ExprMax=6627;ID=miRNA_1565;Name=miRNA_1565	157	TTGTAGATGACCTGGAGCCAGTGGGTCTGGCGACGAATATGTAGCGAGGGCCAGCCGACTATAGCATACAGGTCACAC	omy-miR-XXXX-5p	TTGTAGATGACCTGGAGCCAGTGG	78	24	/	/	/	/	0	/	/	/	/	/	/	/	/	/	/	/	/	/	/	/	/	/	0	/	/	/	/	/	/	1	0	2609	0	/	/	0	/	/
miRNA_1566	scaffold_34	2252863	2252938	+	ExprMax=1825;ID=miRNA_1566;Name=miRNA_1566	165	TATAATAGAGACAGTAGATCTAGCTGGTCTGTCATAACATAATAGAGACAGTAGATCTAGCTGGTCTGTCATAATA	omy-miR-XXXX-5p	TATAATAGAGACAGTAGATCTAGC	76	24	/	/	/	/	0	/	/	/	/	/	/	/	/	/	/	/	/	/	/	/	/	/	0	1	/	/	/	/	/	1	0	280	0	/	/	0	/	/
miRNA_1567	scaffold_340	191747	191812	+	ExprMax=1102;ID=miRNA_1567;Name=miRNA_1567	170	GTCCAGATGGTTAGGGCAGTGTGCAGTGTGGTTGAGATTGCATCGTCTGTGGACCTATTTGGGCGG	omy-miR-XXXX-3p	TCGTCTGTGGACCTATTTGGGCGG	66	24	Gene	0	intron	0	0	/	/	/	/	/	/	/	/	/	/	/	/	/	/	/	/	/	1	/	/	/	/	/	/	1	0	470	0	/	/	0	/	/
miRNA_1568	scaffold_340	460536	460607	+	ExprMax=3074;ID=miRNA_1568;Name=miRNA_1568	160	TTCGTCTGTAGGAGGAGAAGCGGACCAAAAAGCAGCGTGGTGGTTATTCATGTTCTTTAATGGAAAACTGAA	omy-miR-XXXX-5p	TTCGTCTGTAGGAGGAGAAGCGG	72	23	Gene	-8873	Gene	-8873	0	/	/	/	/	/	/	/	/	/	/	/	/	/	/	/	/	/	/	1	/	/	/	/	/	0	0	40	0	/	/	0	/	/
miRNA_1569	scaffold_340	845853	845918	-	ExprMax=1683;ID=miRNA_1569;Name=miRNA_1569	195	TGTGACTAAGGTGGGTTATCTAGGTTATTGTATGTCTATGTTGGCCTGGTATGGTTCCCAATCAGA	omy-miR-XXXX-5p	GCCTGGTATGGTTCCCAATCAGA	66	23	/	/	/	/	0	/	/	/	/	/	/	/	/	/	/	/	/	/	/	/	/	/	0	/	/	/	/	/	/	1	0	2045	0	/	/	0	/	/
miRNA_157	scaffold_111	240239	240299	+	ExprMax=2996;ID=miRNA_157;Name=miRNA_157	215	TGGCACTGTTCGTAACCTGGCTCAGTCCTCAGTGTGAGCTGTGGGTTCCATTCCAGTGCCA	omy-miR-XXXX-5p	TGGCACTGTTCGTAACCTGGC	61	21	Gene	0	intron	0	0	/	/	/	/	/	0	1	/	/	/	/	/	/	/	/	/	/	/	1	/	mirbase	/	/	rfam-other	1	0	2	0	/	/	0	/	/
miRNA_1570	scaffold_34007	2682	2758	-	ExprMax=1698;ID=miRNA_1570;Name=miRNA_1570	205	ACCTGGAGCCAGTGGGTTTGGCGACGAGTATGAAGCGAGGGCCAGCCAACGAGAGCGTACAGGTCGCAGTGGTGGGT	omy-miR-XXXX-5p	CGTACAGGTCGCAGTGGTGGGT	77	22	Gene	-719	Gene	-719	0	/	/	/	/	/	/	/	/	/	/	/	/	/	/	/	/	/	1	1	/	/	/	/	/	1	0	996	0	/	/	0	/	/
miRNA_1571	scaffold_34041	89	148	+	ExprMax=1125;ID=miRNA_1571;Name=miRNA_1571	140	TAAGTATGATTCTCAATCAGAGACAACTAATGACACCTGCCTCTGATTGAGAACCATACT	omy-miR-XXXX-5p	TAAGTATGATTCTCAATCAGAG	60	22	/	/	/	/	0	/	/	/	/	/	/	/	/	/	/	/	/	/	/	/	/	/	/	1	/	/	/	/	/	1	0	3478	0	/	/	0	/	/
miRNA_1572	scaffold_34068	423	481	+	ExprMax=1701;ID=miRNA_1572;Name=miRNA_1572	190	GCACACCTGATTCTACTTGTCACCTAATCACCAAGCCCTTGACAAGTGGAATCAGGTGT	omy-miR-XXXX-5p	GCACACCTGATTCTACTTGTCA	59	22	/	/	/	/	0	/	/	/	/	/	/	/	/	/	/	/	/	/	/	/	/	/	1	1	/	/	/	/	/	1	0	40	0	/	/	0	/	/
miRNA_1573	scaffold_341	94730	94800	+	ExprMax=4733;ID=miRNA_1573;Name=miRNA_1573	165	TGATAGGCTAATTGACATCATTTGAGTTCATTGGAGGTGTACCTGTGGATGTATTTCAAGGCCTACCTTCA	omy-miR-XXXX-3p	GATGTATTTCAAGGCCTACCTTCA	71	24	/	/	/	/	0	/	/	/	/	/	/	/	/	/	/	/	/	/	/	/	/	/	0	1	/	/	/	/	/	1	0	9715	0	/	/	0	/	/
miRNA_1574	scaffold_3416	13716	13784	+	ExprMax=1825;ID=miRNA_1574;Name=miRNA_1574	160	TATAATAGAGACAGTAGATCTAGCTGAAATGTCATAATATGAGGCAGTAGATCTAGCAGGTCTATAATA	omy-miR-XXXX-5p	TATAATAGAGACAGTAGATCTAGC	69	24	/	/	/	/	0	/	/	/	/	/	/	/	/	/	/	/	/	/	/	/	/	/	0	1	/	/	/	/	/	1	0	280	0	/	/	0	/	/
miRNA_1575	scaffold_342	660183	660230	+	ExprMax=1579;ID=miRNA_1575;Name=miRNA_1575	205	TGAGAGCATCCTGTCGGGCTGTATCACCGCCTGGTACGGCAACTGCTC	omy-miR-XXXX-5p	TGAGAGCATCCTGTCGGGCTGT	48	22	mRNA	-1982	5'UTR	-1982	0	/	/	/	/	/	/	/	/	/	/	/	/	/	/	/	/	/	1	/	/	/	/	/	/	1	0	1088	0	1	1	0	1	1
miRNA_1576	scaffold_3424	13556	13626	-	ExprMax=1287;ID=miRNA_1576;Name=miRNA_1576	185	TTTATGTTTCCTCCTGCTCAGTGTGCGCCCAGTGCAAGGCTCCTAGACACCTGCCCAGAGGTAAGCTACAA	omy-miR-XXXX-5p	ACCTGCCCAGAGGTAAGCTACAA	71	23	CDS	0	CDS	0	0	/	/	/	/	/	/	/	/	/	/	/	/	/	/	/	/	/	/	/	/	/	/	/	/	1	0	44	0	/	/	0	/	/
miRNA_1577	scaffold_34265	1858	1912	-	ExprMax=1037;ID=miRNA_1577;Name=miRNA_1577	190	ATTGGTTCTCAATTAGAGGCAGGTGTTTATCGTTGTCTCTGATTGGGAACCATAT	omy-miR-XXXX-5p	GTCTCTGATTGGGAACCATAT	55	21	/	/	/	/	0	/	/	/	/	/	/	/	/	/	/	/	/	/	/	/	/	/	1	8	/	/	/	/	/	1	0	4767	0	/	/	0	/	/
miRNA_1578	scaffold_343	18088	18159	+	ExprMax=1170;ID=miRNA_1578;Name=miRNA_1578	185	GTTGCTATGGTGACCAGTGAGCTGAGATAAGGCGGAGCTATACCTAGCAAAGACTTATAGATGACCTGGAGC	omy-miR-XXXX-3p	AAGACTTATAGATGACCTGGAGC	72	23	/	/	/	/	0	/	/	/	/	/	/	/	/	/	/	/	/	/	/	/	/	/	0	/	/	/	/	/	rfam-other	1	0	2275	0	/	/	0	/	/
miRNA_1579	scaffold_343	353133	353200	+	ExprMax=1966;ID=miRNA_1579;Name=miRNA_1579	190	TTCTGTTGAGCTTCAATTGGCGGACAGATAGCCTTACATTCTCCTGCAAAATATCTTAAACTTGGGAA	omy-miR-XXXX-5p	TTCTGTTGAGCTTCAATTGGCGG	68	23	Gene	0	intron	0	0	/	/	/	/	/	/	/	/	/	/	/	/	/	/	/	/	/	/	1	/	/	/	/	/	1	0	272	0	/	/	0	/	/
miRNA_158	scaffold_111	355891	355968	-	ExprMax=2598;ID=miRNA_158;Name=miRNA_158	135	TGTAGAGCACGAGGGGTTTTGACTAAACTAAAACTAACTGTACTCCCGGCTCCTGCCTGGTCATTTCTCCACAACACA	omy-miR-XXXX-5p	GCCTGGTCATTTCTCCACAACACA	78	24	/	/	/	/	0	/	/	/	/	/	/	/	/	/	/	/	/	/	/	/	/	/	/	/	/	/	/	/	/	1	0	84	0	/	/	0	/	/
miRNA_1580	scaffold_3435	1480	1556	+	ExprMax=1219;ID=miRNA_1580;Name=miRNA_1580	160	TGGGAACGTAGGTCATCTGGAAGGGGGTCATCCCAGTCGATCTTGTCACGACACATCTGCTGCAAGATCTGCTTCCC	omy-miR-XXXX-5p	TGGGAACGTAGGTCATCTGGAAGG	77	24	/	/	/	/	0	/	/	/	/	/	/	/	/	/	/	/	/	/	/	/	/	/	/	1	/	/	/	/	/	1	0	8	0	/	/	0	/	/
miRNA_1581	scaffold_34371	703	759	-	ExprMax=9049;ID=miRNA_1581;Name=miRNA_1581	169	TGTGTTCTCAATCAGAGGCAGGTGTCGTTAGTTGTCTCTGATTGAGAATCATACTTA	omy-miR-XXXX-5p	GTCTCTGATTGAGAATCATACTTA	57	24	Gene	318	CDS	318	0	/	/	/	/	/	/	/	/	/	/	/	/	/	/	/	/	/	/	1	/	/	/	/	/	1	0	3396	0	/	/	0	/	/
miRNA_1582	scaffold_34409	793	845	-	ExprMax=1037;ID=miRNA_1582;Name=miRNA_1582	150	TGGTTCTCAATCAGAGGCAGGTGTTTATCGTTGTCTCTGATTGGGAACCATAT	omy-miR-XXXX-5p	GTCTCTGATTGGGAACCATAT	53	21	/	/	/	/	0	/	/	/	/	/	/	/	/	/	/	/	/	/	/	/	/	/	1	/	/	/	/	/	/	1	0	4767	0	/	/	0	/	/
miRNA_1583	scaffold_345	125869	125929	+	ExprMax=1042;ID=miRNA_1583;Name=miRNA_1583	160	CCTGATGTTATGGAAAGGTAGGCTGGCGTTCCGTCAATATATTCCCTCCAAAAGGCACAGG	omy-miR-XXXX-5p	CCTGATGTTATGGAAAGGTAGGC	61	23	/	/	/	/	0	/	/	/	/	/	/	/	/	/	/	/	/	/	/	/	/	/	/	/	/	/	/	/	/	1	0	31	0	/	/	0	/	/
miRNA_1584	scaffold_345	378099	378157	-	ExprMax=4369;ID=miRNA_1584;Name=miRNA_1584	185	GGGATTTGGAGGATGATGGAGGCAACAGGGGAAAGAGCCTCAGATCCACAAAGTCCCTT	omy-miR-XXXX-5p	GCCTCAGATCCACAAAGTCCCTT	59	23	/	/	/	/	0	/	/	/	/	/	/	/	/	/	/	/	/	/	/	/	/	/	0	/	REPEAT	/	/	/	/	2	0	345	0	/	/	0	/	/
miRNA_1585	scaffold_345	437244	437320	+	ExprMax=3650;ID=miRNA_1585;Name=miRNA_1585	165	AAGGCACACTTAACCAGCATGGTTAACACAGCATTCTGCAGCGCATCGCCGTACCATCTGGTTTGAAAGATGCACAT	omy-miR-XXXX-5p	AAGGCACACTTAACCAGCATGGT	77	23	/	/	/	/	0	/	/	/	/	/	/	/	/	/	/	/	/	/	/	/	/	/	/	/	/	/	/	/	/	1	0	189	0	/	/	0	1	1
miRNA_1586	scaffold_345	737234	737287	+	ExprMax=1203;ID=miRNA_1586;Name=miRNA_1586	150	TGAACCAGGCGAGGCAATCATTTGAGAAACCAAGGCTGTCGAGTCTGCCGATGA	omy-miR-XXXX-5p	TGAACCAGGCGAGGCAATCATTTG	54	24	Gene	-8107	Gene	-8107	0	/	/	/	/	/	/	/	/	/	/	/	/	/	/	/	/	/	0	/	REPEAT	/	/	/	/	1	0	1033	0	/	/	0	/	/
miRNA_1587	scaffold_3456	22125	22195	-	ExprMax=2603;ID=miRNA_1587;Name=miRNA_1587	175	TGAGTGCATAACGGCCCTGACCGGGAGGATCTCGTGGGCGACCATCCAGGACAGGTCCCGATGCCGATTCA	omy-miR-XXXX-5p	AGGACAGGTCCCGATGCCGATTCA	71	24	Gene	-9127	Gene	-9127	0	/	/	/	/	/	/	/	/	/	/	/	/	/	/	/	/	/	/	/	/	/	/	/	/	0	0	6	0	/	/	0	/	/
miRNA_1588	scaffold_346	238147	238213	+	ExprMax=1566;ID=miRNA_1588;Name=miRNA_1588	195	TTCAGAACCATTTGTTGCAATTTCGATGAGGCTCTCTTGTTCAGATATCGGTAAGTGGACTGGAGGC	omy-miR-XXXX-3p	TATCGGTAAGTGGACTGGAGGC	67	22	mRNA	-1325	CDS	-1325	0	/	/	/	/	/	/	/	/	/	/	/	/	/	/	/	/	/	0	/	/	/	/	/	/	1	0	547	0	/	/	0	/	/
miRNA_1589	scaffold_346	818405	818460	+	ExprMax=2315;ID=miRNA_1589;Name=miRNA_1589	155	TTTTATTTGAGACGACTGTACAACCATCAAGATTAATTGTCAGATTCAACAGAAGA	omy-miR-XXXX-5p	TTTTATTTGAGACGACTGTACAAC	56	24	/	/	/	/	0	/	/	/	/	/	/	/	/	/	/	/	/	/	/	/	/	/	0	/	REPEAT	/	/	/	/	1	0	1185	0	/	/	0	/	/
miRNA_159	scaffold_111	368522	368573	+	ExprMax=1136;ID=miRNA_159;Name=miRNA_159	150	TTAGGACCTTGAGCGTGGCTGAGGTGCCCCCATGACCAGCTCGGAAACCAGA	omy-miR-XXXX-5p	TTAGGACCTTGAGCGTGGCTGAGG	52	24	/	/	/	/	0	/	/	/	/	/	/	/	/	/	/	/	/	/	/	/	/	/	0	1	/	/	/	/	/	1	0	2290	0	/	/	0	/	/
miRNA_1590	scaffold_34602	2501	2557	+	ExprMax=2004;ID=miRNA_1590;Name=miRNA_1590	215	TTGCTGGTGACACTGTCTGTGATTTATTTAGAATTCAAGACACACTTAACCAGCAAG	omy-miR-XXXX-3p	CAAGACACACTTAACCAGCAAG	57	22	/	/	/	/	0	/	/	/	/	/	/	/	/	/	/	/	/	/	/	/	/	/	/	/	/	/	/	/	/	1	0	2	0	/	/	0	/	/
miRNA_1591	scaffold_3463	59201	59265	-	ExprMax=3282;ID=miRNA_1591;Name=miRNA_1591	190	CCTAGTATGGTTCTCAATCAGAGGCAGGTGTCGTTAGTTGTCTCTGATTGAGAATCATACTTAGG	omy-miR-XXXX-3p	CCTAGTATGGTTCTCAATCAGA	65	22	/	/	/	/	0	/	/	/	/	/	/	/	/	/	/	/	/	/	/	/	/	/	1	/	/	/	/	/	/	1	0	2750	0	/	/	0	/	/
miRNA_1592	scaffold_34659	436	499	+	ExprMax=1380;ID=miRNA_1592;Name=miRNA_1592	170	CCGGTGAACAGGTCATAGTTCCATAGCCGCAGGCAGAACCGTTGAAACTGGAGCAGCAGCACGG	omy-miR-XXXX-3p	GTTGAAACTGGAGCAGCAGCACGG	64	24	/	/	/	/	0	/	/	/	/	/	/	/	/	/	/	/	/	/	/	/	/	/	0	1	/	/	/	/	/	1	0	3061	0	/	/	0	/	/
miRNA_1593	scaffold_3468	63791	63868	+	ExprMax=3059;ID=miRNA_1593;Name=miRNA_1593	160	TCTTGTAGAATACTGGTTGAGGGGTGGAGATGTAGTTAATTATTCCTTGCCTCCACCCATCAAACCACCAATCAGAGA	omy-miR-XXXX-5p	TCTTGTAGAATACTGGTTGAGGGG	78	24	/	/	/	/	0	/	/	/	/	/	/	/	/	/	/	/	/	/	/	/	/	/	0	/	/	/	/	/	/	1	0	296	0	/	/	0	/	/
miRNA_1594	scaffold_34683	1897	1962	-	ExprMax=1133;ID=miRNA_1594;Name=miRNA_1594	175	AAGCTGGCTAGTCAAAAGTTCCCCCTTAACTACAACGAGGCAGGGTGTCTTTCTACCCAGATCTTA	omy-miR-XXXX-5p	GGGTGTCTTTCTACCCAGATCTTA	66	24	/	/	/	/	0	/	/	/	/	/	/	/	/	/	/	/	/	/	/	/	/	/	/	/	/	/	/	/	/	1	0	42	0	/	/	0	/	/
miRNA_1595	scaffold_347	312048	312107	+	ExprMax=297261;ID=miRNA_1595;Name=miRNA_1595	1230	TTAAGACTTGCAGTGATGTTTAGGTAACTCAACTCATGAACATCACTTTAAGTCTGTGCT	omy-mir-499-5p	TTAAGACTTGCAGTGATGTTTA	60	22	Gene	0	intron	0	1	0	8	miR-499b-5p	0	15	/	/	/	/	/	/	/	/	/	/	/	/	/	1	/	mirbase	ssa-mir-499b-2	rfam-mirna	/	8	0	2	1	0	2	1	0	1
miRNA_1596	scaffold_34726	682	746	+	ExprMax=1977;ID=miRNA_1596;Name=miRNA_1596	180	ATATAGCGTATAATGGAGTTGGAATCAAGTGAACCCTCTCACAACTTTGTATACGTGGATGAGGC	omy-miR-XXXX-3p	CAACTTTGTATACGTGGATGAGGC	65	24	/	/	/	/	0	/	/	/	/	/	/	/	/	/	/	/	/	/	/	/	/	/	/	/	/	/	/	/	/	1	0	38	0	/	/	0	/	/
miRNA_1597	scaffold_348	71356	71413	+	ExprMax=1016;ID=miRNA_1597;Name=miRNA_1597	230	CACCCTATTCTCTATATAGTTCACTACTTTTGACAAGAGCCTTGTGGGTAATATGGTG	omy-miR-XXXX-5p	CACCCTATTCTCTATATAGTTC	58	22	mRNA	0	intron	0	0	/	/	/	/	/	/	/	/	/	/	/	/	/	/	/	/	/	/	/	/	/	/	/	rfam-other	1	0	7	0	/	/	0	/	/
miRNA_1598	scaffold_348	262483	262537	+	ExprMax=1282;ID=miRNA_1598;Name=miRNA_1598	170	TAGTGCACTGCTTTTGACCAGAGCCCTATGCGTCCTGGTCAAAAGTAGTGCACTA	omy-miR-XXXX-5p	TAGTGCACTGCTTTTGACCAGA	55	22	Gene	5125	CDS	5125	0	/	/	/	/	/	/	/	/	/	/	/	/	/	/	/	/	/	1	/	/	/	/	/	/	1	0	140	0	/	/	0	/	/
miRNA_1599	scaffold_348	450020	450085	-	ExprMax=3541;ID=miRNA_1599;Name=miRNA_1599	175	GCGGTCGTCGTCACCGTCCTACTAGAAGTTGGCTCCCCTGCCTGTTCGGGCGGTGCTTGGCGGTCG	omy-miR-XXXX-3p	GCGGTCGTCGTCACCGTCCTACTA	66	24	/	/	/	/	0	/	/	/	/	/	/	/	/	/	/	/	/	/	/	/	/	/	/	/	/	/	/	/	/	1	0	180	0	/	/	0	/	/
miRNA_16	scaffold_10	2060774	2060828	-	ExprMax=2067;ID=miRNA_16;Name=miRNA_16	165	GTTTCTGTACAGCACTTTGAGATATCAGCTGATGTACGAAGGGCTATATAAATAC	omy-miR-XXXX-3p	GTTTCTGTACAGCACTTTGAGATA	55	24	/	/	/	/	0	/	/	/	/	/	/	/	/	/	/	/	/	/	/	/	/	/	1	/	/	/	/	/	/	1	0	6676	0	/	/	0	/	/
miRNA_160	scaffold_111	428775	428831	+	ExprMax=3346;ID=miRNA_160;Name=miRNA_160	170	TGAACAGGGAGTACAGGAGAGGGCTCAGAACGCACCCTTGTGGGGCCCCAGTGTTGA	omy-miR-XXXX-5p	TGAACAGGGAGTACAGGAGAG	57	21	mRNA	0	intron	0	0	/	/	/	/	/	/	/	/	/	/	/	/	/	/	/	/	/	0	/	/	/	/	/	/	2	0	2853	0	1	1	0	1	9
miRNA_1600	scaffold_348	707766	707812	+	ExprMax=1113;ID=miRNA_1600;Name=miRNA_1600	205	GAGAGCATCCTGTCGGGCTGTATCGACGCCTGGTACGGCAACTGCTC	omy-miR-XXXX-5p	GAGAGCATCCTGTCGGGCTGTA	47	22	/	/	/	/	0	/	/	/	/	/	/	/	/	/	/	/	/	/	/	/	/	/	0	/	/	/	/	/	/	1	0	3182	0	1	127	0	/	/
miRNA_1601	scaffold_34884	2217	2266	+	ExprMax=1724;ID=miRNA_1601;Name=miRNA_1601	165	TTGGATTGGAGATGCTTAATGTGGGTCTTGAAGGCGAGTTTACAGTCTAA	omy-miR-XXXX-5p	TTGGATTGGAGATGCTTAATGTG	50	23	/	/	/	/	0	/	/	/	/	/	/	/	/	/	/	/	/	/	/	/	/	/	0	2	/	/	/	/	/	1	0	2949	0	/	/	0	/	/
miRNA_1602	scaffold_349	162073	162128	+	ExprMax=72215;ID=miRNA_1602;Name=miRNA_1602	217	TAGGTAGTTTCATGTTGTTGGGATTGACTTCCTGGCTCGGCAACAAAAAACTGCCT	omy-mir-196-5p	TAGGTAGTTTCATGTTGTTGGG	56	22	Gene	-1228	Gene	-1228	1	0	24	miR-196a-5p	0	17	/	/	/	/	/	/	/	/	/	/	/	/	/	/	/	mirbase	/	rfam-mirna	/	8	0	6	1	0	2	1	0	1
miRNA_1603	scaffold_349	224639	224698	+	ExprMax=403323;ID=miRNA_1603;Name=miRNA_1603	235	GCACCCTGTAGAACCGAATTTGTGTTAACAATTACACAACCGCAAATTCGCCTCTACGGG	omy-mir-10-5p	ACCCTGTAGAACCGAATTTGTG	60	22	Gene	1542	CDS	1542	1	0	13	miR-10d-5p	0	15	/	/	/	/	/	/	/	/	/	/	/	/	/	/	/	mirbase	/	rfam-mirna	/	8	0	6	1	0	2	1	0	2
miRNA_1604	scaffold_35	532812	532874	-	ExprMax=1136;ID=miRNA_1604;Name=miRNA_1604	165	ACACTACTGAGCCTCATTTTGACTTGTTTTAAGGACATTACATCAAAGTTGGATCAGCCTGTA	omy-miR-XXXX-5p	ACATCAAAGTTGGATCAGCCTGTA	63	24	/	/	/	/	0	/	/	/	/	/	/	/	/	/	/	/	/	/	/	/	/	/	0	/	REPEAT	/	/	/	/	6	0	2239	1	0	6	1	0	1
miRNA_1605	scaffold_35	1192766	1192838	-	ExprMax=6582;ID=miRNA_1605;Name=miRNA_1605	141	GCTGTCTGGAGTGGTTCTCAATCAGAGGCAGGTGTTTATCGTTGTCTCTGATTGGGAACCATATTTAGGCAGC	omy-miR-XXXX-3p	GCTGTCTGGAGTGGTTCTCAATCA	73	24	CDS	-8133	Gene	-8133	0	/	/	/	/	/	/	/	/	/	/	/	/	/	/	/	/	/	/	/	/	/	/	/	/	0	0	472	0	/	/	0	/	/
miRNA_1606	scaffold_35	1376002	1376062	+	ExprMax=9517;ID=miRNA_1606;Name=miRNA_1606	192	GTGGAAAGCATAGTGCAAACTAGGAGTTTGGTTTCTAGTTTTGAGTCGGTTGATCCACTTC	omy-miR-XXXX-3p	TAGTTTTGAGTCGGTTGATCCACT	61	24	/	/	/	/	0	/	/	/	/	/	/	/	/	/	/	/	/	/	/	/	/	/	/	/	/	/	/	/	/	1	0	38	0	/	/	0	/	/
miRNA_1607	scaffold_35	2166507	2166575	+	ExprMax=2942;ID=miRNA_1607;Name=miRNA_1607	180	TAGAATTTCTAAGCAAGCAGCTGGAGGCAGGGCTTTCTCCTATAGAGCTCCATTTTTATGGAATGGTCT	omy-miR-XXXX-5p	TAGAATTTCTAAGCAAGCAGCTG	69	23	/	/	/	/	0	/	/	/	/	/	/	/	/	/	/	/	/	/	/	/	/	/	/	1	/	/	/	/	/	1	0	10	0	/	/	0	/	/
miRNA_1608	scaffold_35	2242656	2242708	+	ExprMax=3701;ID=miRNA_1608;Name=miRNA_1608	155	TCAGTGGGCTCCCCAGAGTAACACGGCGGGTTATTGATTCTGGGCTCCGGAGA	omy-miR-XXXX-3p	TTATTGATTCTGGGCTCCGGAGA	53	23	/	/	/	/	0	/	/	/	/	/	/	/	/	/	/	/	/	/	/	/	/	/	0	/	REPEAT	/	/	/	/	0	0	3	0	/	/	0	/	/
miRNA_1609	scaffold_35012	2302	2353	+	ExprMax=1636;ID=miRNA_1609;Name=miRNA_1609	130	TTCACGTTTGGCTGAGAAATCGCCCAGAAATTGCAGTCACAAAAACTGTGAA	omy-miR-XXXX-5p	TTCACGTTTGGCTGAGAAATCGCC	52	24	/	/	/	/	0	/	/	/	/	/	/	/	/	/	/	/	/	/	/	/	/	/	/	/	/	/	/	/	/	0	0	495	0	/	/	0	/	/
miRNA_161	scaffold_111	649942	650005	+	ExprMax=1264;ID=miRNA_161;Name=miRNA_161	190	TTCTCCCTCAGATATCATATTAACATTGCAAATTCATTACAAAATGTGTAGAATTGCAGAGAAC	omy-miR-XXXX-3p	AAATGTGTAGAATTGCAGAGAAC	64	23	CDS	-1553	CDS	-1553	0	/	/	/	/	/	/	/	/	/	/	/	/	/	/	/	/	/	/	/	/	/	/	/	/	1	0	3	0	/	/	0	/	/
miRNA_1610	scaffold_3507	1770	1842	+	ExprMax=3990;ID=miRNA_1610;Name=miRNA_1610	185	ATTGGTATTGATCAATCAGATTTTTTCACCTCAGATATTTTTCAGAGCTGATCTGATTGGTCAAAATACCAAT	omy-miR-XXXX-3p	TCTGATTGGTCAAAATACCAAT	73	22	CDS	9739	CDS	9739	0	/	/	/	/	/	/	/	/	/	/	/	/	/	/	/	/	/	1	1	/	/	/	/	/	1	0	92	0	/	/	0	/	/
miRNA_1611	scaffold_3508	16947	17001	-	ExprMax=4167;ID=miRNA_1611;Name=miRNA_1611	205	TGGTGGTTAAGTGTGCCTTGAATTCTAATTAAATCACAGACAGTGTAACCAGCAA	omy-miR-XXXX-5p	TCACAGACAGTGTAACCAGCAA	55	22	/	/	/	/	0	/	/	/	/	/	/	/	/	/	/	/	/	/	/	/	/	/	/	/	/	/	/	/	/	1	0	33	0	/	/	0	/	/
miRNA_1612	scaffold_35150	267	324	+	ExprMax=3020;ID=miRNA_1612;Name=miRNA_1612	160	TGGACTTGTAGATGACCTGGAGCCAGTGGGTCTGGCGACAAATATGTAGCGAGGGCCA	omy-miR-XXXX-5p	TGGACTTGTAGATGACCTGGAGCC	58	24	CDS	0	CDS	0	0	/	/	/	/	/	/	/	/	/	/	/	/	/	/	/	/	/	0	/	/	/	/	/	/	1	0	771	0	/	/	0	/	/
miRNA_1613	scaffold_3522	10993	11063	-	ExprMax=10293;ID=miRNA_1613;Name=miRNA_1613	200	AGCCAGTAGGTTTGGTGACGAGTATGAAGCGAGGGCCAACCAACGAGAGCGTACAGGTCGCAATGGTGGGT	omy-miR-XXXX-5p	CGTACAGGTCGCAATGGTGGGT	71	22	/	/	/	/	0	/	/	/	/	/	/	/	/	/	/	/	/	/	/	/	/	/	0	1	/	/	/	/	/	1	0	805	0	/	/	0	/	/
miRNA_1614	scaffold_3522	46799	46861	+	ExprMax=1864;ID=miRNA_1614;Name=miRNA_1614	165	GCCTTTAAACAGCTTGGAAAATTCCAGAAAATTATGTCATGGCTTTAGAAGCTTCTGATAGGC	omy-miR-XXXX-3p	TGGCTTTAGAAGCTTCTGATAGGC	63	24	/	/	/	/	0	/	/	/	/	/	/	/	/	/	/	/	/	/	/	/	/	/	0	1	/	/	/	/	/	1	0	8253	0	/	/	0	/	/
miRNA_1615	scaffold_35234	230	288	-	ExprMax=4369;ID=miRNA_1615;Name=miRNA_1615	185	GGGATTTGGGGGATGATGGAGGCAACAGGGGAAAGAGCCTCAGATCCACAAAGTCCCTT	omy-miR-XXXX-5p	GCCTCAGATCCACAAAGTCCCTT	59	23	/	/	/	/	0	/	/	/	/	/	/	/	/	/	/	/	/	/	/	/	/	/	0	/	/	/	/	/	/	2	0	345	0	/	/	0	/	/
miRNA_1616	scaffold_35264	578	630	-	ExprMax=1362;ID=miRNA_1616;Name=miRNA_1616	170	TGGTTCTCAATCAGAGGCAGGTGTTTATCGTCGTCTCTGATTGGGAACCATAT	omy-miR-XXXX-5p	CGTCTCTGATTGGGAACCATAT	53	22	/	/	/	/	0	/	/	/	/	/	/	/	/	/	/	/	/	/	/	/	/	/	/	/	/	/	/	/	/	0	0	33	0	/	/	0	/	/
miRNA_1617	scaffold_35309	631	698	+	ExprMax=1351;ID=miRNA_1617;Name=miRNA_1617	180	GTACCGGAGGAGGAGGCCTTCCCTGCACCAACTGTGGTCGGAGAGGACACACGTCTGATCGGTGCTGG	omy-mir-877-3p	AGAGGACACACGTCTGATCGGTGC	68	24	/	/	/	/	0	/	/	/	/	/	/	/	/	/	/	/	/	/	/	/	/	/	/	/	/	/	/	rfam-mirna	/	0	0	10	0	/	/	0	/	/
miRNA_1618	scaffold_3532	31600	31666	-	ExprMax=5116;ID=miRNA_1618;Name=miRNA_1618	166	CCAGTGGGTTTGGCGACGAGTATGAAGCGAGGGCCAGCCAACGAGAGCGTACAGGTCGCAATGGTGG	omy-miR-XXXX-5p	CGTACAGGTCGCAATGGTGG	67	20	Gene	0	intron	0	0	/	/	/	/	/	/	/	/	/	/	/	/	/	/	/	/	/	0	/	REPEAT	/	/	/	/	1	0	844	0	/	/	0	/	/
miRNA_1619	scaffold_3532	56104	56171	+	ExprMax=86351;ID=miRNA_1619;Name=miRNA_1619	1230	TGATTGTCCAAACGCAATTCTTGAGCAAAATCAAACAAAATCCCAAGAATTGTGCATGGACATCTGTT	omy-mir-219-5p	TGATTGTCCAAACGCAATTCTT	68	22	/	/	/	/	1	0	35	miR-219a	0	46	/	/	/	/	/	/	/	/	/	/	/	/	/	/	/	mirbase	/	rfam-mirna	/	8	0	5	1	0	4	1	0	3
miRNA_162	scaffold_1110	280031	280105	+	ExprMax=1004;ID=miRNA_162;Name=miRNA_162	195	TGATGGTTTGGGGGTGCTTTGCTGGTTACACTGTCTGGGATTTATTTAGAATTCAAGGCAAACTTAACCAGCATG	omy-miR-XXXX-3p	CAAGGCAAACTTAACCAGCATG	75	22	mRNA	0	intron	0	0	/	/	/	/	/	/	/	/	/	/	/	/	/	/	/	/	/	/	1	/	/	/	/	/	1	0	87	0	/	/	0	1	1
miRNA_1620	scaffold_35351	832	890	-	ExprMax=4649;ID=miRNA_1620;Name=miRNA_1620	160	ATCAGATCAAGCACAAACACGCGATTGCTAACACCTGCATAGCTGGTGCAGATCTGATA	omy-miR-XXXX-5p	GCATAGCTGGTGCAGATCTGATA	59	23	/	/	/	/	0	/	/	/	/	/	/	/	/	/	/	/	/	/	/	/	/	/	/	/	/	/	/	/	/	1	0	2	0	/	/	0	/	/
miRNA_1621	scaffold_35364	1328	1390	+	ExprMax=3330;ID=miRNA_1621;Name=miRNA_1621	190	CAGTGACTGGAAGTCTATGGTATCTACTAGCATGCTAGCAGTTACCATAGACTTCTAGTCAAT	omy-miR-XXXX-5p	CAGTGACTGGAAGTCTATGGT	63	21	/	/	/	/	0	/	/	/	/	/	/	/	/	/	/	/	/	/	/	/	/	/	/	/	/	/	/	/	/	1	0	5	0	/	/	0	/	/
miRNA_1622	scaffold_35420	2715	2767	-	ExprMax=16128;ID=miRNA_1622;Name=miRNA_1622	200	TTTGGGTTCCATGTAGAACCATCTATGGAAAGGGTTCTACGCGGAAACCAAAA	omy-miR-XXXX-5p	GGTTCTACGCGGAAACCAAAA	53	21	/	/	/	/	0	/	/	/	/	/	/	/	/	/	/	/	/	/	/	/	/	/	/	1	/	/	/	/	/	0	0	1	0	/	/	0	/	/
miRNA_1623	scaffold_3544	40777	40836	-	ExprMax=9049;ID=miRNA_1623;Name=miRNA_1623	139	AGTATGGTTCTCAATCAGAGGCAGGTGTCGTTAGTTGTCTCTGATTGAGAATCATACTTA	omy-miR-XXXX-5p	GTCTCTGATTGAGAATCATACTTA	60	24	/	/	/	/	0	/	/	/	/	/	/	/	/	/	/	/	/	/	/	/	/	/	/	/	/	/	/	/	/	1	0	3396	0	/	/	0	/	/
miRNA_1624	scaffold_355	783410	783474	+	ExprMax=1418;ID=miRNA_1624;Name=miRNA_1624	140	GGAGATCTTTGTGGGCTACACTCTGACTTGTCTCAGGATGGTAAGTTGGTGGTTGAAGATATCCC	omy-miR-XXXX-3p	TAAGTTGGTGGTTGAAGATATCCC	65	24	CDS	6423	mRNA	6423	0	/	/	/	/	/	/	/	/	/	/	/	/	/	/	/	/	/	/	1	/	/	/	/	/	1	0	2254	0	/	/	0	/	/
miRNA_1625	scaffold_3555	9469	9523	-	ExprMax=1076;ID=miRNA_1625;Name=miRNA_1625	185	CCGAGTTCTGCTAGTAGTGAACTTTTACCAATCACGAATAGTTCAGAACTAGCGG	omy-miR-726-3p	CCGAGTTCTGCTAGTAGTGAA	55	21	/	/	/	/	1	0	3	miR-726	/	/	/	/	/	/	/	/	/	/	/	/	/	/	/	/	/	mirbase	/	/	/	3	0	1	1	0	1	0	/	/
miRNA_1626	scaffold_35605	1973	2022	+	ExprMax=289609;ID=miRNA_1626;Name=miRNA_1626	165	AATAGACTTTGAAAGGGTAGACATGCAGAAATTCCTCTTGTCAAGAGTCT	omy-miR-XXXX-5p	TAGACTTTGAAAGGGTAGACATGC	50	24	/	/	/	/	0	/	/	/	/	/	/	/	/	/	/	/	/	/	/	/	/	/	/	/	/	/	/	/	/	1	0	5	0	/	/	0	/	/
miRNA_1627	scaffold_35605	2644	2713	+	ExprMax=2848;ID=miRNA_1627;Name=miRNA_1627	175	CTTGCTTTCTGCTCAGCCCCCCTCTCTGTCTCAGCCTGGTCTGATGGGTTTGTTGCAGCAGAAGCTGGTC	omy-miR-XXXX-3p	TGGGTTTGTTGCAGCAGAAGCTGG	70	24	/	/	/	/	0	/	/	/	/	/	/	/	/	/	/	/	/	/	/	/	/	/	/	/	/	/	/	/	/	1	0	5	0	/	/	0	/	/
miRNA_1628	scaffold_35605	2795	2872	+	ExprMax=2432;ID=miRNA_1628;Name=miRNA_1628	105	AAATAGCTGCTTGCAGGGTGTTATAAGAGCCAAACTCCTCCATGAGGTTTTTATGTACACCTCTGAACACCCTTTGGA	omy-miR-XXXX-3p	TATGTACACCTCTGAACACCCTTT	78	24	/	/	/	/	0	/	/	/	/	/	/	/	/	/	/	/	/	/	/	/	/	/	/	1	/	/	/	/	/	0	0	4	0	/	/	0	/	/
miRNA_1629	scaffold_35605	3030	3087	+	ExprMax=4762;ID=miRNA_1629;Name=miRNA_1629	165	CTTATCACCAGTATGGTGACAAAACAGATGCCATCATCTTTGCTGGAGTCCATCAAGT	omy-miR-XXXX-3p	TCATCTTTGCTGGAGTCCATCAAG	58	24	/	/	/	/	0	/	/	/	/	/	/	/	/	/	/	/	/	/	/	/	/	/	/	1	/	/	/	/	/	1	0	5	0	/	/	0	/	/
miRNA_163	scaffold_11106	15778	15834	+	ExprMax=1179;ID=miRNA_163;Name=miRNA_163	165	CCTCTTGGCTGCATCTCTGATCAGTCTTCTCCTTGTATGAGCTGAAAGTTTAGAGGG	omy-miR-XXXX-3p	TGTATGAGCTGAAAGTTTAGAGGG	57	24	CDS	-2892	CDS	-2892	0	/	/	/	/	/	/	/	/	/	/	/	/	/	/	/	/	/	0	/	REPEAT	/	/	/	/	1	0	354	0	/	/	0	/	/
miRNA_1630	scaffold_35695	2238	2319	-	ExprMax=1035;ID=miRNA_1630;Name=miRNA_1630	1210	CAGGGTTACTCGAGGATCCCCAGGGTGACTCGAGGATCTCCAGGGTGACTCGAGGATCCCCAGGGTTACTCGAGGATCCCCA	omy-miR-XXXX-5p	CAGGGTTACTCGAGGATCCCCA	82	22	/	/	/	/	0	/	/	/	/	/	/	/	/	/	/	/	/	/	/	/	/	/	/	/	/	/	/	/	/	0	0	4	0	/	/	0	/	/
miRNA_1631	scaffold_357	75903	75965	-	ExprMax=2434;ID=miRNA_1631;Name=miRNA_1631	205	GCCAGAGCTGCCAGTCTGCAAGGAGCCGCCAGAGCTGCCAGTCTGCAGGGAGCTGCCAGTCTG	omy-miR-XXXX-3p	GCCAGAGCTGCCAGTCTGCAAGGA	63	24	Gene	7402	CDS	7402	0	/	/	/	/	/	/	/	/	/	/	/	/	/	/	/	/	/	/	1	/	/	/	/	/	0	0	72	0	/	/	0	/	/
miRNA_1632	scaffold_35790	1126	1179	+	ExprMax=2722;ID=miRNA_1632;Name=miRNA_1632	210	TGCTGGTGACATTGTCTTTGATTTATTTAGAATTCAAGGCACACTTAACCAGCA	omy-miR-XXXX-5p	TGCTGGTGACATTGTCTTTGA	54	21	/	/	/	/	0	/	/	/	/	/	/	/	/	/	/	/	/	/	/	/	/	/	/	1	/	/	/	/	/	1	0	4	0	/	/	0	/	/
miRNA_1633	scaffold_358	476591	476655	+	ExprMax=1618;ID=miRNA_1633;Name=miRNA_1633	195	CCAACTGTGAAGCTAGCTGTAGCAGAGCTTCGAGAAACAAGCGGGCTTGCTAGTGATAGTGGTGG	omy-miR-XXXX-5p	CCAACTGTGAAGCTAGCTGTAGC	65	23	CDS	3408	CDS	3408	0	/	/	/	/	/	/	/	/	/	/	/	/	/	/	/	/	/	0	1	/	/	/	/	/	1	0	69	0	/	/	0	/	/
miRNA_1634	scaffold_358	503336	503406	+	ExprMax=4733;ID=miRNA_1634;Name=miRNA_1634	165	TGAAAGGCTAATTGACATAATTTGAGTCAATTGAAGGTGTACCTGTGGATGTATTTCAAGGCCTACCTTCA	omy-miR-XXXX-3p	GATGTATTTCAAGGCCTACCTTCA	71	24	5'UTR	-3205	5'UTR	-3205	0	/	/	/	/	/	/	/	/	/	/	/	/	/	/	/	/	/	0	/	/	/	/	/	/	1	0	9715	0	/	/	0	/	/
miRNA_1635	scaffold_358	709402	709458	+	ExprMax=3731;ID=miRNA_1635;Name=miRNA_1635	230	TCTGAATACCTTCTGAGGGCACTATTTTCATATACAGTGCCTTGCAAAAGTATTCGG	omy-miR-XXXX-5p	TCTGAATACCTTCTGAGGGCAC	57	22	Gene	0	intron	0	0	/	/	/	/	/	/	/	/	/	/	/	/	/	/	/	/	/	/	1	/	/	/	/	/	1	0	1	0	/	/	0	/	/
miRNA_1636	scaffold_358	911474	911530	+	ExprMax=10092;ID=miRNA_1636;Name=miRNA_1636	175	CTGCAGTGGACTTGCTGTAGCTAGCAAGCTCCTGGATGAGCAGCTCCCTGAAGGCTA	omy-miR-XXXX-3p	TGGATGAGCAGCTCCCTGAAGGC	57	23	mRNA	0	intron	0	0	/	/	/	/	/	/	/	/	/	/	/	/	/	/	/	/	/	/	1	/	/	/	/	/	1	0	52	0	/	/	0	/	/
miRNA_1637	scaffold_3582	12601	12657	+	ExprMax=10092;ID=miRNA_1637;Name=miRNA_1637	175	CTGCAGTGGACTTGCTGTAGCTAGCAAGCTCCTGGATGAGCAGCTCCCTGAAGGCTA	omy-miR-XXXX-3p	TGGATGAGCAGCTCCCTGAAGGC	57	23	/	/	/	/	0	/	/	/	/	/	/	/	/	/	/	/	/	/	/	/	/	/	/	1	/	/	/	/	/	1	0	52	0	/	/	0	/	/
miRNA_1638	scaffold_3586	5659	5742	+	ExprMax=3101;ID=miRNA_1638;Name=miRNA_1638	1185	TTGGATGGAGAGCATTTGTGAACAGCAGTTTTCAGTTCTTTCCACAGATTCTCGATTGGATTCAGGTCTGGACTTTGACTTGGC	omy-miR-XXXX-3p	AGGTCTGGACTTTGACTTGGC	84	21	/	/	/	/	0	/	/	/	/	/	/	/	/	/	/	/	/	/	/	/	/	/	0	1	REPEAT	/	/	/	/	4	0	1101	0	1	23	0	/	/
miRNA_1639	scaffold_3593	12249	12318	-	ExprMax=2063;ID=miRNA_1639;Name=miRNA_1639	175	TGAGATCGTGTCTGCGCTTCGACCTAGGTTGGGCAAACTAAACATGGCGGTGTTCGCCTTAGCAATCTCA	omy-miR-XXXX-5p	CGGTGTTCGCCTTAGCAATCTCA	70	23	/	/	/	/	0	/	/	/	/	/	/	/	/	/	/	/	/	/	/	/	/	/	0	2	/	/	/	/	/	1	0	409	0	/	/	0	/	/
miRNA_164	scaffold_11130	17592	17656	+	ExprMax=1977;ID=miRNA_164;Name=miRNA_164	180	ATATAGCGTATAATGGAGTTGGAATCAAGTGAACCCTCTCACAACTTTGTATACGTGGATGAGGC	omy-miR-XXXX-3p	CAACTTTGTATACGTGGATGAGGC	65	24	/	/	/	/	0	/	/	/	/	/	/	/	/	/	/	/	/	/	/	/	/	/	/	1	/	/	/	/	/	1	0	38	0	/	/	0	/	/
miRNA_1640	scaffold_3593	17588	17667	+	ExprMax=1825;ID=miRNA_1640;Name=miRNA_1640	145	CAAGATTGTAGACCTACACAAGGCTGGAATGGGCTACAAGACCATCGCCAAGCAGCTTGGTGAGAAGGTGACAACAGTTG	omy-miR-XXXX-5p	CAAGATTGTAGACCTACACAAGGC	80	24	/	/	/	/	0	/	/	/	/	/	/	/	/	/	/	/	/	/	/	/	/	/	/	/	/	/	/	/	/	1	0	392	0	/	/	0	/	/
miRNA_1641	scaffold_3593	43907	43961	-	ExprMax=1037;ID=miRNA_1641;Name=miRNA_1641	190	ATTGGTTCTCAATCAGAGGCAGCTGTTTATCGTTGTCTCTGATTGGGAACCATAT	omy-miR-XXXX-5p	GTCTCTGATTGGGAACCATAT	55	21	/	/	/	/	0	/	/	/	/	/	/	/	/	/	/	/	/	/	/	/	/	/	1	/	/	/	/	/	/	1	0	4767	0	/	/	0	/	/
miRNA_1642	scaffold_36	897585	897641	-	ExprMax=1886;ID=miRNA_1642;Name=miRNA_1642	205	CAAGAGAAGCATGAGTTTGAGGCCATTCCTAAAGTCGTCCTCAATGTTCTCAATCTG	omy-miR-XXXX-5p	CGTCCTCAATGTTCTCAATCTG	57	22	CDS	0	CDS	0	0	/	/	/	/	/	/	/	/	/	/	/	/	/	/	/	/	/	/	/	/	/	/	/	/	1	0	2	0	1	1	0	/	/
miRNA_1643	scaffold_36	1578802	1578859	+	ExprMax=34825;ID=miRNA_1643;Name=miRNA_1643	235	CTTACAATTAAAGGATATTTCTTGTGACTGAGCATAAACGGAAATATCTTGAAATTGT	omy-miR-7552a-5p	TTACAATTAAAGGATATTTCTT	58	22	CDS	-7981	mRNA	-7981	1	0	1	miR-7552a-5p	/	/	/	/	/	/	/	/	/	/	/	/	/	/	/	/	/	mirbase	/	/	/	6	0	4	1	0	2	1	0	2
miRNA_1644	scaffold_360	543139	543208	-	ExprMax=2300;ID=miRNA_1644;Name=miRNA_1644	200	ACCTATTCCCTTTTTAGTCCACTACTTTTGACCAGGACCCTATTGGCTAGTGCACTATATAGGGAACAGG	omy-miR-XXXX-3p	ACCTATTCCCTTTTTAGTCCAC	70	22	Gene	0	intron	0	0	/	/	/	/	/	/	/	/	/	/	/	/	/	/	/	/	/	/	/	/	/	/	/	/	0	0	1	0	/	/	0	/	/
miRNA_1645	scaffold_360	899303	899371	+	ExprMax=1824;ID=miRNA_1645;Name=miRNA_1645	170	CTCAGTTACCTTAGCTTTCTTGGGAACAGGAAATAAGGGTGGCCCTCTTGAAGCATGTGGGAACAGCAG	omy-miR-XXXX-3p	TCTTGAAGCATGTGGGAACAGCAG	69	24	/	/	/	/	0	/	/	/	/	/	/	/	/	/	/	/	/	/	/	/	/	/	0	1	/	/	/	/	/	1	0	1611	0	/	/	0	/	/
miRNA_1646	scaffold_36038	705	771	+	ExprMax=3222;ID=miRNA_1646;Name=miRNA_1646	205	ATGGCATGGTGGTGCTTTGCTGCTGTCAGTGATCTATTTAGAATTCAAGGCACACTTAACCAGCATT	omy-miR-XXXX-3p	CAAGGCACACTTAACCAGCATT	67	22	/	/	/	/	0	/	/	/	/	/	/	/	/	/	/	/	/	/	/	/	/	/	/	/	/	/	/	/	/	1	0	179	0	/	/	0	1	1
miRNA_1647	scaffold_361	276289	276343	+	ExprMax=3200;ID=miRNA_1647;Name=miRNA_1647	185	CACTCGCTCTGAGACCTTGAAGTAGTTGTTCGCCGCGGCTTTTGTGGAGCGATGG	omy-miR-XXXX-3p	GCCGCGGCTTTTGTGGAGCGATGG	55	24	/	/	/	/	0	/	/	/	/	/	/	/	/	/	/	/	/	/	/	/	/	/	/	/	/	/	/	/	/	1	0	1239	0	/	/	0	/	/
miRNA_1648	scaffold_361	866872	866943	-	ExprMax=2063;ID=miRNA_1648;Name=miRNA_1648	170	CGTTTGGCCTGGTATGGTTCTCAATCAGAGGCAGGTGTCGTTAGTTGTCTCTGATTGAGAATCATACTTAGG	omy-miR-XXXX-3p	GCCTGGTATGGTTCTCAATCAGA	72	23	/	/	/	/	0	/	/	/	/	/	/	/	/	/	/	/	/	/	/	/	/	/	0	/	/	/	/	/	/	1	0	2164	0	/	/	0	/	/
miRNA_1649	scaffold_3615	7374	7440	-	ExprMax=1683;ID=miRNA_1649;Name=miRNA_1649	180	GCCTGGTATGGTTCCCAATCAGAGGCAGTTGTTTATCGTTGTCTCTGATTGAGAACTATACTTAGGC	omy-miR-XXXX-3p	GCCTGGTATGGTTCCCAATCAGA	67	23	/	/	/	/	0	/	/	/	/	/	/	/	/	/	/	/	/	/	/	/	/	/	0	/	/	/	/	/	/	1	0	2045	0	/	/	0	/	/
miRNA_165	scaffold_1117	122006	122066	+	ExprMax=207075;ID=miRNA_165;Name=miRNA_165	1210	TAGCAGCGCATCATGGTTTGAAACAATGTTGAAAAGGTGCAAACCATCATTTGCTGCTTTA	omy-mir-15-5p	TAGCAGCGCATCATGGTTTGA	61	21	Gene	0	intron	0	1	0	1	miR-15c-5p	0	5	/	/	/	/	/	/	/	/	/	/	/	/	/	1	/	mirbase	/	rfam-mirna	/	5	0	2	0	/	/	1	0	1
miRNA_1650	scaffold_363	148182	148255	+	ExprMax=1091;ID=miRNA_1650;Name=miRNA_1650	165	GCTGTGCAGGAGGGTGTCTTTGCATACCACACTATGCGACACAATCATAGATACAGATCTATGGACTGCACAGC	omy-miR-XXXX-3p	TACAGATCTATGGACTGCACAGC	74	23	/	/	/	/	0	/	/	/	/	/	/	/	/	/	/	/	/	/	/	/	/	/	/	/	/	/	/	/	/	1	0	43	0	/	/	0	1	1
miRNA_1651	scaffold_36337	3342	3393	+	ExprMax=1627;ID=miRNA_1651;Name=miRNA_1651	220	TATTCCCTTTAAAGTGTACTCTGGTCCAAAGTAGTGCTCTATATAGGGAATA	omy-miR-XXXX-3p	GTAGTGCTCTATATAGGGAATA	52	22	/	/	/	/	0	/	/	/	/	/	/	/	/	/	/	/	/	/	/	/	/	/	/	/	/	/	/	/	/	1	0	68	0	/	/	0	/	/
miRNA_1652	scaffold_3637	2222	2288	-	ExprMax=1709;ID=miRNA_1652;Name=miRNA_1652	150	GGCCTAGTATGGTTCTCAATCAGAGGCAGGTGTCGTTAGTTGTCTCTGATTGAGAATCATACTTAGG	omy-miR-XXXX-3p	GGCCTAGTATGGTTCTCAATCAGA	67	24	/	/	/	/	0	/	/	/	/	/	/	/	/	/	/	/	/	/	/	/	/	/	1	/	/	/	/	/	/	1	0	2419	0	/	/	0	/	/
miRNA_1653	scaffold_364	431756	431810	-	ExprMax=1425;ID=miRNA_1653;Name=miRNA_1653	170	TCTCTCTGAGGACCTGAGCCCTGGGACCATGCCCCAGGACTACCTGACATGATGA	omy-miR-XXXX-5p	CCCAGGACTACCTGACATGATGA	55	23	5'UTR	4479	mRNA	4479	0	/	/	/	/	/	/	/	/	/	/	/	/	/	/	/	/	/	/	/	/	/	/	/	rfam-other	1	0	390	0	/	/	0	/	/
miRNA_1654	scaffold_3649	24398	24448	+	ExprMax=1136;ID=miRNA_1654;Name=miRNA_1654	190	AGTATGATTCTCAATCAGAGACAACACCTGCCTCTGATTGAGAACCATACT	omy-miR-XXXX-3p	CCTCTGATTGAGAACCATACT	51	21	Gene	-511	Gene	-511	0	/	/	/	/	/	/	/	/	/	/	/	/	/	/	/	/	/	1	2	/	/	/	/	/	1	0	2854	0	/	/	0	/	/
miRNA_1655	scaffold_36510	778	844	-	ExprMax=5116;ID=miRNA_1655;Name=miRNA_1655	176	CCAGTCGGTTTGGCGACGAGTATGAAGCGAGGGCCAGCCAACGAGAGCGTACAGGTCGCAATGGTGG	omy-miR-XXXX-5p	CGTACAGGTCGCAATGGTGG	67	20	/	/	/	/	0	/	/	/	/	/	/	/	/	/	/	/	/	/	/	/	/	/	0	/	/	/	/	/	/	1	0	844	0	/	/	0	/	/
miRNA_1656	scaffold_36547	3450	3503	+	ExprMax=4998;ID=miRNA_1656;Name=miRNA_1656	175	TCAAGTTTAGATTGTAGGATGGCTGGGGCGTTAAGCATGTTCCAATTTAGGTCG	omy-miR-XXXX-5p	TCAAGTTTAGATTGTAGGATGGCT	54	24	/	/	/	/	0	/	/	/	/	/	/	/	/	/	/	/	/	/	/	/	/	/	0	/	/	/	/	/	/	1	0	65	0	/	/	0	/	/
miRNA_1657	scaffold_366	347345	347387	-	ExprMax=2213;ID=miRNA_1657;Name=miRNA_1657	190	TGGTTAGAGCCTGTAAGTAAGCATTTCACTGTGAGGTCTACTA	omy-miR-XXXX-5p	GCATTTCACTGTGAGGTCTACTA	43	23	/	/	/	/	0	/	/	/	/	/	/	/	/	/	/	/	/	/	/	/	/	/	/	1	/	/	/	/	/	1	0	146	0	/	/	0	/	/
miRNA_1658	scaffold_3661	17153	17234	+	ExprMax=4382547;ID=miRNA_1658;Name=miRNA_1658	1200	TCCATAAAGTAGAAAGCACTACTAAACTCCTCGCCACAGTGTAGTGTTTCCTACTTTATGGATGAGTGTACTGTTGGCTACG	omy-mir-142-3p	GTAGTGTTTCCTACTTTATGGA	82	22	/	/	/	/	1	0	17	miR-142a-5p	0	11	/	/	/	/	/	/	/	/	/	/	/	/	/	/	/	mirbase	ssa-mir-142a-2	rfam-mirna	/	8	0	4	1	0	2	1	0	2
miRNA_1659	scaffold_36644	2500	2566	-	ExprMax=1709;ID=miRNA_1659;Name=miRNA_1659	150	GGCCTAGTATGGTTCTCAATCAGAGGCAGGTGTCGTTAGTTGTCTCTGATTGAGAATCATACTTAGG	omy-miR-XXXX-3p	GGCCTAGTATGGTTCTCAATCAGA	67	24	/	/	/	/	0	/	/	/	/	/	/	/	/	/	/	/	/	/	/	/	/	/	1	/	/	/	/	/	/	1	0	2419	0	/	/	0	/	/
miRNA_166	scaffold_1117	122149	122208	+	ExprMax=215679;ID=miRNA_166;Name=miRNA_166	200	TAGCAGCACGTAAATATTGGTGTGAGAATAGACCCCAACCCCAATATTAGCTGTGCTGCT	omy-mir-16-5p	TAGCAGCACGTAAATATTGG	60	20	Gene	0	intron	0	1	0	45	miR-16b-5p	0	25	/	/	/	/	/	/	/	/	/	/	/	/	/	/	/	mirbase	/	rfam-mirna	/	8	0	6	1	0	2	1	0	2
miRNA_1660	scaffold_36685	2390	2462	-	ExprMax=15805;ID=miRNA_1660;Name=miRNA_1660	140	GCTGTCTGAAGTGGTTCTCAATCAGAGGCAGGTGTTTATCGTTGTCTCTGATTGGGAACCATATTTAGGCAGC	omy-miR-XXXX-3p	GCTGTCTGAAGTGGTTCTCAATCA	73	24	/	/	/	/	0	/	/	/	/	/	/	/	/	/	/	/	/	/	/	/	/	/	/	/	/	/	/	/	/	0	0	200	0	/	/	0	/	/
miRNA_1661	scaffold_3669	45767	45836	+	ExprMax=4227;ID=miRNA_1661;Name=miRNA_1661	150	TCCTTTCTCAGAAAGGAGTCTATAGATATAAGATATTTTGCCTTTAATGGATTGTGCTGTGACAAGCAGG	omy-miR-XXXX-3p	TAATGGATTGTGCTGTGACAAGCA	70	24	mRNA	-6726	5'UTR	-6726	0	/	/	/	/	/	/	/	/	/	/	/	/	/	/	/	/	/	1	1	/	/	/	/	/	0	0	1	0	/	/	0	/	/
miRNA_1662	scaffold_368	127849	127911	-	ExprMax=1984;ID=miRNA_1662;Name=miRNA_1662	185	ACACTACTGAGCCTCATTTTGACTTGTTTTATAGACATTACATCAAAGTTGGATCAGCCTGTA	omy-miR-XXXX-5p	CATCAAAGTTGGATCAGCCTGTA	63	23	CDS	6071	mRNA	6071	0	/	/	/	/	/	/	/	/	/	/	/	/	/	/	/	/	/	0	3	/	/	/	/	/	6	0	2281	1	0	6	1	0	1
miRNA_1663	scaffold_368	163730	163791	-	ExprMax=62885;ID=miRNA_1663;Name=miRNA_1663	206	ACGCTTTGACAATACTATTGCACTGCTAGCTGTCCAATACAGTAGTGCAATGAAGTCAGAGC	omy-mir-301-3p	GCTTTGACAATACTATTGCACTG	62	23	Gene	0	intron	0	1	0	21	miR-301d-3p	0	9	/	/	/	/	/	/	/	/	/	/	/	/	/	1	/	mirbase	ipu-mir-301a	rfam-mirna	/	5	0	2	1	0	1	1	0	1
miRNA_1664	scaffold_368	163870	163933	-	ExprMax=9451;ID=miRNA_1664;Name=miRNA_1664	1254	AATGCCCTTTTAACATTGCACTGCTTTCATTGAAGGGTCACCAGTAGTACAATACAAAAGGGGC	omy-mir-130-5p	AGTAGTACAATACAAAAGGGGC	64	22	Gene	0	intron	0	1	0	1	miR-3590-5p	0	1	/	/	/	/	/	/	/	/	/	/	/	/	/	/	/	mirbase	/	rfam-mirna	/	1	0	1	0	1	1	0	/	/
miRNA_1665	scaffold_368	478769	478822	+	ExprMax=1119;ID=miRNA_1665;Name=miRNA_1665	175	TGCTGGTGACACTGTGTGATTTATTTAGAATTCAAGGCACACTTAACCAGCATG	omy-miR-XXXX-3p	AAGGCACACTTAACCAGCATG	54	21	mRNA	0	intron	0	0	/	/	/	/	/	/	/	/	/	/	/	/	/	/	/	/	/	1	/	/	/	/	/	/	3	0	5411	0	/	/	1	0	1
miRNA_1666	scaffold_368	871742	871804	+	ExprMax=2272;ID=miRNA_1666;Name=miRNA_1666	205	GCTCTTGTTCTCCATGGACTTTACAGTGTCCCATAACTGTTTGGAGTTAGAGCTACAGGATGC	omy-miR-XXXX-3p	TTGGAGTTAGAGCTACAGGATGC	63	23	/	/	/	/	0	/	/	/	/	/	/	/	/	/	/	/	/	/	/	/	/	/	1	/	/	/	/	/	/	1	0	661	0	/	/	0	/	/
miRNA_1667	scaffold_3689	31695	31763	-	ExprMax=2033;ID=miRNA_1667;Name=miRNA_1667	180	GCCTCATCAAGCAGCGCTTCAGAAAGACCAGAGTGAACACTTTGTCTGAGATTGCTGGTGTTGTGAAGG	omy-miR-XXXX-3p	GCCTCATCAAGCAGCGCTTCAGAA	69	24	/	/	/	/	0	/	/	/	/	/	/	/	/	/	/	/	/	/	/	/	/	/	0	/	REPEAT	/	/	/	/	1	0	56	0	/	/	0	/	/
miRNA_1668	scaffold_369	96439	96502	+	ExprMax=1164;ID=miRNA_1668;Name=miRNA_1668	215	GAACCACGGGCGCTGTCCAGTGTTTTGCCAGCCACTTTTTCATCACTGTAGCGAACCTTTGATT	omy-miR-XXXX-5p	GAACCACGGGCGCTGTCCAGTG	64	22	5'UTR	232	5'UTR	232	0	/	/	/	/	/	0	4	/	/	/	/	/	/	/	/	/	/	/	1	/	/	/	/	rfam-other	2	0	1	0	/	/	1	0	3
miRNA_1669	scaffold_369	247149	247206	+	ExprMax=1442915;ID=miRNA_1669;Name=miRNA_1669	1205	AAACCCGTAGATCCGAACTTGTGCTAACTGACCTCACAAGCTTGATTCTATAGGTCTC	omy-mir-10-5p	AACCCGTAGATCCGAACTTGT	58	21	/	/	/	/	1	0	50	miR-100b	0	34	/	/	/	/	/	/	/	/	/	/	/	/	/	1	/	mirbase	/	rfam-mirna	/	8	0	4	1	0	2	1	0	1
miRNA_167	scaffold_1117	134178	134248	+	ExprMax=1456;ID=miRNA_167;Name=miRNA_167	185	GCTGCGGAAACAACTGGTACATACAACTAGGGGTGTGCACATCTCATCATACTTGTATCCGTTTTATCACA	omy-miR-XXXX-5p	CTGCGGAAACAACTGGTACATAC	71	23	Gene	0	intron	0	0	/	/	/	/	/	/	/	/	/	/	/	/	/	/	/	/	/	/	/	/	/	/	/	/	0	0	1	0	/	/	0	/	/
miRNA_1670	scaffold_369	247675	247742	+	ExprMax=21615959;ID=miRNA_1670;Name=miRNA_1670	1230	CTGAGGTAGTAGGTTGTATAGTTGAGAATTACACCCCGGGAGATAACTATACAACCTCCTAGCTTTCC	omy-let-7-5p	TGAGGTAGTAGGTTGTATAGTT	68	22	/	/	/	/	1	0	43	miR-3596a	0	46	/	/	/	/	/	/	/	/	/	/	/	/	/	/	/	mirbase	/	rfam-mirna	/	8	0	10	1	0	7	1	0	5
miRNA_1671	scaffold_369	521275	521331	-	ExprMax=3980;ID=miRNA_1671;Name=miRNA_1671	145	ATTATCCCGGAGCTAGCCAGCTGAAGAGTTCCATCAGCCACTCCTGGGCTACAATCA	omy-miR-XXXX-5p	TCAGCCACTCCTGGGCTACAATCA	57	24	/	/	/	/	0	/	/	/	/	/	/	/	/	/	/	/	/	/	/	/	/	/	/	/	/	/	/	/	/	1	0	163	0	/	/	0	/	/
miRNA_1672	scaffold_369	525291	525351	-	ExprMax=1087;ID=miRNA_1672;Name=miRNA_1672	225	ACAGCCATCTCTGCAGTACTCCACCAATCAGGCCTTTATGGTAGAGTGGCCAGATGGAAGT	omy-miR-XXXX-5p	GGTAGAGTGGCCAGATGGAAGT	61	22	/	/	/	/	0	/	/	/	/	/	/	/	/	/	/	/	/	/	/	/	/	/	/	1	/	/	/	/	/	2	0	38	1	0	5	0	/	/
miRNA_1673	scaffold_3690	59486	59537	+	ExprMax=1535;ID=miRNA_1673;Name=miRNA_1673	155	CCTGAATGATGATTGGCTGACAGCCGTGGTATATCAGACCGTATACCACAGG	omy-miR-XXXX-5p	CCTGAATGATGATTGGCTGACAGC	52	24	/	/	/	/	0	/	/	/	/	/	/	/	/	/	/	/	/	/	/	/	/	/	/	1	/	/	/	/	/	1	0	19	0	/	/	0	/	/
miRNA_1674	scaffold_36904	2788	2840	-	ExprMax=2349;ID=miRNA_1674;Name=miRNA_1674	160	ATGGAGAGCATTTGTGGACAGCAGTTTTCAGTTCTTTCCACAGATTCTCGATT	omy-miR-XXXX-5p	AGTTCTTTCCACAGATTCTCGATT	53	24	/	/	/	/	0	/	/	/	/	/	/	/	/	/	/	/	/	/	/	/	/	/	0	1	/	/	/	/	/	3	0	1072	0	/	/	0	/	/
miRNA_1675	scaffold_37	557468	557527	+	ExprMax=2074;ID=miRNA_1675;Name=miRNA_1675	160	TCTGTAGTTCAGCTGAATGGCCTGCTATTGCTTCCAAGACCGTTCTTATCTTAACATCGA	omy-miR-XXXX-5p	TCTGTAGTTCAGCTGAATGGCCTG	60	24	/	/	/	/	0	/	/	/	/	/	/	/	/	/	/	/	/	/	/	/	/	/	/	/	/	/	/	/	/	1	0	32	0	/	/	0	/	/
miRNA_1676	scaffold_37	686456	686528	+	ExprMax=2620;ID=miRNA_1676;Name=miRNA_1676	210	TGTTGGTATGGGGGTGCTTTGCTGGTGACACTGTCAGTGATTTATTTAGATTTCAAGGCACACTTAACCAGCA	omy-miR-XXXX-3p	TTCAAGGCACACTTAACCAGCA	73	22	Gene	0	intron	0	0	/	/	/	/	/	/	/	/	/	/	/	/	/	/	/	/	/	1	/	/	/	/	/	/	2	0	5206	0	/	/	1	0	1
miRNA_1677	scaffold_37	944978	945035	+	ExprMax=3025;ID=miRNA_1677;Name=miRNA_1677	180	TTAAGACTTAGTAAAGACTGAAGCTACCGTCTCATCGTGTAGTATTTGCCAGCCTTGA	omy-miR-XXXX-5p	TTAAGACTTAGTAAAGACTGAAGC	58	24	/	/	/	/	0	/	/	/	/	/	/	/	/	/	/	/	/	/	/	/	/	/	/	/	/	/	/	/	/	1	0	6	0	/	/	0	/	/
miRNA_1678	scaffold_37	1165134	1165183	-	ExprMax=1255;ID=miRNA_1678;Name=miRNA_1678	195	TTCTGTACAGCACTTTGAGATATCAGCTGATGTACGAAGGGCTATATAAA	omy-miR-XXXX-5p	GATGTACGAAGGGCTATATAAA	50	22	/	/	/	/	0	/	/	/	/	/	/	/	/	/	/	/	/	/	/	/	/	/	/	/	/	/	/	/	/	1	0	4544	0	/	/	0	/	/
miRNA_1679	scaffold_370	479616	479693	-	ExprMax=1496;ID=miRNA_1679;Name=miRNA_1679	175	CTGGAAAATAATAAATGGAAGAGAGTCAAACATCTGGTTTCCACATGTTTGATATTGTTCCATTTATTCCATTCCAGC	omy-miR-XXXX-5p	TGTTCCATTTATTCCATTCCAGC	78	23	mRNA	2281	mRNA	2281	0	/	/	/	/	/	/	/	/	/	/	/	/	/	/	/	/	/	/	1	/	/	/	/	/	1	0	72	0	/	/	0	/	/
miRNA_168	scaffold_1118	167432	167501	+	ExprMax=1918;ID=miRNA_168;Name=miRNA_168	175	TCAGATATCGGTAAGTGGACTGGAGGCAGGGCATGAAAAGGATAACGAATCCAGTTCTTTGGGTCATCCG	omy-miR-XXXX-5p	TCAGATATCGGTAAGTGGACTGGA	70	24	CDS	0	CDS	0	0	/	/	/	/	/	/	/	/	/	/	/	/	/	/	/	/	/	0	/	/	/	/	/	/	1	0	529	0	/	/	0	/	/
miRNA_1680	scaffold_37022	2415	2489	+	ExprMax=1325;ID=miRNA_1680;Name=miRNA_1680	180	GGTCGGTAATCTGTTTGTTAACTTGGCTTTCAAGGACCTTAGAAAGACAGGGTAGGATAGATATAGGTCTGTAGC	omy-miR-XXXX-3p	TAGGATAGATATAGGTCTGTAGC	75	23	/	/	/	/	0	/	/	/	/	/	/	/	/	/	/	/	/	/	/	/	/	/	0	/	/	/	/	/	/	1	0	1506	0	/	/	0	/	/
miRNA_1681	scaffold_371	827900	827959	+	ExprMax=2219;ID=miRNA_1681;Name=miRNA_1681	195	TAGATTTAACTTTGGATTGGAGATGTTTGATGTGGGTCTGGAAGGAGAGTTTACAGTCTA	omy-miR-XXXX-5p	TAGATTTAACTTTGGATTGGAGA	60	23	/	/	/	/	0	/	/	/	/	/	/	/	/	/	/	/	/	/	/	/	/	/	0	/	/	/	/	/	/	1	0	1203	0	/	/	0	/	/
miRNA_1682	scaffold_371	859618	859677	-	ExprMax=1087;ID=miRNA_1682;Name=miRNA_1682	225	ACAACCATCTTTGCACACTCCACCAATCAGGTCTTTATGGTAGAGTGGCCAGATGGAAGT	omy-miR-XXXX-5p	GGTAGAGTGGCCAGATGGAAGT	60	22	/	/	/	/	0	/	/	/	/	/	/	/	/	/	/	/	/	/	/	/	/	/	/	1	/	/	/	/	/	2	0	38	1	0	5	0	/	/
miRNA_1683	scaffold_3712	13290	13354	+	ExprMax=1650385;ID=miRNA_1683;Name=miRNA_1683	1215	AACATTCAACGCTGTCGGTGAGTTTTGAGCTAAATTGACAAAGACCATCGACCGTTGATTGTACC	omy-mir-181-5p	AACATTCAACGCTGTCGGTGAGT	65	23	mRNA	0	intron	0	1	0	29	miR-3570	0	46	/	/	/	/	/	/	/	/	/	/	/	/	/	1	/	mirbase	/	rfam-mirna	/	8	0	6	1	0	5	1	0	4
miRNA_1684	scaffold_3712	13856	13916	+	ExprMax=16289;ID=miRNA_1684;Name=miRNA_1684	1230	AACATTCATTGCTGTCGGTGGGTTTAACTATGTGGAAAAACTCGCTGAACAATGAATGCAA	omy-miR-XXXX-3p	ACTCGCTGAACAATGAATGC	61	20	mRNA	0	intron	0	0	/	/	miR-181e	/	/	/	/	/	/	/	/	/	/	/	/	/	/	/	/	/	/	/	/	/	1	0	1	0	/	/	0	/	/
miRNA_1685	scaffold_37328	2978	3042	+	ExprMax=1418;ID=miRNA_1685;Name=miRNA_1685	175	GGAGATCTTTGTGGGCTATACTCGGCCTTGTCTCAGGATGGTAAGTTGGTGGTTGAAGATATCCC	omy-miR-XXXX-3p	TAAGTTGGTGGTTGAAGATATCCC	65	24	/	/	/	/	0	/	/	/	/	/	/	/	/	/	/	/	/	/	/	/	/	/	/	/	/	/	/	/	/	1	0	2254	0	/	/	0	/	/
miRNA_1686	scaffold_37335	1904	1967	+	ExprMax=3605;ID=miRNA_1686;Name=miRNA_1686	200	TATATAGTGCTCTACTTTTGACCAGAGCCCTATAGGGTGCTGGTCAAAAGTAGTGCACTATGTA	omy-miR-XXXX-5p	TATATAGTGCTCTACTTTTGAC	64	22	/	/	/	/	0	/	/	/	/	/	/	/	/	/	/	/	/	/	/	/	/	/	/	/	/	/	/	/	/	1	0	62	0	/	/	0	/	/
miRNA_1687	scaffold_3734	55360	55431	+	ExprMax=1170;ID=miRNA_1687;Name=miRNA_1687	180	GTTGCTATGGTGATCAGTGAGCTGAGATAAGGCGGAGCCTTACCTAGGAAAGACTTATAGATGACCTGGAGC	omy-miR-XXXX-3p	AAGACTTATAGATGACCTGGAGC	72	23	/	/	/	/	0	/	/	/	/	/	/	/	/	/	/	/	/	/	/	/	/	/	0	1	/	/	/	/	rfam-other	1	0	2275	0	/	/	0	/	/
miRNA_1688	scaffold_374	221948	222010	+	ExprMax=2145;ID=miRNA_1688;Name=miRNA_1688	165	GCTCTTGTTCTCCATAGACTTTACAGTGTCCCATAACTTTTTGGAGTTAGAGCTACAGGATGC	omy-miR-XXXX-3p	TTTGGAGTTAGAGCTACAGGATGC	63	24	Gene	0	intron	0	0	/	/	/	/	/	/	/	/	/	/	/	/	/	/	/	/	/	1	2	/	/	/	/	/	1	0	651	0	/	/	0	/	/
miRNA_1689	scaffold_37417	1085	1141	-	ExprMax=49344;ID=miRNA_1689;Name=miRNA_1689	235	TCCATTAAAACGGACATTATAGAGTTATTTTTCCAGCATAATGTCCATTTTAACAGA	omy-miR-XXXX-5p	GCATAATGTCCATTTTAACAGA	57	22	/	/	/	/	0	/	/	/	/	/	/	/	/	/	/	/	/	/	/	/	/	/	/	/	/	/	/	/	/	0	0	1	0	/	/	0	/	/
miRNA_169	scaffold_1119	84176	84238	-	ExprMax=1017;ID=miRNA_169;Name=miRNA_169	195	GCTGCTCCAGTTTCAACTGTTCTGCCTGTGATTATTATTATGAACATTTGAACATCTTGGCCA	omy-miR-XXXX-3p	GCTGCTCCAGTTTCAACTGTTCT	63	23	/	/	/	/	0	/	/	/	/	/	/	/	/	/	/	/	/	/	/	/	/	/	0	/	/	/	/	/	/	1	0	4893	0	/	/	0	/	/
miRNA_1690	scaffold_375	104053	104126	+	ExprMax=1838;ID=miRNA_1690;Name=miRNA_1690	165	TAGAGATTGCATCATCTGTGGATCTGTTGGAGCGATATGCAAATTAGTTGGTCCAGGGATGAGGGTGTTGATGT	omy-miR-XXXX-5p	TAGAGATTGCATCATCTGTGGAT	74	23	Gene	0	intron	0	0	/	/	/	/	/	/	/	/	/	/	/	/	/	/	/	/	/	0	1	/	/	/	/	/	1	0	2639	0	/	/	0	/	/
miRNA_1691	scaffold_375	452850	452905	-	ExprMax=8999;ID=miRNA_1691;Name=miRNA_1691	157	ATATGGTTCTCAATCAGAGGCAGGTGTTAGTCATTGTCTCTGATTGGGAACCATAT	omy-miR-XXXX-5p	TGTCTCTGATTGGGAACCATAT	56	22	/	/	/	/	0	/	/	/	/	/	/	/	/	/	/	/	/	/	/	/	/	/	1	1	/	/	/	/	/	1	0	4697	0	/	/	0	/	/
miRNA_1692	scaffold_375	898650	898705	+	ExprMax=5512;ID=miRNA_1692;Name=miRNA_1692	201	CAGGCCTTTATGGTAGAGTGGCCAGATGGAAGCCACTCCTCAGTAAAAAGCACATG	omy-miR-XXXX-5p	CAGGCCTTTATGGTAGAGTGGC	56	22	5'UTR	-3120	5'UTR	-3120	0	/	/	/	/	/	/	/	/	/	/	/	/	/	/	/	/	/	1	/	/	/	/	/	/	3	0	5090	1	0	12	0	/	/
miRNA_1693	scaffold_37557	1892	1954	+	ExprMax=1197;ID=miRNA_1693;Name=miRNA_1693	185	ACTGTTTCCCATGCTTGTTCAATGAACCATAAACAATTAATGAACATGTACCTGTGGAACGGT	omy-MIR439-3p	ATGAACATGTACCTGTGGAACGGT	63	24	/	/	/	/	0	/	/	/	/	/	/	/	/	/	/	/	/	/	/	/	/	/	1	1	/	/	/	rfam-mirna	/	1	0	51	0	/	/	0	/	/
miRNA_1694	scaffold_3760	32625	32681	+	ExprMax=1221;ID=miRNA_1694;Name=miRNA_1694	160	TGAACGGAAAGGCTCTGGAGCAACGAACCGTCCTTGCCGTCTCTGCCTGGCTGGTTC	omy-miR-XXXX-5p	TGAACGGAAAGGCTCTGGAGCAAC	57	24	/	/	/	/	0	/	/	/	/	/	/	/	/	/	/	/	/	/	/	/	/	/	/	1	/	/	/	/	/	1	0	1085	0	/	/	0	/	/
miRNA_1695	scaffold_3769	36726	36784	+	ExprMax=6904;ID=miRNA_1695;Name=miRNA_1695	242	ATTGGTATTTGGACCAATTACATCTTTTTAGAGCTGATCTGATTAGTCAAAAGACCAAT	omy-miR-XXXX-3p	TCTGATTAGTCAAAAGACCAAT	59	22	Gene	0	intron	0	0	/	/	/	/	/	/	/	/	/	/	/	/	/	/	/	/	/	/	1	/	/	/	/	/	1	0	21	0	/	/	0	/	/
miRNA_1696	scaffold_3770	10230	10285	-	ExprMax=1983;ID=miRNA_1696;Name=miRNA_1696	210	AATATGGTTCCCAATCAGAGACAATGACTAACACCTGCCTCTGATTGAGAACCATA	omy-miR-XXXX-3p	AATATGGTTCCCAATCAGAGA	56	21	/	/	/	/	0	/	/	/	/	/	/	/	/	/	/	/	/	/	/	/	/	/	1	/	/	/	/	/	/	1	0	4440	0	/	/	0	/	/
miRNA_1697	scaffold_3770	10226	10291	+	ExprMax=1781;ID=miRNA_1697;Name=miRNA_1697	185	CCTAAATATGGTTCCCAATCAGAGACAATGACTAACACCTGCCTCTGATTGAGAACCATACCAGGC	omy-miR-XXXX-3p	TGATTGAGAACCATACCAGGC	66	21	/	/	/	/	0	/	/	/	/	/	/	/	/	/	/	/	/	/	/	/	/	/	0	1	/	/	/	/	/	1	0	2364	0	/	/	0	/	/
miRNA_1698	scaffold_37722	3235	3307	-	ExprMax=6582;ID=miRNA_1698;Name=miRNA_1698	141	GCTGTCTGGAGTGGTTCTCAATCAGAGGCAGGTGTTTATCGTTGTCTCTGATTGGGAACCATATTTAGGCAGC	omy-miR-XXXX-3p	GCTGTCTGGAGTGGTTCTCAATCA	73	24	/	/	/	/	0	/	/	/	/	/	/	/	/	/	/	/	/	/	/	/	/	/	/	/	/	/	/	/	/	0	0	472	0	/	/	0	/	/
miRNA_1699	scaffold_3773	46811	46893	-	ExprMax=2529;ID=miRNA_1699;Name=miRNA_1699	170	AGGATCTCGAAGGCTGAAGACACAAGAGGAAGCGGATAACGATTCTTCACTGTTATGTCATTCAGCCCTCGATAATCTATGCA	omy-miR-XXXX-5p	TGTCATTCAGCCCTCGATAATCTA	83	24	Gene	4884	3'UTR	4884	0	/	/	/	/	/	/	/	/	/	/	/	/	/	/	/	/	/	0	/	/	/	/	/	/	0	0	1	0	1	13	0	/	/
miRNA_17	scaffold_10	2562859	2562908	+	ExprMax=2457;ID=miRNA_17;Name=miRNA_17	185	TGGAGAGCATTTGTGAACAGCAGTTTTCAGTTTTTTCCACAGATTCTCGA	omy-miR-XXXX-5p	TGGAGAGCATTTGTGAACAGCAG	50	23	mRNA	-5058	5'UTR	-5058	0	/	/	/	/	/	/	/	/	/	/	/	/	/	/	/	/	/	0	/	/	/	/	/	/	3	0	1460	0	1	2	0	/	/
miRNA_170	scaffold_1119	294008	294069	-	ExprMax=237730;ID=miRNA_170;Name=miRNA_170	250	AGCAGCACAGCTAATATTGGGGTCGGGGTCTGTATTCTCACGCCAATATTTACGTGCTGCTA	omy-mir-16-5p	CGCCAATATTTACGTGCTGCTA	62	22	Gene	0	intron	0	1	0	19	miR-16c-5p	0	5	/	/	/	/	/	/	/	/	/	/	/	/	/	/	/	mirbase	/	rfam-mirna	/	5	0	1	0	1	2	0	1	2
miRNA_1700	scaffold_3779	677	742	-	ExprMax=2844;ID=miRNA_1700;Name=miRNA_1700	175	GCCTATAAGAACATCCAATAGTCAAAGGTTAATGATATACAAATGATAGAGGGAAATAGTCTTATA	omy-miR-XXXX-3p	GCCTATAAGAACATCCAATAGTCA	66	24	/	/	/	/	0	/	/	/	/	/	/	/	/	/	/	/	/	/	/	/	/	/	0	/	/	/	/	/	/	1	0	3084	0	/	/	0	/	/
miRNA_1701	scaffold_378	315	373	-	ExprMax=9283;ID=miRNA_1701;Name=miRNA_1701	176	TGAAGGCTGAGAAGTGCACTTTTCATGCCTCCTCCGTCACATTTCTCGGTTCTGTTATT	omy-miR-XXXX-5p	CCGTCACATTTCTCGGTTCTGTTA	59	24	CDS	0	CDS	0	0	/	/	/	/	/	/	/	/	/	/	/	/	/	/	/	/	/	0	2	REPEAT	/	/	/	/	0	0	2	0	/	/	0	/	/
miRNA_1702	scaffold_378	433957	434007	+	ExprMax=3083;ID=miRNA_1702;Name=miRNA_1702	160	AGGCTCTCAGCCTAACAGTCAGAACAAGACTGTTGGGCTGACGGTTTCATT	omy-miR-XXXX-3p	CTGTTGGGCTGACGGTTTCAT	51	21	Gene	0	intron	0	0	/	/	/	/	/	/	/	/	/	/	/	/	/	/	/	/	/	/	1	/	/	/	/	/	1	0	13	0	/	/	0	/	/
miRNA_1703	scaffold_378	679547	679608	+	ExprMax=19735;ID=miRNA_1703;Name=miRNA_1703	175	TAGAATTTCTAAGCAAACAGCTGGGCTTTCTCCTATAGAGCTCCATTTTTATGGAATGGTCT	omy-miR-XXXX-5p	TAGAATTTCTAAGCAAACAGCTGG	62	24	/	/	/	/	0	/	/	/	/	/	/	/	/	/	/	/	/	/	/	/	/	/	/	1	/	/	/	/	/	1	0	1842	0	/	/	0	/	/
miRNA_1704	scaffold_3784	8112	8176	+	ExprMax=1627;ID=miRNA_1704;Name=miRNA_1704	220	GTAGTGCTCTATATAGGGAATAGGGTACCAGCCCTGGTCAATAGTAGTTCTCTATATAGGGAATA	omy-miR-XXXX-5p	GTAGTGCTCTATATAGGGAATA	65	22	CDS	257	CDS	257	0	/	/	/	/	/	/	/	/	/	/	/	/	/	/	/	/	/	/	/	/	/	/	/	/	1	0	68	0	/	/	0	/	/
miRNA_1705	scaffold_379	281009	281081	-	ExprMax=2979;ID=miRNA_1705;Name=miRNA_1705	170	GACAGCTCCACAGATGTCAACAACTCTGCATTTGATGTCCTCACACGCCTGCTTTGAAATTCCATGGAGCCTC	omy-miR-XXXX-3p	GACAGCTCCACAGATGTCAACAA	73	23	Gene	-8112	Gene	-8112	0	/	/	/	/	/	/	/	/	/	/	/	/	/	/	/	/	/	/	/	/	/	/	/	/	1	0	26	0	/	/	0	/	/
miRNA_1706	scaffold_38	863635	863705	-	ExprMax=1291;ID=miRNA_1706;Name=miRNA_1706	150	TCCGTCTGTCAAAGCCAATATCCTCCCACTTTTTTGTGTTGTCTAGGTAGTGTGCAGCAATGACAGGCAGG	omy-miR-XXXX-3p	TCCGTCTGTCAAAGCCAATA	71	20	CDS	0	CDS	0	0	/	/	/	/	/	/	/	/	/	/	/	/	/	/	/	/	/	/	1	/	/	/	/	/	0	0	1	0	/	/	0	/	/
miRNA_1707	scaffold_38	875092	875154	-	ExprMax=2178;ID=miRNA_1707;Name=miRNA_1707	225	ATCAATGACAACTGCAAATGGTAAACTTAAATGTAAAAATGTGCCATTTGCAGTCATCATCAT	omy-miR-XXXX-5p	TGCCATTTGCAGTCATCATCAT	63	22	CDS	-486	Gene	-486	0	/	/	/	/	/	/	/	/	/	/	/	/	/	/	/	/	/	/	1	/	/	/	/	/	0	0	1	0	/	/	0	/	/
miRNA_1708	scaffold_38	1114251	1114302	-	ExprMax=1260;ID=miRNA_1708;Name=miRNA_1708	170	GTGAAGCTAATGCGAGCTGCGCTGAAACAAGCCATCAACATAGACAATCACC	omy-miR-XXXX-5p	AGCCATCAACATAGACAATCACC	52	23	/	/	/	/	0	/	/	/	/	/	/	/	/	/	/	/	/	/	/	/	/	/	/	/	/	/	/	/	/	0	0	103	0	/	/	0	/	/
miRNA_1709	scaffold_38	1702620	1702674	-	ExprMax=8999;ID=miRNA_1709;Name=miRNA_1709	197	ATTGGTTCTCAATTAGAGGCAGTTGTTTATCGTTGTCTCTGATTGGGAACCATAT	omy-miR-XXXX-5p	TGTCTCTGATTGGGAACCATAT	55	22	/	/	/	/	0	/	/	/	/	/	/	/	/	/	/	/	/	/	/	/	/	/	1	1	/	/	/	/	/	1	0	4697	0	/	/	0	/	/
miRNA_171	scaffold_112	266075	266146	-	ExprMax=8156;ID=miRNA_171;Name=miRNA_171	184	AGTTCAGCCTAGTATGGTTCTCAATCAGAGGCAGGTGTCTTTAGTTGTGTCTGATTGAGAATCATACTTAGG	omy-miR-XXXX-3p	GCCTAGTATGGTTCTCAATCA	72	21	mRNA	855	mRNA	855	0	/	/	/	/	/	/	/	/	/	/	/	/	/	/	/	/	/	1	1	/	/	/	/	/	1	0	2761	0	/	/	0	/	/
miRNA_1710	scaffold_3800	15303	15352	-	ExprMax=1255;ID=miRNA_1710;Name=miRNA_1710	195	TTCTGTACAGCACTTTGAGATATCAGCTGATGTACGAAGGGCTATATAAA	omy-miR-XXXX-5p	GATGTACGAAGGGCTATATAAA	50	22	CDS	9919	CDS	9919	0	/	/	/	/	/	/	/	/	/	/	/	/	/	/	/	/	/	/	/	/	/	/	/	/	1	0	4544	0	/	/	0	/	/
miRNA_1711	scaffold_381	557157	557208	+	ExprMax=1060;ID=miRNA_1711;Name=miRNA_1711	160	AGTGGTTCTCAATCAGAGGCAGGTGTTTATCGTTGTCTCTGATTGGGAACCA	omy-miR-XXXX-5p	AGTGGTTCTCAATCAGAGGCA	52	21	/	/	/	/	0	/	/	/	/	/	/	/	/	/	/	/	/	/	/	/	/	/	/	/	/	/	/	/	/	0	0	1505	0	/	/	0	/	/
miRNA_1712	scaffold_382	405816	405885	+	ExprMax=1439;ID=miRNA_1712;Name=miRNA_1712	170	TTGTAGCTTACCTCTGGGCAGGTGTCTAGGAGCCTTGCACTGGGCACACACCGAGCAGGAGGAAACATAA	omy-miR-XXXX-5p	TTGTAGCTTACCTCTGGGCAGGTG	70	24	/	/	/	/	0	/	/	/	/	/	/	/	/	/	/	/	/	/	/	/	/	/	/	1	/	/	/	/	/	1	0	41	0	/	/	0	/	/
miRNA_1713	scaffold_38218	3352	3427	+	ExprMax=1694;ID=miRNA_1713;Name=miRNA_1713	175	TGCTACCATTTTGTTGATGATTAGTTACATGAGAAACGAGACCAAGATGATACTCTGGACAAGGCGGATACGGTAT	omy-miR-XXXX-3p	TCTGGACAAGGCGGATACGGTAT	76	23	/	/	/	/	0	/	/	/	/	/	/	/	/	/	/	/	/	/	/	/	/	/	0	/	/	/	/	/	/	0	0	30	0	/	/	0	/	/
miRNA_1714	scaffold_38235	2683	2734	+	ExprMax=1198;ID=miRNA_1714;Name=miRNA_1714	170	TAGGATGATCGAGCAGCAGTAAGGGCTCTTCGATACTGCACGGTACTGTCTT	omy-miR-XXXX-5p	TAGGATGATCGAGCAGCAGTAAG	52	23	/	/	/	/	0	/	/	/	/	/	/	/	/	/	/	/	/	/	/	/	/	/	0	/	/	/	/	/	/	1	0	302	0	/	/	0	/	/
miRNA_1715	scaffold_3824	25047	25107	+	ExprMax=1420;ID=miRNA_1715;Name=miRNA_1715	190	CAGAACCTCTTGTTGCAATTTCAATGAGGCTCTCTTGTTCAGATATCGGTAAGTGGACTGG	omy-miR-XXXX-3p	TCAGATATCGGTAAGTGGACTGG	61	23	/	/	/	/	0	/	/	/	/	/	/	/	/	/	/	/	/	/	/	/	/	/	0	1	/	/	/	/	/	1	0	548	0	/	/	0	/	/
miRNA_1716	scaffold_3827	50915	50986	-	ExprMax=1440;ID=miRNA_1716;Name=miRNA_1716	190	TTACAGTTGATTTGTCCGAGGACAAACCATCCACAGAGACAAACTGATATCTTTCCGACAGATAAGATCTAA	omy-miR-XXXX-5p	CTTTCCGACAGATAAGATCTAA	72	22	/	/	/	/	0	/	/	/	/	/	/	/	/	/	/	/	/	/	/	/	/	/	0	1	/	/	/	/	/	1	0	940	0	/	/	0	/	/
miRNA_1717	scaffold_3832	5068	5134	-	ExprMax=1955;ID=miRNA_1717;Name=miRNA_1717	165	CCTTCAGAAGTCACATCATTAGTTAAATAAAGTCCACCTGTGTGCAATCTAAGTGTCACATGATCTG	omy-miR-XXXX-3p	CCTTCAGAAGTCACATCATTAGTT	67	24	/	/	/	/	0	/	/	/	/	/	/	/	/	/	/	/	/	/	/	/	/	/	/	1	/	/	/	/	/	1	0	30	0	/	/	0	/	/
miRNA_1718	scaffold_38324	2611	2666	+	ExprMax=5512;ID=miRNA_1718;Name=miRNA_1718	191	CAGGCCTTTATGGTAGAGTGGCCAGATGGAAGCCACTCCTCAGTAAAAGGCACATG	omy-miR-XXXX-5p	CAGGCCTTTATGGTAGAGTGGC	56	22	/	/	/	/	0	/	/	/	/	/	/	/	/	/	/	/	/	/	/	/	/	/	1	/	/	/	/	/	/	3	0	5090	1	0	12	0	/	/
miRNA_1719	scaffold_384	544068	544130	-	ExprMax=1766;ID=miRNA_1719;Name=miRNA_1719	200	CTTGGCATTCACCGCGTGCCTTAATTGTATTGTTATTAAATCAAGGTCTGCCGTGAACACGAA	omy-mir-124-3p	TTGGCATTCACCGCGTGCCTTAA	63	23	mRNA	-1679	3'UTR	-1679	1	0	1	miR-124a-3p	0	20	/	/	/	/	/	/	/	/	/	/	/	/	/	1	/	mirbase	/	rfam-mirna	/	8	0	11	1	0	6	1	0	5
miRNA_172	scaffold_112	291688	291751	-	ExprMax=1984;ID=miRNA_172;Name=miRNA_172	185	TACACTACTGAGCCTCATTTTGACTTGTTTTAAGGACATTACATCAAAGTTGGATCAGCCTGTA	omy-miR-XXXX-5p	CATCAAAGTTGGATCAGCCTGTA	64	23	Gene	-758	Gene	-758	0	/	/	/	/	/	/	/	/	/	/	/	/	/	/	/	/	/	0	1	/	/	/	/	/	6	0	2281	1	0	6	1	0	1
miRNA_1720	scaffold_384	617007	617061	+	ExprMax=1362;ID=miRNA_1720;Name=miRNA_1720	220	ATATGGTTCCCAATCAGAGACGACGATAAACACCTGCCTCTAATTGAGAACCAAT	omy-miR-XXXX-5p	ATATGGTTCCCAATCAGAGACG	55	22	mRNA	2624	mRNA	2624	0	/	/	/	/	/	/	/	/	/	/	/	/	/	/	/	/	/	/	/	/	/	/	/	/	0	0	33	0	/	/	0	/	/
miRNA_1721	scaffold_3842	42078	42135	+	ExprMax=9070;ID=miRNA_1721;Name=miRNA_1721	240	CATGGTAACAGAATTATACTGAGTGAAAAATCAATCTCAGCATAATTCCGTTACCTTG	omy-miR-XXXX-5p	CATGGTAACAGAATTATACTGA	58	22	/	/	/	/	0	/	/	/	/	/	/	/	/	/	/	/	/	/	/	/	/	/	/	1	/	/	/	/	/	1	0	1	0	/	/	0	/	/
miRNA_1722	scaffold_385	774157	774214	+	ExprMax=1768;ID=miRNA_1722;Name=miRNA_1722	170	CAGCGTTGAACAGACCTCAGCGTGGGAGCTTCTTGTTTTAGTTTCTGTCTGTAGGCAG	omy-miR-XXXX-3p	TTTTAGTTTCTGTCTGTAGGCAG	58	23	mRNA	2397	mRNA	2397	0	/	/	/	/	/	/	/	/	/	/	/	/	/	/	/	/	/	0	/	/	/	/	/	/	0	0	358	0	1	1	0	/	/
miRNA_1723	scaffold_385	855517	855577	+	ExprMax=1513;ID=miRNA_1723;Name=miRNA_1723	245	CCTATAAGTGTTCACATGTCAGAGTGGGATAGTGAACCATTCTGACGTTGAGCAGTGAGGC	omy-miR-XXXX-3p	TTCTGACGTTGAGCAGTGAGGC	61	22	/	/	/	/	0	/	/	/	/	/	/	/	/	/	/	/	/	/	/	/	/	/	/	1	/	/	/	/	/	1	0	3	0	/	/	0	/	/
miRNA_1724	scaffold_38535	342	407	+	ExprMax=1016;ID=miRNA_1724;Name=miRNA_1724	210	CCTAAATATGGTTCCCAATCAGAGACAATGACTAACACCTGCCTCTGATTGAGAACCATATCAGGC	omy-miR-XXXX-3p	TCTGATTGAGAACCATATCAGGC	66	23	/	/	/	/	0	/	/	/	/	/	/	/	/	/	/	/	/	/	/	/	/	/	1	/	/	/	/	/	/	1	0	1853	0	/	/	0	/	/
miRNA_1725	scaffold_386	248610	248685	-	ExprMax=1910;ID=miRNA_1725;Name=miRNA_1725	170	GCCAGACTACACTCAATCATATGACCCACTGAAGAGATGAGTCTTCAGTAAGACTTAAGGGTTGAGATCGAGTCTG	omy-miR-XXXX-3p	GCCAGACTACACTCAATCATATGA	76	24	CDS	-1682	Gene	-1682	0	/	/	/	/	/	/	/	/	/	/	/	/	/	/	/	/	/	/	/	/	/	/	/	/	1	0	1272	0	/	/	0	/	/
miRNA_1726	scaffold_386	767868	767927	+	ExprMax=8929;ID=miRNA_1726;Name=miRNA_1726	1230	TATGGCTTTTTATTCCTATATGATGTCAGATTGGGCTTATGTAGGGATAGAAGCCACTTA	omy-mir-135-5p	TATGGCTTTTTATTCCTATATG	60	22	3'UTR	1241	mRNA	1241	0	1	32	/	1	27	/	/	/	/	/	/	/	/	/	/	/	/	/	1	/	mirbase	/	rfam-mirna	/	1	0	1	0	1	2	0	1	1
miRNA_1727	scaffold_386	794110	794167	+	ExprMax=2262;ID=miRNA_1727;Name=miRNA_1727	220	CAAGGCTGTCGAGTCTGCCAATGAGGATGTTGTGATTGACAGAGTCGAAAGCCTTGGC	omy-miR-XXXX-3p	TGACAGAGTCGAAAGCCTTGGC	58	22	/	/	/	/	0	/	/	/	/	/	/	/	/	/	/	/	/	/	/	/	/	/	0	/	/	/	/	/	/	1	0	3650	0	/	/	0	/	/
miRNA_1728	scaffold_3861	54131	54206	+	ExprMax=20049;ID=miRNA_1728;Name=miRNA_1728	1190	ACCTTGGCTTTAGACTGCTTACTGCTTTTTAAAAAAAAGTCTCACAGTTACAGTAACAGTCTACAGTCATGGCTAC	omy-mir-132-5p	ACCTTGGCTTTAGACTGCTTACT	76	23	3'UTR	0	3'UTR	0	1	0	1	miR-212b-3p	0	4	/	/	/	/	/	/	/	/	/	/	/	/	/	1	/	mirbase	/	rfam-mirna	/	7	0	2	0	1	2	1	0	1
miRNA_1729	scaffold_3861	54906	54970	+	ExprMax=108762;ID=miRNA_1729;Name=miRNA_1729	1220	CAACCGTGGCTTTAGATTGTTACTGTAGAGACGGCAACATGGTAACAGTCTACAGCCATGGTCGT	omy-mir-132-3p	TAACAGTCTACAGCCATGGTCG	65	22	Gene	-229	Gene	-229	1	0	20	miR-132a	0	10	/	/	/	/	/	/	/	/	/	/	/	/	/	/	/	mirbase	/	rfam-mirna	/	8	0	4	1	0	2	1	0	2
miRNA_173	scaffold_112	870548	870610	+	ExprMax=1004;ID=miRNA_173;Name=miRNA_173	165	TGCAGACTGGCAGCTCTGGCGGCTCCTTGCAGACTGGCAGCTCCTTGCAGACTGACAGCTCTG	omy-miR-XXXX-5p	TGCAGACTGGCAGCTCTGGCGGCT	63	24	/	/	/	/	0	/	/	/	/	/	/	/	/	/	/	/	/	/	/	/	/	/	/	/	/	/	/	/	/	0	0	36	0	/	/	0	/	/
miRNA_1730	scaffold_38635	1596	1642	+	ExprMax=3917;ID=miRNA_1730;Name=miRNA_1730	155	CCTGGTCCTCGTGTCCATCCTCATGAAGTTATGCAGGACACAGGTAG	omy-mir-652-3p	TCATGAAGTTATGCAGGACACAGG	47	24	/	/	/	/	0	/	/	/	/	/	/	/	/	/	/	/	/	/	/	/	/	/	/	1	/	/	/	rfam-mirna	/	1	0	44	0	/	/	0	/	/
miRNA_1731	scaffold_38671	2281	2353	-	ExprMax=1709;ID=miRNA_1731;Name=miRNA_1731	150	TGTTTTGGCCTAGTATGGTTCTCAATCAGAGGCAGGTGTCGTTAGTTGTCTCTGATTGAGAATCATACTTAGG	omy-miR-XXXX-3p	GGCCTAGTATGGTTCTCAATCAGA	73	24	/	/	/	/	0	/	/	/	/	/	/	/	/	/	/	/	/	/	/	/	/	/	1	/	/	/	/	/	/	1	0	2419	0	/	/	0	/	/
miRNA_1732	scaffold_387	88007	88082	+	ExprMax=1426;ID=miRNA_1732;Name=miRNA_1732	160	TGTTGTCAAGAGACTGGACATTGGCGAGTAGTATGCTCAGGAGCGGTGCGCAATGTGCCCGTCTCCGGAGCCTGAC	omy-miR-XXXX-5p	TGTTGTCAAGAGACTGGACATTGG	76	24	/	/	/	/	0	/	/	/	/	/	/	/	/	/	/	/	/	/	/	/	/	/	0	/	/	/	/	/	/	1	0	1331	0	/	/	0	/	/
miRNA_1733	scaffold_387	304784	304839	-	ExprMax=2794;ID=miRNA_1733;Name=miRNA_1733	205	CATGTGCCTTTTGCTGATGAGTGTCTTCCGTCTGGCCACTCTACCATAAAGGCCTG	omy-miR-XXXX-5p	CCACTCTACCATAAAGGCCTG	56	21	mRNA	0	intron	0	0	/	/	/	/	/	/	/	/	/	/	/	/	/	/	/	/	/	1	1	/	/	/	/	/	3	0	5532	1	0	14	0	/	/
miRNA_1734	scaffold_38711	2731	2807	-	ExprMax=1910;ID=miRNA_1734;Name=miRNA_1734	155	GCCAGACTACACTCAATCATATGACCCACTGAAAAGATGAGTCTTCAGTAAAGACTTAATGGTTGAGACCGAGTTTG	omy-miR-XXXX-3p	GCCAGACTACACTCAATCATATGA	77	24	/	/	/	/	0	/	/	/	/	/	/	/	/	/	/	/	/	/	/	/	/	/	/	1	/	/	/	/	/	1	0	1272	0	/	/	0	/	/
miRNA_1735	scaffold_38716	2491	2548	-	ExprMax=2554;ID=miRNA_1735;Name=miRNA_1735	160	AGCCACCGTGCTTCTACACCTGCATTGCTTGCTGTTTGGGGTTTTAGGCTGAGTTTCT	omy-miR-XXXX-3p	AGCCACCGTGCTTCTACACCTGCA	58	24	/	/	/	/	0	/	/	/	/	/	/	/	/	/	/	/	/	/	/	/	/	/	0	/	/	/	/	/	/	1	0	4933	0	/	/	0	/	/
miRNA_1736	scaffold_388	530964	531036	+	ExprMax=1530;ID=miRNA_1736;Name=miRNA_1736	210	GAGGCTCCATGGAATTCCAGAGCAGGCAGGTGAGGACATCAAATGCAGAGTTGTTGACATCTGTGGAGCTGTC	omy-miR-XXXX-3p	TGTTGACATCTGTGGAGCTGTC	73	22	Gene	0	intron	0	0	/	/	/	/	/	/	/	/	/	/	/	/	/	/	/	/	/	/	/	/	/	/	/	/	1	0	28	0	/	/	0	/	/
miRNA_1737	scaffold_38854	269	341	-	ExprMax=2693;ID=miRNA_1737;Name=miRNA_1737	165	CTGCTGCTCCAGTTTCAACTGTTCTGCCTTATTATTATCTGACCCATCTATGAACATTTGAAAATCACGGTCA	omy-miR-XXXX-3p	CTGCTGCTCCAGTTTCAACTGTTC	73	24	/	/	/	/	0	/	/	/	/	/	/	/	/	/	/	/	/	/	/	/	/	/	0	/	/	/	/	/	/	1	0	4776	0	/	/	0	/	/
miRNA_1738	scaffold_389	266233	266291	-	ExprMax=3328;ID=miRNA_1738;Name=miRNA_1738	215	TCCACATTGCAGGCACTGTGTGGACTGATCAGAAACACACACAGCATGCACAATGAGGA	omy-miR-730a-5p	ACACAGCATGCACAATGAGGA	59	21	/	/	/	/	1	0	4	miR-730a-5p	1	3	/	/	/	/	/	/	/	/	/	/	/	/	/	1	/	mirbase	/	/	/	8	0	2	1	0	1	1	0	1
miRNA_1739	scaffold_38967	3088	3157	-	ExprMax=1055;ID=miRNA_1739;Name=miRNA_1739	170	TAGACCATTCAATAAAAATGGAGCTCTATAGGAGAAAGCCCTGCCTCCAACTGTTTGCTTAGAAATTCTA	omy-miR-XXXX-5p	CCAACTGTTTGCTTAGAAATTCTA	70	24	CDS	-1854	CDS	-1854	0	/	/	/	/	/	/	/	/	/	/	/	/	/	/	/	/	/	/	1	/	/	/	/	/	1	0	32	0	/	/	0	/	/
miRNA_174	scaffold_112	1377356	1377423	+	ExprMax=7462;ID=miRNA_174;Name=miRNA_174	148	TTTCTAACCTGTTCTAAGCCGGAGAGAATCCACGCTTGTTGTTTCTCGTATGGGACAGTGTAGAAACT	omy-miR-XXXX-3p	TCTCGTATGGGACAGTGTAGAAAC	68	24	/	/	/	/	0	/	/	/	/	/	/	/	/	/	/	/	/	/	/	/	/	/	/	/	/	/	/	/	/	1	0	13	0	/	/	0	/	/
miRNA_1740	scaffold_39	14024	14082	-	ExprMax=4526;ID=miRNA_1740;Name=miRNA_1740	205	GCTAGTCACAGTCACTTGCTGTCATTTCTTTAACACAGCACAGCAAGTCTGAGCCCAGC	omy-miR-XXXX-3p	GCTAGTCACAGTCACTTGCTGTC	59	23	/	/	/	/	0	/	/	/	/	/	/	/	/	/	/	/	/	/	/	/	/	/	/	/	/	/	/	/	/	1	0	4	0	/	/	0	/	/
miRNA_1741	scaffold_39	403312	403369	+	ExprMax=952370;ID=miRNA_1741;Name=miRNA_1741	244	ACGGGGCCGGGGCACTGTCTGAGAGGCCTATGATTCTCACAGTGAACCGGTCTCTTTT	omy-mir-128-3p	TCACAGTGAACCGGTCTCTTT	58	21	Gene	0	intron	0	1	0	35	miR-128b-3p	0	20	/	/	/	/	/	/	/	/	/	/	/	/	/	/	/	mirbase	ssa-mir-128-2	rfam-mirna	/	8	0	4	1	0	3	1	0	3
miRNA_1742	scaffold_39	405140	405194	+	ExprMax=4536;ID=miRNA_1742;Name=miRNA_1742	195	CTTTCCCTTATTCTTGTAAGCAAAGATTAAGCTTTTGAACTTGAGAAAGGCAGCG	omy-miR-XXXX-3p	TTTTGAACTTGAGAAAGGCAGCG	55	23	Gene	0	intron	0	0	/	/	/	/	/	/	/	/	/	/	/	/	/	/	/	/	/	/	/	/	/	/	/	/	0	0	1	0	/	/	0	/	/
miRNA_1743	scaffold_39	1050351	1050403	+	ExprMax=14315;ID=miRNA_1743;Name=miRNA_1743	205	CTTTTAGGGAGTTCTTCTTTACTATCCCTATGAGAAGGACTGTCACCAGGAAG	omy-miR-XXXX-3p	TGAGAAGGACTGTCACCAGGAAG	53	23	/	/	/	/	0	/	/	/	/	/	/	/	/	/	/	/	/	/	/	/	/	/	1	/	/	/	/	/	/	1	0	74	0	/	/	0	/	/
miRNA_1744	scaffold_39	1338009	1338074	+	ExprMax=1781;ID=miRNA_1744;Name=miRNA_1744	195	CCTAAGTATGATTCTCAATCAGAGACAACTAACGACACCTGCCTCTGATTGAGAACCATACCAGGC	omy-miR-XXXX-3p	TGATTGAGAACCATACCAGGC	66	21	mRNA	0	intron	0	0	/	/	/	/	/	/	/	/	/	/	/	/	/	/	/	/	/	0	/	/	/	/	/	/	1	0	2364	0	/	/	0	/	/
miRNA_1745	scaffold_39	1383008	1383067	+	ExprMax=1344;ID=miRNA_1745;Name=miRNA_1745	215	TTGGATGGAGAGCATTTGTGAACAGCAGTTTTCAGTTCTTTCCACAGATTCTCGATTGGA	omy-miR-XXXX-5p	TTGGATGGAGAGCATTTGTGAAC	60	23	3'UTR	-4368	Gene	-4368	0	/	/	/	/	/	/	/	/	/	/	/	/	/	/	/	/	/	0	1	REPEAT	/	/	/	/	3	0	1555	0	1	1	0	/	/
miRNA_1746	scaffold_39	1625669	1625747	-	ExprMax=4902;ID=miRNA_1746;Name=miRNA_1746	135	ACCAGCTCCGCGTATCGGCCGGGCTAGAGTGGGCATCGAGCCAAGTGCCATGAAGCCGGCTCTACGCATCTGGTCTCCA	omy-miR-XXXX-5p	CCGGCTCTACGCATCTGGTCTCCA	79	24	/	/	/	/	0	/	/	/	/	/	/	/	/	/	/	/	/	/	/	/	/	/	/	/	/	/	/	/	/	0	0	316	0	/	/	0	/	/
miRNA_1747	scaffold_39	1911523	1911592	-	ExprMax=1166;ID=miRNA_1747;Name=miRNA_1747	145	AACACTGTTTCCCATGCTTGTTCAATGAACCTTAAACAATTAATGAACATGCACCTGTGAAACGGTAGTT	omy-miR-XXXX-3p	AACACTGTTTCCCATGCTTGTTCA	70	24	/	/	/	/	0	/	/	/	/	/	/	/	/	/	/	/	/	/	/	/	/	/	0	1	/	/	/	/	/	1	0	2427	0	/	/	0	/	/
miRNA_1748	scaffold_39	2005038	2005102	-	ExprMax=3282;ID=miRNA_1748;Name=miRNA_1748	190	CCTAGTATGGTTCTCAATCAGAGGCAGGTGTCGTTAGTTGTCTCTGATTGAGAATCATACTTAGG	omy-miR-XXXX-3p	CCTAGTATGGTTCTCAATCAGA	65	22	/	/	/	/	0	/	/	/	/	/	/	/	/	/	/	/	/	/	/	/	/	/	1	/	/	/	/	/	/	1	0	2750	0	/	/	0	/	/
miRNA_1749	scaffold_39	2272761	2272831	+	ExprMax=4733;ID=miRNA_1749;Name=miRNA_1749	165	TGATAGGCTAATTGACATAATATGAGTCAATTGGAGGTGTACTTGTAGATGTATTTCAAGGCCTACCTTCA	omy-miR-XXXX-3p	GATGTATTTCAAGGCCTACCTTCA	71	24	5'UTR	-1842	5'UTR	-1842	0	/	/	/	/	/	/	/	/	/	/	/	/	/	/	/	/	/	0	/	/	/	/	/	/	1	0	9715	0	/	/	0	/	/
miRNA_175	scaffold_1120	47372	47451	+	ExprMax=1825;ID=miRNA_175;Name=miRNA_175	145	CAAGATTGTAGACCTACACAAGGCTGGAATGGGCTACAAGACCATCACCAAGCAGCTTGGTGAGAAGGTGACAACAGTTG	omy-miR-XXXX-5p	CAAGATTGTAGACCTACACAAGGC	80	24	CDS	-1578	Gene	-1578	0	/	/	/	/	/	/	/	/	/	/	/	/	/	/	/	/	/	/	/	/	/	/	/	/	1	0	392	0	/	/	0	/	/
miRNA_1750	scaffold_390	324712	324793	+	ExprMax=3192;ID=miRNA_1750;Name=miRNA_1750	140	TGATGAGATATGTTGGCACGACTGCCATATTGCATCTCCATCCCAAAGCCCTTGCTTGGAAGTGTACTTTGCCAGACTGCCA	omy-miR-XXXX-5p	TGAGATATGTTGGCACGACTGCCA	82	24	mRNA	0	intron	0	0	/	/	/	/	/	/	/	/	/	/	/	/	/	/	/	/	/	0	1	/	/	/	/	/	1	0	263	0	/	/	0	/	/
miRNA_1751	scaffold_39014	1122	1173	-	ExprMax=6940;ID=miRNA_1751;Name=miRNA_1751	167	GAGCCTGTCCATGGATTCCAAGTTCTTTCAGCAACCTGATGGTGGAAGAAGC	omy-miR-XXXX-3p	GCCTGTCCATGGATTCCAAGTTCT	52	24	/	/	/	/	0	/	/	/	/	/	/	/	/	/	/	/	/	/	/	/	/	/	0	/	/	/	/	/	/	0	0	31	0	/	/	0	/	/
miRNA_1752	scaffold_3902	10193	10269	+	ExprMax=1219;ID=miRNA_1752;Name=miRNA_1752	165	TGGGAACGTAGGTCATCTGGAAGGGGGTCATCCCAGTCTATTTTGTCATGACACATCCGCTGCAAGATCTGCTTCCC	omy-miR-XXXX-5p	TGGGAACGTAGGTCATCTGGAAGG	77	24	/	/	/	/	0	/	/	/	/	/	/	/	/	/	/	/	/	/	/	/	/	/	/	1	/	/	/	/	/	1	0	8	0	/	/	0	/	/
miRNA_1753	scaffold_39051	705	763	+	ExprMax=1042;ID=miRNA_1753;Name=miRNA_1753	150	CCTGATGTTATGGAAAGGTAGGCTGGCGTTCCGTCAATATTCCCTCCAAAAGGCACAGG	omy-miR-XXXX-5p	CCTGATGTTATGGAAAGGTAGGC	59	23	/	/	/	/	0	/	/	/	/	/	/	/	/	/	/	/	/	/	/	/	/	/	/	/	/	/	/	/	/	1	0	31	0	/	/	0	/	/
miRNA_1754	scaffold_391	478971	479024	-	ExprMax=725328;ID=miRNA_1754;Name=miRNA_1754	142	TGCATGGCTTAATCTTTGAGGCAAGCATATGCTACTGGCAGGATCAACCAGGTA	omy-miR-XXXX-5p	GCTACTGGCAGGATCAACCAGGTA	54	24	/	/	/	/	0	/	/	/	/	/	/	/	/	/	/	/	0	1	0	2	1	7	/	/	/	/	/	/	/	5	0	13	0	1	4	0	2	5
miRNA_1755	scaffold_391	574931	574982	+	ExprMax=1198;ID=miRNA_1755;Name=miRNA_1755	170	TAGGATGATCGAGCAGCAGTAAGGGCTCTTCGATACTGCACGGTACTGTCTT	omy-miR-XXXX-5p	TAGGATGATCGAGCAGCAGTAAG	52	23	Gene	0	intron	0	0	/	/	/	/	/	/	/	/	/	/	/	/	/	/	/	/	/	0	1	/	/	/	/	/	1	0	302	0	/	/	0	/	/
miRNA_1756	scaffold_3910	43792	43849	-	ExprMax=3614;ID=miRNA_1756;Name=miRNA_1756	235	AAATATGGTTCCCAATCAGAGACAACGATAAACACCTGCCTCTGATTGAGAACCACTT	omy-miR-XXXX-3p	AAATATGGTTCCCAATCAGAGA	58	22	/	/	/	/	0	/	/	/	/	/	/	/	/	/	/	/	/	/	/	/	/	/	1	/	/	/	/	/	/	1	0	4380	0	/	/	0	/	/
miRNA_1757	scaffold_3911	30783	30845	+	ExprMax=2272;ID=miRNA_1757;Name=miRNA_1757	195	GCTCTTGTTCTCTATGGGCTTTACAGTGTCCCATAACTTTTTGGAGTTAGAGCTACAGGATGC	omy-miR-XXXX-3p	TTGGAGTTAGAGCTACAGGATGC	63	23	Gene	0	intron	0	0	/	/	/	/	/	/	/	/	/	/	/	/	/	/	/	/	/	1	/	/	/	/	/	/	1	0	661	0	/	/	0	/	/
miRNA_1758	scaffold_39163	3105	3171	+	ExprMax=3101;ID=miRNA_1758;Name=miRNA_1758	185	GTGAACAGCAGTTTTCAGTTCTTTCCACAGATTCTCGATTGGATTCAGGTCTGGACTTTGACTTGGC	omy-miR-XXXX-3p	AGGTCTGGACTTTGACTTGGC	67	21	/	/	/	/	0	/	/	/	/	/	/	/	/	/	/	/	/	/	/	/	/	/	0	/	REPEAT	/	/	/	/	4	0	1101	0	1	23	0	/	/
miRNA_1759	scaffold_3922	52568	52633	-	ExprMax=86351;ID=miRNA_1759;Name=miRNA_1759	1225	ACAGATGTCCAGATACAATTCTCGGGTTGTGTTTTAAATTTCACAAGAATTGCGTTTGGACAATCA	omy-mir-219-5p	AAGAATTGCGTTTGGACAATCA	66	22	/	/	/	/	1	0	35	miR-219b-5p	0	46	/	/	/	/	/	/	/	/	/	/	/	/	/	/	/	mirbase	ssa-mir-219b-2	rfam-mirna	/	8	0	5	1	0	4	1	0	3
miRNA_176	scaffold_1121	183608	183681	-	ExprMax=21615959;ID=miRNA_176;Name=miRNA_176	1205	AGGAAAGACAGTAAGTTGTATAGTTATCTGACAGGAAGGGTATGACCCTAAAACTATACAACCTACTACCTCAC	omy-let-7-5p	AACTATACAACCTACTACCTCA	74	22	/	/	/	/	1	0	43	let-7b	0	46	/	/	/	/	/	/	/	/	/	/	/	/	/	1	/	mirbase	/	rfam-mirna	/	8	0	10	1	0	7	1	0	5
miRNA_1760	scaffold_393	439875	439944	-	ExprMax=1166;ID=miRNA_1760;Name=miRNA_1760	145	AACACTGTTTCCCATGCTTGTTCATTGAACCATAAACATTTAATGAACATGCACCTGTGGAATGGTCGTT	omy-miR-XXXX-3p	AACACTGTTTCCCATGCTTGTTCA	70	24	mRNA	0	intron	0	0	/	/	/	/	/	/	/	/	/	/	/	/	/	/	/	/	/	0	/	/	/	/	/	/	1	0	2427	0	/	/	0	/	/
miRNA_1761	scaffold_393	726465	726525	-	ExprMax=74333;ID=miRNA_1761;Name=miRNA_1761	1232	TGCCTGTCTGTGCCTGCTGTACAGGTTCCAGGATGTTCTGCACAGCAAGTGTAGACAGGCA	omy-mir-214-5p	GCACAGCAAGTGTAGACAGGCA	61	22	mRNA	0	intron	0	1	0	9	miR-3120-3p	0	8	/	/	/	/	/	/	/	/	/	/	/	/	/	1	/	mirbase	/	rfam-mirna	/	7	0	3	1	0	1	1	0	1
miRNA_1762	scaffold_393	729230	729291	-	ExprMax=1467973;ID=miRNA_1762;Name=miRNA_1762	1200	CTAACCAATGTGCAGACTACTGTACACCAGTATGACCATGAACAGGTAGTCTGAACACTGGG	omy-mir-199-5p	GAACAGGTAGTCTGAACACTGGG	62	23	mRNA	0	intron	0	1	0	27	miR-3604	0	33	/	/	/	/	/	/	/	/	/	/	/	/	/	1	/	mirbase	/	rfam-mirna	/	8	0	4	1	0	4	1	0	4
miRNA_1763	scaffold_3932	26701	26761	-	ExprMax=1014;ID=miRNA_1763;Name=miRNA_1763	130	AGCCATGGCAAGTTCTTGAAACGGGTTGATATCAGCTGCATCCCTGAACTTCCAAATCTCA	omy-MIR169_2-5p	GCATCCCTGAACTTCCAAATCTCA	61	24	Gene	0	intron	0	0	/	/	/	/	/	/	/	/	/	/	/	/	/	/	/	/	/	/	1	/	/	/	rfam-mirna	/	1	0	24	0	/	/	0	/	/
miRNA_1764	scaffold_39377	2568	2617	+	ExprMax=1389;ID=miRNA_1764;Name=miRNA_1764	195	CTTTTTAGGGCCTTCCTCTAACACCACCTGGTATAGAGGTCCTGGATGGC	omy-miR-XXXX-3p	TGGTATAGAGGTCCTGGATGGC	50	22	/	/	/	/	0	/	/	/	/	/	/	/	/	/	/	/	/	/	/	/	/	/	0	1	/	/	/	/	/	1	0	3773	0	/	/	0	/	/
miRNA_1765	scaffold_3938	16243	16313	+	ExprMax=1016;ID=miRNA_1765;Name=miRNA_1765	170	GGTTGATCTTGTTTCATATCACTAAGGCATTGTATGAGGACACATCAATGATGTTATGGAAGATGACCAGG	omy-mir-598-3p	TGATGTTATGGAAGATGACCAGG	71	23	/	/	/	/	0	/	/	/	/	/	/	/	/	/	/	/	/	/	/	/	/	/	0	/	/	/	/	rfam-mirna	/	2	0	140	0	/	/	0	/	/
miRNA_1766	scaffold_394	17523	17586	-	ExprMax=3637;ID=miRNA_1766;Name=miRNA_1766	180	ACCTGGGAATATTGAAGACTCATGTTAAAAGGAACCACCAGCTTTCATATGTTCTCATGTTCTG	omy-miR-XXXX-5p	GCTTTCATATGTTCTCATGTTCTG	64	24	Gene	-1358	CDS	-1358	0	/	/	/	/	/	/	/	/	/	/	/	/	/	/	/	/	/	0	1	/	/	/	/	/	1	0	2972	0	/	/	0	/	/
miRNA_1767	scaffold_394	619365	619428	-	ExprMax=2921;ID=miRNA_1767;Name=miRNA_1767	160	TGAAATACCCATTTTGGGTAACATGCACCATAGTGTGTTGGCCCGTTATACTAAGTTCTAATCA	omy-miR-XXXX-5p	GCCCGTTATACTAAGTTCTAATCA	64	24	mRNA	-5305	CDS	-5305	0	/	/	/	/	/	/	/	/	/	/	/	/	/	/	/	/	/	/	/	/	/	/	/	/	1	0	174	0	/	/	0	/	/
miRNA_1768	scaffold_3941	2216	2282	-	ExprMax=9418;ID=miRNA_1768;Name=miRNA_1768	205	TTCAGGCCAATGATGTGGGAGCTCTCCCACCTACTTTGGATGAGGCGTTCATTACAGTTATACATAA	omy-miR-XXXX-5p	GCGTTCATTACAGTTATACATAA	67	23	/	/	/	/	0	/	/	/	/	/	/	/	/	/	/	/	/	/	/	/	/	/	/	/	/	/	/	/	/	1	0	23	0	/	/	0	/	/
miRNA_1769	scaffold_39414	758	814	+	ExprMax=1221;ID=miRNA_1769;Name=miRNA_1769	155	TGAACGGAAAGGCTCTGGAGCAACGAACCGCCCTTGCTGTCTCTGCCTGGCCGGTTC	omy-miR-XXXX-5p	TGAACGGAAAGGCTCTGGAGCAAC	57	24	/	/	/	/	0	/	/	/	/	/	/	/	/	/	/	/	/	/	/	/	/	/	/	1	/	/	/	/	/	1	0	1085	0	/	/	0	/	/
miRNA_177	scaffold_1121	224317	224377	-	ExprMax=1087;ID=miRNA_177;Name=miRNA_177	225	ACAACCATCTCTGCAACACTCCACCATTCAGGCCTTTATGGTAGAGTGGCCAGATGGAAGT	omy-miR-XXXX-5p	GGTAGAGTGGCCAGATGGAAGT	61	22	/	/	/	/	0	/	/	/	/	/	/	/	/	/	/	/	/	/	/	/	/	/	/	1	/	/	/	/	/	2	0	38	1	0	5	0	/	/
miRNA_1770	scaffold_39437	687	736	+	ExprMax=1724;ID=miRNA_1770;Name=miRNA_1770	155	TTGGATTGGAGATGCTTAATGTGAGTTTGGAAGGAGAGTTTACAGTCTAA	omy-miR-XXXX-5p	TTGGATTGGAGATGCTTAATGTG	50	23	/	/	/	/	0	/	/	/	/	/	/	/	/	/	/	/	/	/	/	/	/	/	0	/	/	/	/	/	/	1	0	2949	0	/	/	0	/	/
miRNA_1771	scaffold_39448	3271	3337	-	ExprMax=2213;ID=miRNA_1771;Name=miRNA_1771	180	TATTCAGCATTTCACTTTAAGGTCTACTACACCTGTTGTATTCAGCATTTCACTGTGAGGTCTACTA	omy-miR-XXXX-5p	GCATTTCACTGTGAGGTCTACTA	67	23	/	/	/	/	0	/	/	/	/	/	/	/	/	/	/	/	/	/	/	/	/	/	/	/	/	/	/	/	/	1	0	146	0	/	/	0	/	/
miRNA_1772	scaffold_3950	13833	13899	+	ExprMax=4739;ID=miRNA_1772;Name=miRNA_1772	195	TAGAATTTCTAAGCAAACAGCTGGGCAGGGCTTTCTCCTATAGAGCTCCATTTTTATGGAATGGTCT	omy-miR-XXXX-5p	TAGAATTTCTAAGCAAACAGCTG	67	23	/	/	/	/	0	/	/	/	/	/	/	/	/	/	/	/	/	/	/	/	/	/	/	2	/	/	/	/	/	1	0	1920	0	/	/	0	/	/
miRNA_1773	scaffold_39505	2385	2433	+	ExprMax=1579;ID=miRNA_1773;Name=miRNA_1773	205	TGAGAGCATCCTGTCGGGCTGTATCACCGCCTGGTACAGCAACTGCCTC	omy-miR-XXXX-5p	TGAGAGCATCCTGTCGGGCTGT	49	22	/	/	/	/	0	/	/	/	/	/	/	/	/	/	/	/	/	/	/	/	/	/	1	1	/	/	/	/	/	1	0	1088	0	1	1	0	1	1
miRNA_1774	scaffold_39508	2088	2154	+	ExprMax=4402;ID=miRNA_1774;Name=miRNA_1774	1210	TATTCCCTATGTAGAGCACTACTTTTGAACAGTGCTCTATAGGTAGTGCACTGCAATAGGGAATAGT	omy-miR-XXXX-5p	TATTCCCTATGTAGAGCACTAC	67	22	/	/	/	/	0	/	/	/	/	/	/	/	/	/	/	/	/	/	/	/	/	/	/	/	/	/	/	/	/	1	0	20	0	/	/	0	/	/
miRNA_1775	scaffold_39559	64	120	-	ExprMax=1983;ID=miRNA_1775;Name=miRNA_1775	210	AATATGGTTCCCAATCAGAGACAATGACGAACACCTGCCTCTGATTGAGAACCATAT	omy-miR-XXXX-3p	AATATGGTTCCCAATCAGAGA	57	21	/	/	/	/	0	/	/	/	/	/	/	/	/	/	/	/	/	/	/	/	/	/	1	1	/	/	/	/	/	1	0	4440	0	/	/	0	/	/
miRNA_1776	scaffold_396	107407	107459	-	ExprMax=2754;ID=miRNA_1776;Name=miRNA_1776	160	GCTCATGGTCCTCCTGGAATCAGAAGATTTTTTGACTCAATGGAGGAACGTAG	omy-miR-XXXX-3p	GCTCATGGTCCTCCTGGAATCAGA	53	24	/	/	/	/	0	/	/	/	/	/	/	/	/	/	/	/	/	/	/	/	/	/	0	1	/	/	/	/	/	1	0	295	0	/	/	0	/	/
miRNA_1777	scaffold_396	438229	438293	-	ExprMax=7983;ID=miRNA_1777;Name=miRNA_1777	188	TTGCGCGAGAGTTATCTTCACAGTTAAATCGCTGGTATTCCGCCTCTGCAGTTATGACTTTCCAA	omy-miR-XXXX-5p	GCCTCTGCAGTTATGACTTTCCAA	65	24	mRNA	-4255	3'UTR	-4255	0	/	/	/	/	/	/	/	/	/	/	/	/	/	/	/	/	/	1	1	/	/	/	/	/	1	0	8	0	/	/	0	/	/
miRNA_1778	scaffold_396	835314	835377	+	ExprMax=1552;ID=miRNA_1778;Name=miRNA_1778	190	TAGGTGATTGTAGCCCAGGAGTGACTGATGGAACTCTTCAGCTGGCTAGCTCCGCAATAATTGA	omy-miR-XXXX-5p	TAGGTGATTGTAGCCCAGGAG	64	21	Gene	1386	5'UTR	1386	0	/	/	/	/	/	/	/	/	/	/	/	/	/	/	/	/	/	/	5	/	/	/	/	/	1	0	263	0	/	/	0	/	/
miRNA_1779	scaffold_39633	9	87	+	ExprMax=3660;ID=miRNA_1779;Name=miRNA_1779	175	TAATATAATAGAGACAGTAGATCTAGCTGGTCTGTCAAATATAACAGAGACAGTAGATCTAGCTGGTCTGTCATAATAT	omy-miR-XXXX-5p	TAATATAATAGAGACAGTAGATC	79	23	/	/	/	/	0	/	/	/	/	/	/	/	/	/	/	/	/	/	/	/	/	/	0	3	/	/	/	/	/	1	0	287	0	/	/	0	/	/
miRNA_178	scaffold_11226	10097	10155	-	ExprMax=3728;ID=miRNA_178;Name=miRNA_178	185	CCCGTCATTGTAAATGTGTTTATAACCGATATATAGTTGTATTACATAGGTACAATTGA	omy-miR-XXXX-3p	CCGTCATTGTAAATGTGTTTATAA	59	24	Gene	-1059	Gene	-1059	0	/	/	/	/	/	/	/	/	/	/	/	/	/	/	/	/	/	/	9	/	/	/	/	/	0	0	3	0	/	/	0	/	/
miRNA_1780	scaffold_39697	1736	1785	-	ExprMax=17674;ID=miRNA_1780;Name=miRNA_1780	175	GCCAGACTACACTCAATCATAGGACCTACTGAAGGTTGAGACCGAGTCTG	omy-miR-XXXX-3p	GCCAGACTACACTCAATCATA	50	21	/	/	/	/	0	/	/	/	/	/	/	/	/	/	/	/	/	/	/	/	/	/	/	1	/	/	/	/	/	1	0	2236	0	/	/	0	/	/
miRNA_1781	scaffold_397	580127	580183	+	ExprMax=59699;ID=miRNA_1781;Name=miRNA_1781	191	TCTACAGTGCATGTGTCTCCAGTGAATATGAGCTACTGGAGAGGCAGCTCTGTGTGA	omy-mir-139-5p	TCTACAGTGCATGTGTCTCCAGT	57	23	Gene	0	intron	0	1	0	6	miR-139-5p	0	9	/	/	/	/	/	/	/	/	/	/	/	/	/	/	/	mirbase	/	rfam-mirna	/	7	0	3	0	/	/	1	0	1
miRNA_1782	scaffold_39746	2703	2771	-	ExprMax=1049;ID=miRNA_1782;Name=miRNA_1782	170	CCCTGGTCATCTTCCATAACATCATTGATGTGTCCTCATACAATAACTTTGTGATATGGAACAAGATCA	omy-mir-598-3p	CCCTGGTCATCTTCCATAACATCA	69	24	/	/	/	/	0	/	/	/	/	/	/	/	/	/	/	/	/	/	/	/	/	/	0	/	/	/	/	rfam-mirna	/	2	0	132	0	/	/	0	/	/
miRNA_1783	scaffold_39794	2453	2522	+	ExprMax=1439;ID=miRNA_1783;Name=miRNA_1783	170	TTGTAGCTTACCTCTGGGCAGGTGTCTAGGAGCCTTGCACTGGGTGCACACCAAGCAGGAGGAAACATAA	omy-miR-XXXX-5p	TTGTAGCTTACCTCTGGGCAGGTG	70	24	/	/	/	/	0	/	/	/	/	/	/	/	/	/	/	/	/	/	/	/	/	/	/	/	/	/	/	/	/	1	0	41	0	/	/	0	/	/
miRNA_1784	scaffold_398	349176	349233	+	ExprMax=1133;ID=miRNA_1784;Name=miRNA_1784	165	TGTGATGTGAGGGTAGGACTCCTCCACTTTAGACCAAGCAGCCTTCATGTTCGCAGCA	omy-miR-XXXX-5p	TGTGATGTGAGGGTAGGACTCCTC	58	24	mRNA	0	intron	0	0	/	/	/	/	/	/	/	/	/	/	/	/	/	/	/	/	/	0	/	REPEAT	/	/	/	/	1	0	321	0	/	/	0	/	/
miRNA_1785	scaffold_39830	1113	1185	-	ExprMax=1240;ID=miRNA_1785;Name=miRNA_1785	160	TCAGTAACTCTACTAAATATCTATGGGCCAAACATTGATTACCCCTATTTTTTCAAAAGAGTCCTTGCCCTGA	omy-miR-XXXX-3p	TCAGTAACTCTACTAAATATCTA	73	23	/	/	/	/	0	/	/	/	/	/	/	/	/	/	/	/	/	/	/	/	/	/	/	9	/	/	/	/	/	0	0	18	0	/	/	0	/	/
miRNA_1786	scaffold_399	326344	326418	+	ExprMax=2489;ID=miRNA_1786;Name=miRNA_1786	190	TAGTAGGACAGAACTCTGCAGGCTATCTTTGCAGTAGATTGCAACACCGCCCCCTTTGGCAGTTCTATCTTGTCT	omy-miR-XXXX-5p	TAGTAGGACAGAACTCTGCAGGC	75	23	Gene	0	intron	0	0	/	/	/	/	/	/	/	/	/	/	/	/	/	/	/	/	/	/	1	/	/	/	/	/	1	0	411	0	/	/	0	/	/
miRNA_1787	scaffold_3990	20616	20659	-	ExprMax=1063;ID=miRNA_1787;Name=miRNA_1787	180	TGGGTGATTGTCTATGTTAGTTGCTTGTGTCAGCACAGTTCTCA	omy-miR-XXXX-5p	TTGCTTGTGTCAGCACAGTTCTCA	44	24	/	/	/	/	0	/	/	/	/	/	/	/	/	/	/	/	/	/	/	/	/	/	/	/	/	/	/	/	/	0	0	128	0	/	/	0	/	/
miRNA_1788	scaffold_3992	32662	32746	+	ExprMax=6970;ID=miRNA_1788;Name=miRNA_1788	1147	ATCTGGAAGAGTCTGGTCGACTGGCCAGATCTGGAAGAGTCTGGTCGACTGGCAGATCTGGAAGAGTCTGGTCGACTGGCAGATC	omy-miR-XXXX-5p	TCTGGAAGAGTCTGGTCGACTGG	85	23	/	/	/	/	0	/	/	/	/	/	/	/	/	/	/	/	/	/	/	/	/	/	/	1	/	/	/	/	/	0	0	18	0	/	/	0	/	/
miRNA_1789	scaffold_3994	13163	13215	+	ExprMax=6521;ID=miRNA_1789;Name=miRNA_1789	151	TGTTTTTCTTTATTTTTTACTGTTTTCTACATTGTAGAATAATAGTGAAGACA	omy-miR-XXXX-3p	CATTGTAGAATAATAGTGAAGACA	53	24	CDS	3661	mRNA	3661	0	/	/	/	/	/	/	/	/	/	/	/	/	/	/	/	/	/	1	1	/	/	/	/	/	1	0	10000	0	/	/	0	/	/
miRNA_179	scaffold_11229	10964	11018	+	ExprMax=4167;ID=miRNA_179;Name=miRNA_179	205	TTGCTGGTTACACTGTCTGTGATTTATTTAGAATTGAAGGCACACTTAACCAGTA	omy-miR-XXXX-5p	TTGCTGGTTACACTGTCTGTGA	55	22	/	/	/	/	0	/	/	/	/	/	/	/	/	/	/	/	/	/	/	/	/	/	/	1	/	/	/	/	/	1	0	33	0	/	/	0	/	/
miRNA_1790	scaffold_4	42015	42087	+	ExprMax=2529;ID=miRNA_1790;Name=miRNA_1790	190	CCCTATTCCCTCTATAGTGCACTACTTTGGACCAGGGCCTGGTCAAAAGTAGAGCACTATATAGGGAATAGGG	omy-miR-XXXX-5p	CCCTATTCCCTCTATAGTGCA	73	21	/	/	/	/	0	/	/	/	/	/	/	/	/	/	/	/	/	/	/	/	/	/	1	4	/	/	/	/	/	1	0	51	0	/	/	0	1	42
miRNA_1791	scaffold_4	42025	42077	-	ExprMax=1341;ID=miRNA_1791;Name=miRNA_1791	210	TCTATAGTGCACTACTTTGGACCAGGGCCTGGTCAAAAGTAGAGCACTATATA	omy-miR-XXXX-5p	TCAAAAGTAGAGCACTATATA	53	21	/	/	/	/	0	/	/	/	/	/	/	/	/	/	/	/	/	/	/	/	/	/	/	3	/	/	/	/	/	1	0	73	0	/	/	0	/	/
miRNA_1792	scaffold_4	453731	453785	+	ExprMax=1409;ID=miRNA_1792;Name=miRNA_1792	190	ATTGGTTCTCAATTAGAGGCAGCTGTCTATCGTTGTCGCTGATTGGGAACCATAT	omy-miR-XXXX-5p	ATTGGTTCTCAATTAGAGGCA	55	21	/	/	/	/	0	/	/	/	/	/	/	/	/	/	/	/	/	/	/	/	/	/	/	1	/	/	/	/	rfam-other	0	0	908	0	/	/	0	/	/
miRNA_1793	scaffold_4	700795	700847	+	ExprMax=1078;ID=miRNA_1793;Name=miRNA_1793	205	TCCATGTGGGAATGGGCAGTGTGGAGTGCAATAGAGATTGCATCATCTGTGGA	omy-miR-XXXX-3p	TAGAGATTGCATCATCTGTGGA	53	22	/	/	/	/	0	/	/	/	/	/	/	/	/	/	/	/	/	/	/	/	/	/	0	/	/	/	/	/	/	1	0	2686	0	/	/	0	/	/
miRNA_1794	scaffold_4	738981	739045	+	ExprMax=12282;ID=miRNA_1794;Name=miRNA_1794	1220	TCAGTCTTCAATTCCTCCCAGCCCGTTACTATGGAAACTGTGAGTTGAGGCGAGTTGAAGACTAA	omy-miR-727-5p	TCAGTCTTCAATTCCTCCCAGC	65	22	/	/	/	/	1	0	3	/	/	/	/	/	/	/	/	/	/	/	/	/	/	/	/	/	/	mirbase	ssa-mir-727-1	/	/	7	0	2	1	0	2	0	1	2
miRNA_1795	scaffold_4	742848	742911	+	ExprMax=16868;ID=miRNA_1795;Name=miRNA_1795	210	GAAAATGTAGTAGACTATAAGTATACATGAAACTTGCAGAGTATACTAAGTACACTACGTTTTC	omy-miR-728-3p	ATACTAAGTACACTACGTTTTC	64	22	/	/	/	/	1	0	2	miR-728	/	/	/	/	/	/	/	/	/	/	/	/	/	/	/	1	/	mirbase	/	/	/	2	0	2	1	0	2	0	/	/
miRNA_1796	scaffold_4	802016	802077	-	ExprMax=4436644;ID=miRNA_1796;Name=miRNA_1796	1200	ATACATTCGGTTCTCTAGCTTTATGATATCACATAAACTCATACAGCTAGATAACCAAAGAG	omy-mir-9-5p	TCATACAGCTAGATAACCAAAGA	62	23	/	/	/	/	1	0	58	miR-9a-5p	0	27	/	/	/	/	/	/	/	/	/	/	/	/	/	9	/	mirbase	ssa-mir-9a-1	rfam-mirna	/	8	0	13	1	0	7	1	0	7
miRNA_1797	scaffold_4	1395864	1395915	+	ExprMax=1060;ID=miRNA_1797;Name=miRNA_1797	160	AGTGGTTCTCAATCAGAGGCAGGTGTTTATCGTTGTCTCTGATTGGGAACCA	omy-miR-XXXX-5p	AGTGGTTCTCAATCAGAGGCA	52	21	/	/	/	/	0	/	/	/	/	/	/	/	/	/	/	/	/	/	/	/	/	/	/	2	/	/	/	/	/	0	0	1505	0	/	/	0	/	/
miRNA_1798	scaffold_4	2023144	2023204	+	ExprMax=1554;ID=miRNA_1798;Name=miRNA_1798	185	TGTATGAGCTGAAAGTTTAGAGGGACGGCCAGATCTTGGTAGATTTGCAGTGGTCTGATAC	omy-miR-XXXX-5p	TGTATGAGCTGAAAGTTTAGAGG	61	23	5'UTR	7178	5'UTR	7178	0	/	/	/	/	/	/	/	/	/	/	/	/	/	/	/	/	/	0	1	/	/	/	/	/	1	0	373	0	/	/	0	/	/
miRNA_1799	scaffold_4	2701784	2701857	+	ExprMax=1091;ID=miRNA_1799;Name=miRNA_1799	165	GCTGTGCAGGAGGGTGTCTTTGCATACCACACTATGTGACACAATCATAGTTACAGATCTATGGACTGCACAGC	omy-miR-XXXX-3p	TACAGATCTATGGACTGCACAGC	74	23	3'UTR	-2648	Gene	-2648	0	/	/	/	/	/	/	/	/	/	/	/	/	/	/	/	/	/	/	/	/	/	/	/	/	1	0	43	0	/	/	0	1	1
miRNA_18	scaffold_10	3117732	3117783	-	ExprMax=1856;ID=miRNA_18;Name=miRNA_18	175	GCCACTCTTCCATAAAGGCCAGATCCTCACTGAACTTCTGGAGAGAGTTTGC	omy-miR-XXXX-3p	GCCACTCTTCCATAAAGGCCAGA	52	23	/	/	/	/	0	/	/	/	/	/	/	/	/	/	/	/	/	/	/	/	/	/	0	/	/	/	/	/	/	4	0	293	0	1	1	0	/	/
miRNA_180	scaffold_1126	270647	270706	+	ExprMax=1203;ID=miRNA_180;Name=miRNA_180	1200	TCAGAATAATGCCAGCAGTCGGCCCTGGTTTCCTAGGGGCCAGCACTGGTGTTATTGGGA	omy-miR-8160-3p	CCAGCACTGGTGTTATTGGGA	60	21	Gene	0	intron	0	1	0	1	miR-8161-5p	/	/	/	/	/	/	/	/	/	/	/	/	/	/	/	/	/	mirbase	ssa-mir-8160	/	/	2	0	2	0	/	/	0	1	1
miRNA_1800	scaffold_4	2726405	2726482	-	ExprMax=1673;ID=miRNA_1800;Name=miRNA_1800	165	TATGTCAGAGTCAAGGCCCGCGGGCCACATCCGGCCCGCAAGAAGGTTTTTTACGGCCCCTGGGATGATCTTGATTTA	omy-miR-XXXX-5p	GCCCCTGGGATGATCTTGATTTA	78	23	/	/	/	/	0	/	/	/	/	/	/	/	/	/	/	/	/	/	/	/	/	/	/	/	/	/	/	/	/	1	0	19	0	/	/	0	/	/
miRNA_1801	scaffold_4	2728647	2728692	+	ExprMax=2147;ID=miRNA_1801;Name=miRNA_1801	185	CCCAAATGTTGGGAGGTGTTTTCTAACGTAGTCTCTAATTTGTAGG	omy-miR-XXXX-3p	TAACGTAGTCTCTAATTTGTAGG	46	23	/	/	/	/	0	/	/	/	/	/	/	/	/	/	/	/	/	/	/	/	/	/	/	1	/	/	/	/	/	0	0	21	0	/	/	0	/	/
miRNA_1802	scaffold_400	27591	27659	+	ExprMax=2942;ID=miRNA_1802;Name=miRNA_1802	180	TAGAATTTCTAAGCAAGCAGCTGGAGGCAGGGGTTTCTCCTATAGAGCTACATTTTTATGGAATAGTCT	omy-miR-XXXX-5p	TAGAATTTCTAAGCAAGCAGCTG	69	23	/	/	/	/	0	/	/	/	/	/	/	/	/	/	/	/	/	/	/	/	/	/	/	2	/	/	/	/	/	1	0	10	0	/	/	0	/	/
miRNA_1803	scaffold_400	216563	216631	+	ExprMax=19735;ID=miRNA_1803;Name=miRNA_1803	160	TAGAATTTCTAAGCAAACAGCTGGATGTAGGGCTTCCTCCTACAGAGCTCGATTTTTATGTAATGGTCT	omy-miR-XXXX-5p	TAGAATTTCTAAGCAAACAGCTGG	69	24	mRNA	0	intron	0	0	/	/	/	/	/	/	/	/	/	/	/	/	/	/	/	/	/	/	/	/	/	/	/	/	1	0	1842	0	/	/	0	/	/
miRNA_1804	scaffold_400	621133	621185	+	ExprMax=1314;ID=miRNA_1804;Name=miRNA_1804	210	AGTGCACTACTTTTGACCAGAGACAAAAAGACCCTTGTCAAAAGTAGTGCACT	omy-miR-XXXX-3p	CCCTTGTCAAAAGTAGTGCACT	53	22	/	/	/	/	0	/	/	/	/	/	/	/	/	/	/	/	/	/	/	/	/	/	/	1	/	/	/	/	/	1	0	126	0	/	/	0	/	/
miRNA_1805	scaffold_4002	26899	26954	+	ExprMax=1362;ID=miRNA_1805;Name=miRNA_1805	180	ATATGGTTCCCAATCAGAGACGTCTGTTTATTGTTGTCTCTGATTGGGGATCATAT	omy-miR-XXXX-5p	ATATGGTTCCCAATCAGAGACG	56	22	/	/	/	/	0	/	/	/	/	/	/	/	/	/	/	/	/	/	/	/	/	/	/	/	/	/	/	/	/	0	0	33	0	/	/	0	/	/
miRNA_1806	scaffold_4006	27277	27327	-	ExprMax=2575;ID=miRNA_1806;Name=miRNA_1806	195	TTCAATGACAATCCATCAGGCCACTATGTGGTCTACCTGTGTCGATTCTAA	omy-miR-XXXX-5p	GGTCTACCTGTGTCGATTCTAA	51	22	3'UTR	-8640	3'UTR	-8640	0	/	/	/	/	/	/	/	/	/	/	/	/	/	/	/	/	/	0	2	/	/	/	/	/	1	0	83	0	/	/	0	/	/
miRNA_1807	scaffold_401	21347	21398	+	ExprMax=1198;ID=miRNA_1807;Name=miRNA_1807	170	TAGGATGATCGAGCAGCAGTAAGGGATCTTCGATACTGCACGGTACTGTCTT	omy-miR-XXXX-5p	TAGGATGATCGAGCAGCAGTAAG	52	23	mRNA	0	intron	0	0	/	/	/	/	/	/	/	/	/	/	/	/	/	/	/	/	/	0	/	/	/	/	/	/	1	0	302	0	/	/	0	/	/
miRNA_1808	scaffold_401	21951	22026	+	ExprMax=1634;ID=miRNA_1808;Name=miRNA_1808	155	TGCATAGATTTCATGACTAGAAGCTCAAAAGACGAAAACATATATATTTTTTTTTAAATTGAAATTTGCTATCGTA	omy-miR-XXXX-5p	TGCATAGATTTCATGACTAGAAGC	76	24	mRNA	0	intron	0	0	/	/	/	/	/	/	/	/	/	/	/	/	/	/	/	/	/	0	2	/	/	/	/	/	1	0	740	0	/	/	0	/	/
miRNA_1809	scaffold_401	659233	659304	+	ExprMax=1170;ID=miRNA_1809;Name=miRNA_1809	185	GCTGCTATGGTGACCAGTGAGCTAAAATAAGGTGAGGCTTTACCTAGCAAAGACTTATAGATGACCTGGAGC	omy-miR-XXXX-3p	AAGACTTATAGATGACCTGGAGC	72	23	/	/	/	/	0	/	/	/	/	/	/	/	/	/	/	/	/	/	/	/	/	/	0	/	/	/	/	/	rfam-other	1	0	2275	0	/	/	0	/	/
miRNA_181	scaffold_113	787785	787844	-	ExprMax=3243;ID=miRNA_181;Name=miRNA_181	1200	TGATAGCCCTGTACAATGCTGCTTGATCTCCATGCCACAAGGCAACACTGTAAAGAAGCT	omy-mir-103-5p	CAAGGCAACACTGTAAAGAAGCT	60	23	Gene	0	intron	0	1	0	6	miR-107b	0	2	/	/	/	/	/	/	/	/	/	/	/	/	/	2	/	mirbase	ssa-mir-107	rfam-mirna	/	5	0	2	0	1	1	0	/	/
miRNA_1810	scaffold_401	779985	780036	-	ExprMax=2199;ID=miRNA_1810;Name=miRNA_1810	150	GTGAAGCTAATGCGAGCTGCGCTGAAACAAGCCATCAACATAGACAATCACC	omy-miR-XXXX-5p	AAGCCATCAACATAGACAATCACC	52	24	Gene	0	intron	0	0	/	/	/	/	/	/	/	/	/	/	/	/	/	/	/	/	/	/	1	/	/	/	/	/	0	0	102	0	/	/	0	/	/
miRNA_1811	scaffold_40134	79	134	+	ExprMax=1554;ID=miRNA_1811;Name=miRNA_1811	195	CCTCTTGGCTGCATCTCTGATCAGTCTTCTCCTTGTATGAGCTGAAAGTTTAGAGG	omy-miR-XXXX-3p	TGTATGAGCTGAAAGTTTAGAGG	56	23	/	/	/	/	0	/	/	/	/	/	/	/	/	/	/	/	/	/	/	/	/	/	0	9	REPEAT	/	/	/	/	1	0	373	0	/	/	0	/	/
miRNA_1812	scaffold_402	110965	111037	-	ExprMax=4902;ID=miRNA_1812;Name=miRNA_1812	150	TGGAGCGCACTGTGTCCCTAGAGTGGGCATCGAGCCAGGTGCCATGAAGCCGGCTCTACGCATCTGGTCTCCA	omy-miR-XXXX-5p	CCGGCTCTACGCATCTGGTCTCCA	73	24	mRNA	-4932	3'UTR	-4932	0	/	/	/	/	/	/	/	/	/	/	/	/	/	/	/	/	/	/	1	/	/	/	/	/	0	0	316	0	/	/	0	/	/
miRNA_1813	scaffold_4021	23860	23925	+	ExprMax=1490;ID=miRNA_1813;Name=miRNA_1813	210	ACTACACAGCTGACTCAAATAATCAAAGCTTGACGATGAGTGGGTTATTTGAATCAGCTTTGTAGT	omy-miR-XXXX-3p	TTATTTGAATCAGCTTTGTAGT	66	22	/	/	/	/	0	/	/	/	/	/	/	/	/	/	/	/	/	/	/	/	/	/	/	/	/	/	/	/	/	1	0	25	0	/	/	0	/	/
miRNA_1814	scaffold_40238	1915	1989	+	ExprMax=4978;ID=miRNA_1814;Name=miRNA_1814	175	ATCAAGTTTAGATTGTAGGATGGCCGGGGTGTTAAGCGTGTCACAGTTTAAGTCACCTCGCAGCACGAGCTCTGA	omy-miR-XXXX-5p	TCAAGTTTAGATTGTAGGATGGC	75	23	/	/	/	/	0	/	/	/	/	/	/	/	/	/	/	/	/	/	/	/	/	/	0	/	/	/	/	/	/	1	0	103	0	/	/	0	/	/
miRNA_1815	scaffold_403	113036	113104	+	ExprMax=1136;ID=miRNA_1815;Name=miRNA_1815	150	CGGCTGCACAGTAATGTCTCTTATGGATGGCAGTTATGATATTGTTTAGGACCTTGAGCGTGGCTGAGG	omy-miR-XXXX-3p	TTAGGACCTTGAGCGTGGCTGAGG	69	24	/	/	/	/	0	/	/	/	/	/	/	/	/	/	/	/	/	/	/	/	/	/	0	/	/	/	/	/	/	1	0	2290	0	/	/	0	/	/
miRNA_1816	scaffold_403	243180	243237	+	ExprMax=952370;ID=miRNA_1816;Name=miRNA_1816	244	ACGGGGCCGGGGCGCTGTCTGAGAGGCCTATAATTCTCACAGTGAACCGGTCTCTTTT	omy-mir-128-3p	TCACAGTGAACCGGTCTCTTT	58	21	Gene	0	intron	0	1	0	35	miR-128b-3p	0	20	/	/	/	/	/	/	/	/	/	/	/	/	/	1	/	mirbase	ssa-mir-128-3	rfam-mirna	/	8	0	4	1	0	3	1	0	3
miRNA_1817	scaffold_403	476476	476528	-	ExprMax=2754;ID=miRNA_1817;Name=miRNA_1817	145	GCTCATGGTCCTCCTGGAATCAGAAGTTTTTGACTCAATGGAGGAACGTAGGC	omy-miR-XXXX-3p	GCTCATGGTCCTCCTGGAATCAGA	53	24	Gene	0	intron	0	0	/	/	/	/	/	/	/	/	/	/	/	/	/	/	/	/	/	0	2	/	/	/	/	/	1	0	295	0	/	/	0	/	/
miRNA_1818	scaffold_403	685140	685208	+	ExprMax=1824;ID=miRNA_1818;Name=miRNA_1818	180	GTTAAGTTACCTTAGCTTTCTTGGGAACAGGAACAATGTTGGCCCTCTTGAAGCATGTGGGAACAGCAG	omy-miR-XXXX-3p	TCTTGAAGCATGTGGGAACAGCAG	69	24	Gene	2651	CDS	2651	0	/	/	/	/	/	/	/	/	/	/	/	/	/	/	/	/	/	0	/	/	/	/	/	/	1	0	1611	0	/	/	0	/	/
miRNA_1819	scaffold_404	610115	610173	-	ExprMax=58622822;ID=miRNA_1819;Name=miRNA_1819	1211	AGAACTGAATCCATAGATGTCTATCTGAGCAACTACCATCTATGGAATTCAGTTCTCAT	omy-mir-146-5p	CCATCTATGGAATTCAGTTCTCA	59	23	Gene	-3893	Gene	-3893	1	0	5	miR-146a-5p	0	8	/	/	/	/	/	/	/	/	/	/	/	/	/	2	/	mirbase	/	rfam-mirna	/	8	0	4	1	0	1	1	0	1
miRNA_182	scaffold_113	813589	813656	+	ExprMax=1824;ID=miRNA_182;Name=miRNA_182	170	CTCAGTTACCTTAGCTTTCTTGGGAACAGGAACAATGGTGACCCTCTTGAAGCATGTGGGAACAGCAG	omy-miR-XXXX-3p	TCTTGAAGCATGTGGGAACAGCAG	68	24	/	/	/	/	0	/	/	/	/	/	/	/	/	/	/	/	/	/	/	/	/	/	0	2	/	/	/	/	/	1	0	1611	0	/	/	0	/	/
miRNA_1820	scaffold_4054	5910	5965	+	ExprMax=1239;ID=miRNA_1820;Name=miRNA_1820	165	TCTGGCTACACACCCATTTGCTATAGGAGAAGGAGAGGGGTGGTTGTGTATTCTGA	omy-miR-XXXX-3p	GAGAGGGGTGGTTGTGTATTCTGA	56	24	5'UTR	6020	5'UTR	6020	0	/	/	/	/	/	/	/	/	/	/	/	/	/	/	/	/	/	0	/	REPEAT	/	/	/	rfam-other	0	0	13	0	/	/	0	/	/
miRNA_1821	scaffold_4058	17739	17800	+	ExprMax=2001;ID=miRNA_1821;Name=miRNA_1821	185	TTGACTGTTTTGATGACCTTGATCTTGTAGATTGAGACTTGGTCCCAATGTGCTGAAGAGGT	omy-miR-XXXX-5p	TTGACTGTTTTGATGACCTTGATC	62	24	CDS	1420	mRNA	1420	0	/	/	/	/	/	/	/	/	/	/	/	/	/	/	/	/	/	/	1	/	/	/	/	/	1	0	8	0	/	/	0	/	/
miRNA_1822	scaffold_4069	3547	3601	+	ExprMax=1362;ID=miRNA_1822;Name=miRNA_1822	230	ATATGGTTCCCAATCAGAGACGACGATAAACAGCTGCCTCTGATTGAGAACCAAT	omy-miR-XXXX-5p	ATATGGTTCCCAATCAGAGACG	55	22	/	/	/	/	0	/	/	/	/	/	/	/	/	/	/	/	/	/	/	/	/	/	/	/	/	/	/	/	/	0	0	33	0	/	/	0	/	/
miRNA_1823	scaffold_40695	1261	1332	+	ExprMax=1091;ID=miRNA_1823;Name=miRNA_1823	165	GCTGTGCAGGAGGGTGTCTTTGCATACCACACTATACCACACAATCAGTTACAGATCTATGGACTGCACAGC	omy-miR-XXXX-3p	TACAGATCTATGGACTGCACAGC	72	23	/	/	/	/	0	/	/	/	/	/	/	/	/	/	/	/	/	/	/	/	/	/	/	/	/	/	/	/	/	1	0	43	0	/	/	0	1	1
miRNA_1824	scaffold_407	32824	32885	-	ExprMax=4436644;ID=miRNA_1824;Name=miRNA_1824	1200	TACTTTCGGTTATCTAGCTTTATGAAGAATATACATCACTCATACAGCTAGATAACCAAAGA	omy-mir-9-5p	TCATACAGCTAGATAACCAAAGA	62	23	/	/	/	/	1	0	58	miR-9a-8-3p	0	27	/	/	/	/	/	/	/	/	/	/	/	/	/	1	/	mirbase	/	rfam-mirna	/	8	0	13	1	0	7	1	0	7
miRNA_1825	scaffold_407	351275	351347	+	ExprMax=1325;ID=miRNA_1825;Name=miRNA_1825	185	CTGAATGGTCGGTAATCTGTTTGTTAACTTGGCTTTTAAGAAAGGCAGGGTAGGATAGATATAGGTCTGTAGC	omy-miR-XXXX-3p	TAGGATAGATATAGGTCTGTAGC	73	23	/	/	/	/	0	/	/	/	/	/	/	/	/	/	/	/	/	/	/	/	/	/	0	1	/	/	/	/	/	1	0	1506	0	/	/	0	/	/
miRNA_1826	scaffold_408	355601	355672	+	ExprMax=1170;ID=miRNA_1826;Name=miRNA_1826	185	GTTGCTATGGTGACCAGTGAGCTGACACAAGGCGAGGCTTTACCTAGCAAAGACTTATAGATGACCTGGAGC	omy-miR-XXXX-3p	AAGACTTATAGATGACCTGGAGC	72	23	Gene	0	intron	0	0	/	/	/	/	/	/	/	/	/	/	/	/	/	/	/	/	/	0	1	/	/	/	/	rfam-other	1	0	2275	0	/	/	0	/	/
miRNA_1827	scaffold_4087	1207	1258	-	ExprMax=2199;ID=miRNA_1827;Name=miRNA_1827	150	GTGAAGCTAATGCGAGCTGCGCTGAAACAAGCCATCAACATAGACAATCACC	omy-miR-XXXX-5p	AAGCCATCAACATAGACAATCACC	52	24	/	/	/	/	0	/	/	/	/	/	/	/	/	/	/	/	/	/	/	/	/	/	/	1	/	/	/	/	/	0	0	102	0	/	/	0	/	/
miRNA_1828	scaffold_409	221367	221421	+	ExprMax=1627;ID=miRNA_1828;Name=miRNA_1828	205	TGTCACCCTACAGTATATGGGCCCTGGTCAACAGTAGTGCTCTATATAGGGAATA	omy-miR-XXXX-3p	GTAGTGCTCTATATAGGGAATA	55	22	/	/	/	/	0	/	/	/	/	/	/	/	/	/	/	/	/	/	/	/	/	/	/	/	/	/	/	/	/	1	0	68	0	/	/	0	/	/
miRNA_1829	scaffold_409	828763	828831	+	ExprMax=3796;ID=miRNA_1829;Name=miRNA_1829	1165	TGGGAAGGATTGAGCGAAGTCTGCGGCTCATCAACATCTGGGCTGGTGATTTGAAGTTGTCAACTGGAG	omy-miR-XXXX-3p	TGATTTGAAGTTGTCAACTGGAG	69	23	mRNA	0	intron	0	0	/	/	/	/	/	/	/	/	/	/	/	/	/	/	/	/	/	0	/	/	/	/	/	/	1	0	29	0	/	/	0	/	/
miRNA_183	scaffold_113	1203557	1203630	+	ExprMax=4998;ID=miRNA_183;Name=miRNA_183	165	TCAAGTTTAGATTGTAGGATGGCTGGGGTGTTAAGCATGTTCCAGTTTAGGTCACCTAGCAGCACAAGCTCTGA	omy-miR-XXXX-5p	TCAAGTTTAGATTGTAGGATGGCT	74	24	mRNA	-6994	5'UTR	-6994	0	/	/	/	/	/	/	/	/	/	/	/	/	/	/	/	/	/	0	1	/	/	/	/	/	1	0	65	0	/	/	0	/	/
miRNA_1830	scaffold_40937	2171	2241	-	ExprMax=1027;ID=miRNA_1830;Name=miRNA_1830	175	ATGACACACCAGCTAGATCTACTGTCTCTGTTGTATTATGACAGACCAGCTAGATCTACTGTCTCTATTAT	omy-miR-XXXX-5p	GCTAGATCTACTGTCTCTATTAT	71	23	/	/	/	/	0	/	/	/	/	/	/	/	/	/	/	/	/	/	/	/	/	/	0	1	/	/	/	/	/	1	0	290	0	/	/	0	/	/
miRNA_1831	scaffold_40955	2313	2377	-	ExprMax=1149;ID=miRNA_1831;Name=miRNA_1831	200	TGTAGGCAGGTAAGGTAGGAGAGGGGGACCTTTAACTTGAACTTTCTTTGCTTTGGTTCCGTCCA	omy-miR-XXXX-5p	TCTTTGCTTTGGTTCCGTCCA	65	21	/	/	/	/	0	/	/	/	/	/	/	/	/	/	/	/	/	/	/	/	/	/	/	9	/	/	/	/	/	2	0	229	0	/	/	0	/	/
miRNA_1832	scaffold_40972	1509	1574	-	ExprMax=3282;ID=miRNA_1832;Name=miRNA_1832	185	CCTAGTATGGTTCTCAATCAGAGGCAGGTGTCGTTAGTTGTCTCTGATTGAGAATCATACTTTAGG	omy-miR-XXXX-3p	CCTAGTATGGTTCTCAATCAGA	66	22	/	/	/	/	0	/	/	/	/	/	/	/	/	/	/	/	/	/	/	/	/	/	1	/	/	/	/	/	/	1	0	2750	0	/	/	0	/	/
miRNA_1833	scaffold_41	1141548	1141604	+	ExprMax=1010;ID=miRNA_1833;Name=miRNA_1833	220	GATCGGTCTGTGCTCTCTTGCCAGAGATGGTACATGGCAAGACGGCACAGACACATC	omy-miR-XXXX-5p	GATCGGTCTGTGCTCTCTTGCC	57	22	Gene	0	intron	0	0	/	/	/	/	/	/	/	/	/	/	/	/	/	/	/	/	/	/	1	/	/	/	/	/	0	0	2	0	/	/	0	/	/
miRNA_1834	scaffold_410	442561	442635	+	ExprMax=1430;ID=miRNA_1834;Name=miRNA_1834	190	TATACTACGGCTAAGGGCTGTGTCCAGGCACTCCGCGTTGCGTCATGCTTAGGAACTGCCCTTAGCCATGGTATA	omy-miR-XXXX-5p	TATACTACGGCTAAGGGCTGTGT	75	23	CDS	-4123	Gene	-4123	0	/	/	/	/	/	/	/	/	/	/	/	/	/	/	/	/	/	/	1	/	/	/	/	rfam-other	1	0	7	0	/	/	0	/	/
miRNA_1835	scaffold_410	556906	556978	+	ExprMax=1165;ID=miRNA_1835;Name=miRNA_1835	155	GCCTGGTGCGGGGGGCTGCCACTGGAGGGCTGGTGCGTGGAGGTGGCACTGGATAGACCGGACCGTGCAGGCG	omy-miR-XXXX-3p	TGGATAGACCGGACCGTGCAGGCG	73	24	CDS	7064	CDS	7064	0	/	/	/	/	/	/	/	/	/	/	/	/	/	/	/	/	/	/	1	/	/	/	/	/	0	0	190	0	/	/	0	/	/
miRNA_1836	scaffold_410	557821	557885	+	ExprMax=1832;ID=miRNA_1836;Name=miRNA_1836	180	CCTAAGTAGGATTCTCAATCCGAGACAACTAACGACACCTGCCTCTGATTGAGAACCATACTAGG	omy-miR-XXXX-3p	TGATTGAGAACCATACTAGG	65	20	CDS	6157	CDS	6157	0	/	/	/	/	/	/	/	/	/	/	/	/	/	/	/	/	/	1	1	/	/	/	/	/	1	0	2813	0	/	/	0	/	/
miRNA_1837	scaffold_410	725241	725302	-	ExprMax=4436644;ID=miRNA_1837;Name=miRNA_1837	1200	TACTTTCGGTTATCTAGCTTTATGAAGAATGTACACCACTCATACAGCTAGATAACCAAAGA	omy-mir-9-5p	TCATACAGCTAGATAACCAAAGA	62	23	/	/	/	/	1	0	58	miR-9b-3p	0	27	/	/	/	/	/	/	/	/	/	/	/	/	/	4	/	mirbase	ssa-mir-9a-8	rfam-mirna	/	8	0	13	1	0	7	1	0	7
miRNA_1838	scaffold_411	123248	123298	+	ExprMax=2673;ID=miRNA_1838;Name=miRNA_1838	145	TCATGACTAGAAGCTCAAAAGACGAAAATGTCATTTTTTTTTGTAAATTGA	omy-miR-XXXX-5p	TCATGACTAGAAGCTCAAAAGACG	51	24	/	/	/	/	0	/	/	/	/	/	/	/	/	/	/	/	/	/	/	/	/	/	0	1	/	/	/	/	/	1	0	450	0	/	/	0	/	/
miRNA_1839	scaffold_411	407517	407590	+	ExprMax=1389;ID=miRNA_1839;Name=miRNA_1839	205	TGGTATAGAGGTCCTGGATGGCAGGAGGCTTGGCCCCAGTTATGTTCTGGGCCATCTGCATTACCCTCTGTAGC	omy-miR-XXXX-5p	TGGTATAGAGGTCCTGGATGGC	74	22	/	/	/	/	0	/	/	/	/	/	/	/	/	/	/	/	/	/	/	/	/	/	0	9	/	/	/	/	/	1	0	3773	0	/	/	0	/	/
miRNA_184	scaffold_113	1352021	1352072	-	ExprMax=1072;ID=miRNA_184;Name=miRNA_184	205	ATGGAGAGCATTTGTGAACAGCAGTTTTCAGTTCTTTCCACAGATTCTCGAT	omy-miR-XXXX-5p	GTTCTTTCCACAGATTCTCGAT	52	22	/	/	/	/	0	/	/	/	/	/	/	/	/	/	/	/	/	/	/	/	/	/	0	1	REPEAT	/	/	/	/	3	0	1087	0	/	/	0	/	/
miRNA_1840	scaffold_411	779324	779394	+	ExprMax=3200;ID=miRNA_1840;Name=miRNA_1840	175	CACTCGCTCTGAGACCTTGAGGTAGTTGTTCCCCTTGCTCTGCAAGGGCCGCGGCTTTTGTGGAGCGATGG	omy-miR-XXXX-3p	GCCGCGGCTTTTGTGGAGCGATGG	71	24	3'UTR	-6607	Gene	-6607	0	/	/	/	/	/	/	/	/	/	/	/	/	/	/	/	/	/	/	/	/	/	/	/	/	1	0	1239	0	/	/	0	/	/
miRNA_1841	scaffold_41133	534	601	-	ExprMax=8156;ID=miRNA_1841;Name=miRNA_1841	204	CGGCCTAGTATGGTTCTCAATCAGGGGCAGCTGTCAATCGTTGTACCTAATTGAGAATCATACTTAGG	omy-miR-XXXX-3p	GCCTAGTATGGTTCTCAATCA	68	21	/	/	/	/	0	/	/	/	/	/	/	/	/	/	/	/	/	/	/	/	/	/	1	1	/	/	/	/	/	1	0	2761	0	/	/	0	/	/
miRNA_1842	scaffold_4115	38367	38433	-	ExprMax=5116;ID=miRNA_1842;Name=miRNA_1842	166	CCAGTGGGTTTGGCGACGAGTATGAAGCGAGGGCCAACCAACGAGAGCGTACAGGTCGCAATGGTGG	omy-miR-XXXX-5p	CGTACAGGTCGCAATGGTGG	67	20	mRNA	0	intron	0	0	/	/	/	/	/	/	/	/	/	/	/	/	/	/	/	/	/	0	/	/	/	/	/	/	1	0	844	0	/	/	0	/	/
miRNA_1843	scaffold_412	291446	291515	-	ExprMax=3398;ID=miRNA_1843;Name=miRNA_1843	155	GGACCAAGATGTCTTGCTCCCAGACAGTCTAAACAACTTCTTTGCTCGCTTTGAGGACAATACAGTGCCA	omy-miR-XXXX-5p	CGCTTTGAGGACAATACAGTGCCA	70	24	Gene	3243	3'UTR	3243	0	/	/	/	/	/	/	/	/	/	/	/	/	/	/	/	/	/	0	3	/	/	/	/	/	1	0	1541	0	/	/	0	/	/
miRNA_1844	scaffold_41242	337	398	+	ExprMax=1554;ID=miRNA_1844;Name=miRNA_1844	1195	CATGGGCCTCTTGGCTGCACCTCTGATCAGTCTTCTCCTTGTATGAGCTGAAAGTTTAGAGG	omy-miR-XXXX-3p	TGTATGAGCTGAAAGTTTAGAGG	62	23	/	/	/	/	0	/	/	/	/	/	/	/	/	/	/	/	/	/	/	/	/	/	0	1	/	/	/	/	/	1	0	373	0	/	/	0	/	/
miRNA_1845	scaffold_41284	2196	2272	-	ExprMax=1698;ID=miRNA_1845;Name=miRNA_1845	205	ACCTGGAGCCAGTGGGTTTGGCGACGAGTATGAAGCTAGGGCCAGCCAATGAGAGCGTACAGGTCGCAGTGGTGGGT	omy-miR-XXXX-5p	CGTACAGGTCGCAGTGGTGGGT	77	22	/	/	/	/	0	/	/	/	/	/	/	/	/	/	/	/	/	/	/	/	/	/	1	/	/	/	/	/	/	1	0	996	0	/	/	0	/	/
miRNA_1846	scaffold_413	62935	62990	-	ExprMax=2794;ID=miRNA_1846;Name=miRNA_1846	180	CATGTGCCTTTTACTGAGGAGTGGCTTCCGTCTGGCCACTCTACCATAAAGGCCTG	omy-miR-XXXX-5p	CCACTCTACCATAAAGGCCTG	56	21	/	/	/	/	0	/	/	/	/	/	/	/	/	/	/	/	/	/	/	/	/	/	1	/	/	/	/	/	/	3	0	5532	1	0	14	0	/	/
miRNA_1847	scaffold_4133	31204	31275	-	ExprMax=4369;ID=miRNA_1847;Name=miRNA_1847	180	GGCTGACGTTGGTGCGATTTGGAGGATGATGGAGGTAATAGGGGAAAGAGCCTCAGATCCACAAAGTCCCTT	omy-miR-XXXX-5p	GCCTCAGATCCACAAAGTCCCTT	72	23	/	/	/	/	0	/	/	/	/	/	/	/	/	/	/	/	/	/	/	/	/	/	0	1	/	/	/	/	/	2	0	345	0	/	/	0	/	/
miRNA_1848	scaffold_414	572859	572915	+	ExprMax=1443;ID=miRNA_1848;Name=miRNA_1848	170	TGAACAGGGAGTACAGGAGGGGACTAAGCACTCACCCCTGATCGGCCCCCGTGTTGA	omy-miR-XXXX-5p	TGAACAGGGAGTACAGGAGG	57	20	/	/	/	/	0	/	/	/	/	/	/	/	/	/	/	/	/	/	/	/	/	/	0	/	/	/	/	/	/	1	0	6863	0	/	/	0	1	10
miRNA_1849	scaffold_414	742878	742924	+	ExprMax=3917;ID=miRNA_1849;Name=miRNA_1849	155	CCTGGTCCTCGTGTCCATCCTCATGAAGTTATGCAGGACACAGGTAG	omy-mir-652-3p	TCATGAAGTTATGCAGGACACAGG	47	24	mRNA	0	intron	0	0	/	/	/	/	/	/	/	/	/	/	/	/	/	/	/	/	/	/	/	/	/	/	rfam-mirna	/	1	0	44	0	/	/	0	/	/
miRNA_185	scaffold_1130	50615	50677	+	ExprMax=1148;ID=miRNA_185;Name=miRNA_185	160	AGGTTTATCATGAGAAATCATGTACTGAAAACCCTGATGTTTAATAGGATTTATCTGAGACCT	omy-miR-XXXX-3p	TTAATAGGATTTATCTGAGACCT	63	23	Gene	0	intron	0	0	/	/	/	/	/	/	/	/	/	/	/	/	/	/	/	/	/	/	1	/	/	/	/	/	1	0	3	0	/	/	0	/	/
miRNA_1850	scaffold_4141	52420	52474	+	ExprMax=1556;ID=miRNA_1850;Name=miRNA_1850	180	CCACCGGCCGTGGGCGCTGATTGGGACCGGGTATCGGTGCTTGAGAGCGATGGGC	omy-miR-XXXX-3p	TATCGGTGCTTGAGAGCGATGGGC	55	24	Gene	0	intron	0	0	/	/	/	/	/	/	/	/	/	/	/	/	/	/	/	/	/	/	/	/	/	/	/	/	1	0	28	0	/	/	0	/	/
miRNA_1851	scaffold_415	669372	669432	-	ExprMax=1087;ID=miRNA_1851;Name=miRNA_1851	225	ACAACCATCTCTGCTGTACTCCACCAATCAGGTCTTTATGGTAGAGTGGCCAGATGGAAGT	omy-miR-XXXX-5p	GGTAGAGTGGCCAGATGGAAGT	61	22	/	/	/	/	0	/	/	/	/	/	/	/	/	/	/	/	/	/	/	/	/	/	/	1	/	/	/	/	/	2	0	38	1	0	5	0	/	/
miRNA_1852	scaffold_416	709633	709684	+	ExprMax=2171;ID=miRNA_1852;Name=miRNA_1852	155	TGTAACTGAGTCAGGTTTGTAGGCCTCATTGCTCGCACGCACTTTTTCAGTT	omy-miR-XXXX-5p	TGTAACTGAGTCAGGTTTGTAGGC	52	24	/	/	/	/	0	/	/	/	/	/	/	/	/	/	/	/	/	/	/	/	/	/	0	1	/	/	/	/	rfam-other	1	0	8681	0	1	323	0	/	/
miRNA_1853	scaffold_417	382782	382842	+	ExprMax=1042;ID=miRNA_1853;Name=miRNA_1853	165	CCTGATGTTATGGAAAGGTAGGCTGGCGTTCCATCAATATATTCCCTCCAAAAGGCATAGG	omy-miR-XXXX-5p	CCTGATGTTATGGAAAGGTAGGC	61	23	/	/	/	/	0	/	/	/	/	/	/	/	/	/	/	/	/	/	/	/	/	/	/	/	/	/	/	/	/	1	0	31	0	/	/	0	/	/
miRNA_1854	scaffold_417	426013	426071	-	ExprMax=3614;ID=miRNA_1854;Name=miRNA_1854	230	AAATATGGTTCCCAATCAGAGACAACGATAAACAGCTGCCTCTAATTGAGAACCAATCT	omy-miR-XXXX-3p	AAATATGGTTCCCAATCAGAGA	59	22	/	/	/	/	0	/	/	/	/	/	/	/	/	/	/	/	/	/	/	/	/	/	1	1	/	/	/	/	/	1	0	4380	0	/	/	0	/	/
miRNA_1855	scaffold_4175	15271	15337	+	ExprMax=1834;ID=miRNA_1855;Name=miRNA_1855	195	CCTCAGGCACCCTGTAGTGCCGGAAGACGTGGGTAAACAGTGCCTCCGCAGTCTGTAGGGCCGTAGG	omy-miR-XXXX-3p	TCCGCAGTCTGTAGGGCCGTAGG	67	23	/	/	/	/	0	/	/	/	/	/	/	/	/	/	/	/	/	/	/	/	/	/	1	2	/	/	/	/	/	1	0	244	0	/	/	0	/	/
miRNA_1856	scaffold_4181	19635	19690	+	ExprMax=5512;ID=miRNA_1856;Name=miRNA_1856	191	CAGGCCTTTATGGTAGAGTGGCCAGTCAGAAGCCACTCCTCAGTAAAAGGCACATG	omy-miR-XXXX-5p	CAGGCCTTTATGGTAGAGTGGC	56	22	5'UTR	7853	5'UTR	7853	0	/	/	/	/	/	/	/	/	/	/	/	/	/	/	/	/	/	1	1	/	/	/	/	/	3	0	5090	1	0	12	0	/	/
miRNA_1857	scaffold_41876	2961	3022	+	ExprMax=2836844;ID=miRNA_1857;Name=miRNA_1857	1250	TCCCTGAGACCCTAACTTGTGACGTTGTGCTCTCATGTCCACGGGTTAGGCTCTCGGGAGCT	omy-lin-4-5p	TCCCTGAGACCCTAACTTGTGA	62	22	/	/	/	/	1	0	64	miR-125c	0	23	/	/	/	/	/	/	/	/	/	/	/	/	/	1	/	mirbase	/	rfam-mirna	/	8	0	5	1	0	3	1	0	3
miRNA_1858	scaffold_4199	51869	51928	+	ExprMax=1125;ID=miRNA_1858;Name=miRNA_1858	220	TAAGTATGATTCTCAATCAGAGACAACTAATGACACCTGCCTCTGATTGAGAACCATACT	omy-miR-XXXX-5p	TAAGTATGATTCTCAATCAGAG	60	22	/	/	/	/	0	/	/	/	/	/	/	/	/	/	/	/	/	/	/	/	/	/	/	1	/	/	/	/	/	1	0	3478	0	/	/	0	/	/
miRNA_1859	scaffold_42	917552	917621	+	ExprMax=1439;ID=miRNA_1859;Name=miRNA_1859	170	TTGTAGCTTACCTCTGGGCAGGTGTCTAGGAGCCTTGCACTGGGCGCACACCGAGCAGGAGGAAACATAA	omy-miR-XXXX-5p	TTGTAGCTTACCTCTGGGCAGGTG	70	24	/	/	/	/	0	/	/	/	/	/	/	/	/	/	/	/	/	/	/	/	/	/	/	2	/	/	/	/	/	1	0	41	0	/	/	0	/	/
miRNA_186	scaffold_1130	283200	283261	-	ExprMax=1190;ID=miRNA_186;Name=miRNA_186	185	TATCTAATAATTGCGCCAACAGTTGTTGCCTTCTCACCAAGCTGCTTGCCTATTGTCCTGTA	omy-miR-XXXX-5p	AAGCTGCTTGCCTATTGTCCTGTA	62	24	Gene	1671	CDS	1671	0	/	/	/	/	/	/	/	/	/	/	/	/	/	/	/	/	/	/	9	/	/	/	/	/	4	0	1316	0	/	/	1	0	4
miRNA_1860	scaffold_420	801474	801534	-	ExprMax=4271;ID=miRNA_1860;Name=miRNA_1860	190	TGGTATTTTGACCAATCAGATCAGCTCTGAAAAAGATCTGATGTGATTGGTCAAAGGACCA	omy-miR-XXXX-3p	TGGTATTTTGACCAATCAGA	61	20	5'UTR	-6070	Gene	-6070	0	/	/	/	/	/	/	/	/	/	/	/	/	/	/	/	/	/	1	1	/	/	/	/	/	1	0	109	0	/	/	0	/	/
miRNA_1861	scaffold_42024	2119	2188	+	ExprMax=7628;ID=miRNA_1861;Name=miRNA_1861	1218	CGTCGTTGCAGGTACTGTTCAGGATGTCTCCCACCCTGGTGGTCAGGACCTGGCAGACGGCCCCTAGTCA	omy-miR-XXXX-3p	TGGTCAGGACCTGGCAGACGG	70	21	/	/	/	/	0	/	/	/	/	/	/	/	/	/	/	/	/	/	/	/	/	/	/	3	/	/	/	/	/	0	0	2	0	/	/	0	/	/
miRNA_1862	scaffold_421	286707	286758	+	ExprMax=1136;ID=miRNA_1862;Name=miRNA_1862	150	TTAGGACCTTGAGCGTGGCTGAGGTGTACCCATGACCAGCTCGGAAACCAGA	omy-miR-XXXX-5p	TTAGGACCTTGAGCGTGGCTGAGG	52	24	/	/	/	/	0	/	/	/	/	/	/	/	/	/	/	/	/	/	/	/	/	/	0	/	/	/	/	/	/	1	0	2290	0	/	/	0	/	/
miRNA_1863	scaffold_42171	1260	1336	+	ExprMax=2631;ID=miRNA_1863;Name=miRNA_1863	145	CTGTTTTTCAGTCTCTCGGTCCCAGCTTTGATGCAACTGTACTGACCTCGTCTTCTGGATGATAGCGGGGTGAACAG	omy-miR-XXXX-3p	TCTGGATGATAGCGGGGTGAACAG	77	24	/	/	/	/	0	/	/	/	/	/	/	/	/	/	/	/	/	/	/	/	/	/	0	1	/	/	/	/	/	1	0	3198	0	/	/	0	/	/
miRNA_1864	scaffold_422	722266	722324	+	ExprMax=2262;ID=miRNA_1864;Name=miRNA_1864	240	CCAAGGCTGTTGAGTCTGCCGTTAAGAATACGGTGATTGACAGAGTCGAAAGCCTTGGC	omy-miR-XXXX-3p	TGACAGAGTCGAAAGCCTTGGC	59	22	mRNA	0	intron	0	0	/	/	/	/	/	/	/	/	/	/	/	/	/	/	/	/	/	0	1	/	/	/	/	/	1	0	3650	0	/	/	0	/	/
miRNA_1865	scaffold_4224	29823	29893	-	ExprMax=10293;ID=miRNA_1865;Name=miRNA_1865	200	AGCCAGTGGGTTTGGCGACGAGTATGAAGCGAGGGCCAACCAACGAGAGCGTACAGGTCGCAATGGTGGGT	omy-miR-XXXX-5p	CGTACAGGTCGCAATGGTGGGT	71	22	CDS	-4581	mRNA	-4581	0	/	/	/	/	/	/	/	/	/	/	/	/	/	/	/	/	/	0	/	/	/	/	/	/	1	0	805	0	/	/	0	/	/
miRNA_1866	scaffold_42271	673	733	-	ExprMax=3328;ID=miRNA_1866;Name=miRNA_1866	1215	CCTCCACATTGCAGGCGCTGTGTGGACCCATAAGAAACACACACAGCATGCACAATGAGGA	omy-miR-730a-5p	ACACAGCATGCACAATGAGGA	61	21	/	/	/	/	1	0	4	miR-730a-3p	1	3	/	/	/	/	/	/	/	/	/	/	/	/	/	2	/	mirbase	ssa-mir-730a-1	/	/	8	0	2	1	0	1	1	0	1
miRNA_1867	scaffold_4229	20534	20590	+	ExprMax=1221;ID=miRNA_1867;Name=miRNA_1867	155	TGAACGGAAAGGCTCTGGAGCAACGAACCGCCCTTGCTGTCTCTGCCTGGCCGGTTC	omy-miR-XXXX-5p	TGAACGGAAAGGCTCTGGAGCAAC	57	24	CDS	6877	mRNA	6877	0	/	/	/	/	/	/	/	/	/	/	/	/	/	/	/	/	/	/	1	/	/	/	/	/	1	0	1085	0	/	/	0	/	/
miRNA_1868	scaffold_424	86268	86345	-	ExprMax=1673;ID=miRNA_1868;Name=miRNA_1868	165	TATGTCAGAGTCAAGGCCCGCGGGCCACATCCGGCCCGCAAGAAGGTTTTTTACGGCCCCTGGGATGATCTTGATTTA	omy-miR-XXXX-5p	GCCCCTGGGATGATCTTGATTTA	78	23	Gene	0	intron	0	0	/	/	/	/	/	/	/	/	/	/	/	/	/	/	/	/	/	/	1	/	/	/	/	/	1	0	19	0	/	/	0	/	/
miRNA_1869	scaffold_4244	44118	44177	-	ExprMax=4346;ID=miRNA_1869;Name=miRNA_1869	230	ACCAATGGTGCGCTAGTTCTCAGCGTTGACTAATTCTCTGAGAACTAGTGCAACATTGAT	omy-miR-XXXX-3p	ACCAATGGTGCGCTAGTTCTCA	60	22	Gene	0	intron	0	0	/	/	/	/	/	/	/	/	/	/	/	/	/	/	/	/	/	/	1	/	/	/	/	/	0	0	1	0	/	/	0	/	/
miRNA_187	scaffold_11311	6096	6157	+	ExprMax=1503;ID=miRNA_187;Name=miRNA_187	175	ACGGATTGCACTGTGATAGACTGCATCCAATTTGTTGAGTAGGGTATTGGAGGCTATTTTGT	omy-miR-XXXX-5p	ACGGATTGCACTGTGATAGACTGC	62	24	/	/	/	/	0	/	/	/	/	/	/	/	/	/	/	/	/	/	/	/	/	/	0	/	REPEAT	/	/	/	/	1	0	280	0	/	/	0	/	/
miRNA_1870	scaffold_42469	414	468	-	ExprMax=1260;ID=miRNA_1870;Name=miRNA_1870	160	GTGAAGCTAATCATATGGACTGTGCTGAAACAAGCCATCAACATAGACAATCACC	omy-miR-XXXX-5p	AGCCATCAACATAGACAATCACC	55	23	/	/	/	/	0	/	/	/	/	/	/	/	/	/	/	/	/	/	/	/	/	/	/	1	/	/	/	/	/	0	0	103	0	/	/	0	/	/
miRNA_1871	scaffold_425	551288	551355	-	ExprMax=4402;ID=miRNA_1871;Name=miRNA_1871	210	TATTCCCTATTTAGTGCACTGCTTTTGACCAGGACCCTGGTAAGAAGTAGTGCTCTACATAGGGAATA	omy-miR-XXXX-5p	GTAGTGCTCTACATAGGGAATA	68	22	/	/	/	/	0	/	/	/	/	/	/	/	/	/	/	/	/	/	/	/	/	/	/	1	/	/	/	/	/	1	0	20	0	/	/	0	/	/
miRNA_1872	scaffold_425	644471	644541	-	ExprMax=1320;ID=miRNA_1872;Name=miRNA_1872	165	TGAAGGTAGGCCTTGAAATACATCCACAGGTACACATCCAATTGACTCAGATGATGTCAATTAGCCCATCA	omy-miR-XXXX-3p	TGAAGGTAGGCCTTGAAATACAT	71	23	CDS	-5270	CDS	-5270	0	/	/	/	/	/	/	/	/	/	/	/	/	/	/	/	/	/	0	/	/	/	/	/	/	1	0	10000	0	/	/	0	/	/
miRNA_1873	scaffold_42511	2926	2980	+	ExprMax=1556;ID=miRNA_1873;Name=miRNA_1873	180	CCACCGGCCGTGGGCGCTGATTGGGACTGGGTATCGGTGCTTGAGAGCGATGGGC	omy-miR-XXXX-3p	TATCGGTGCTTGAGAGCGATGGGC	55	24	/	/	/	/	0	/	/	/	/	/	/	/	/	/	/	/	/	/	/	/	/	/	/	2	/	/	/	/	/	1	0	28	0	/	/	0	/	/
miRNA_1874	scaffold_426	83772	83825	+	ExprMax=1579;ID=miRNA_1874;Name=miRNA_1874	200	TGAGAGCATCCTGTCGGGCTGTATCACCCACCGCCTGTTAGGGCAACTGCACCA	omy-miR-XXXX-5p	TGAGAGCATCCTGTCGGGCTGT	54	22	CDS	-7812	mRNA	-7812	0	/	/	/	/	/	/	/	/	/	/	/	/	/	/	/	/	/	1	1	/	/	/	/	/	1	0	1088	0	1	1	0	1	1
miRNA_1875	scaffold_426	492834	492890	-	ExprMax=1190;ID=miRNA_1875;Name=miRNA_1875	175	TCCAATAATTGCGCCAACAGTTGTCTTCTCACCAAGCTGCTTGCCTATTGTCCTGTA	omy-miR-XXXX-5p	AAGCTGCTTGCCTATTGTCCTGTA	57	24	Gene	0	intron	0	0	/	/	/	/	/	/	/	/	/	/	/	/	/	/	/	/	/	/	1	/	/	/	/	/	4	0	1316	0	/	/	1	0	4
miRNA_1876	scaffold_426	810591	810647	+	ExprMax=1295;ID=miRNA_1876;Name=miRNA_1876	190	TGAACAGGGAGTACAGGAGGGGGCTGAGAACGCACCCTTGTGGGGCCCCAGTGTTGA	omy-miR-XXXX-5p	TGAACAGGGAGTACAGGAGGG	57	21	mRNA	-7477	5'UTR	-7477	0	/	/	/	/	/	/	/	/	/	/	/	/	/	/	/	/	/	0	/	/	/	/	/	/	1	0	6418	0	/	/	0	1	9
miRNA_1877	scaffold_42614	2625	2686	+	ExprMax=53009;ID=miRNA_1877;Name=miRNA_1877	226	TGACGATACCTTTGGAACAAGAGGTGAATTACGTCTTATGCTCTTGTACCAATAGTAAAGTC	omy-miR-XXXX-5p	TGACGATACCTTTGGAACAAGA	62	22	/	/	/	/	0	/	/	/	/	/	/	/	/	/	/	/	/	/	/	/	/	/	/	/	/	/	/	/	/	1	0	1	0	/	/	0	/	/
miRNA_1878	scaffold_4269	29600	29657	-	ExprMax=3445077;ID=miRNA_1878;Name=miRNA_1878	1230	CAAGTAATCAAGAATAGGCCGTGCAGATGTTAACCAGCCTATCCTGGATTACTTGAAC	omy-mir-26-5p	AGCCTATCCTGGATTACTTGAA	58	22	Gene	0	intron	0	1	0	30	miR-26a-5p	0	37	/	/	/	/	/	/	/	/	/	/	/	/	/	4	/	mirbase	/	rfam-mirna	/	8	0	6	1	0	3	1	0	4
miRNA_1879	scaffold_42690	1094	1164	+	ExprMax=2258;ID=miRNA_1879;Name=miRNA_1879	170	ACCTTGGTTGGTGACAGAAGCACCAGACCATCAGCAAACAGTAGACATTTGACTTCAGATTCTAGTAGGGT	omy-miR-XXXX-3p	TTTGACTTCAGATTCTAGTAGGGT	71	24	/	/	/	/	0	/	/	/	/	/	/	/	/	/	/	/	/	/	/	/	/	/	/	1	/	/	/	/	/	1	0	621	0	/	/	0	/	/
miRNA_188	scaffold_1132	164931	164998	+	ExprMax=3174;ID=miRNA_188;Name=miRNA_188	195	CTTCACAACACCAGCAATCTCAGACAAAGTGTTTACTCTGGACTTTCTGAAGCTCTGCTTGATGAGGC	omy-miR-XXXX-3p	TTCTGAAGCTCTGCTTGATGAGGC	68	24	/	/	/	/	0	/	/	/	/	/	/	/	/	/	/	/	/	/	/	/	/	/	1	/	/	/	/	/	/	1	0	5	0	/	/	0	/	/
miRNA_1880	scaffold_427	252005	252067	+	ExprMax=2145;ID=miRNA_1880;Name=miRNA_1880	165	GCTCTTGTTCTCCATGGACTTTACAGTGTCCCAGAACTTTTTGGAGTTAGAGCTACAGGATGC	omy-miR-XXXX-3p	TTTGGAGTTAGAGCTACAGGATGC	63	24	mRNA	0	intron	0	0	/	/	/	/	/	/	/	/	/	/	/	/	/	/	/	/	/	1	1	/	/	/	/	/	1	0	651	0	/	/	0	/	/
miRNA_1881	scaffold_42714	133	184	-	ExprMax=1072;ID=miRNA_1881;Name=miRNA_1881	205	ATGGAGAGCATTTGTGAACAGCAGTTTTCAGTTCTTTCCACAGATTCTCGAT	omy-miR-XXXX-5p	GTTCTTTCCACAGATTCTCGAT	52	22	/	/	/	/	0	/	/	/	/	/	/	/	/	/	/	/	/	/	/	/	/	/	0	1	REPEAT	/	/	/	/	3	0	1087	0	/	/	0	/	/
miRNA_1882	scaffold_42746	2217	2271	+	ExprMax=1646;ID=miRNA_1882;Name=miRNA_1882	220	TCTGGCAGCGCTAGACAGGCGAGGCGCACTGTAGGCCTGATGCGTGGTGCTGGCA	omy-miR-XXXX-5p	TCTGGCAGCGCTAGACAGGC	55	20	/	/	/	/	0	/	/	/	/	/	/	/	/	/	/	/	/	/	/	/	/	/	1	/	/	/	/	/	/	0	0	6	0	/	/	0	/	/
miRNA_1883	scaffold_42747	64	140	+	ExprMax=2370;ID=miRNA_1883;Name=miRNA_1883	150	TCCATGCTGACTGGCAGCTCTGGCTGCTCCATGCTGACTGGCGGCTCTGGCTGCTCCATGCTGACTGGCGGCTATGG	omy-miR-XXXX-5p	TCCATGCTGACTGGCAGCTCTGGC	77	24	/	/	/	/	0	/	/	/	/	/	/	/	/	/	/	/	/	/	/	/	/	/	/	1	/	/	/	/	/	0	0	25	0	/	/	0	/	/
miRNA_1884	scaffold_4278	50222	50295	+	ExprMax=1344;ID=miRNA_1884;Name=miRNA_1884	175	ACTGAAATGTTTTCCCATTCCTCCTTGCAAAACAGCTCAAGCTCAGTGAGGTTGGATGGAGAGCATTTGTGAAC	omy-miR-XXXX-3p	TTGGATGGAGAGCATTTGTGAAC	74	23	/	/	/	/	0	/	/	/	/	/	/	/	/	/	/	/	/	/	/	/	/	/	0	9	/	/	/	/	/	3	0	1555	0	1	1	0	/	/
miRNA_1885	scaffold_428	173161	173236	+	ExprMax=1518;ID=miRNA_1885;Name=miRNA_1885	1220	TCTGATGGGACTGTAGATCTGTAGTCTCCTCAGCCTCCCTGAGTGACTCTCTGATCTGATGGGACTGTAGATCTGT	omy-miR-XXXX-3p	TCTGATGGGACTGTAGATCTGT	76	22	Gene	0	intron	0	0	/	/	/	/	/	/	/	/	/	/	/	/	/	/	/	/	/	/	/	/	/	/	/	/	0	0	2	0	/	/	0	/	/
miRNA_1886	scaffold_428	737446	737511	+	ExprMax=4733;ID=miRNA_1886;Name=miRNA_1886	155	GATGTATTTCAAGGCCTACCTTCAAACTCAGTGCAATTTCAAAAGCCTGAAGGTACCATGTTCATC	omy-miR-XXXX-5p	GATGTATTTCAAGGCCTACCTTCA	66	24	mRNA	0	intron	0	0	/	/	/	/	/	/	/	/	/	/	/	/	/	/	/	/	/	0	/	/	/	/	/	/	1	0	9715	0	/	/	0	/	/
miRNA_1887	scaffold_4281	35475	35537	+	ExprMax=1966;ID=miRNA_1887;Name=miRNA_1887	185	TTCTGTTGAGCTTCAATTGGCGGACAGATAGCCTTACATTCTCCTGCAAAATGTCTTGATGAA	omy-miR-XXXX-5p	TTCTGTTGAGCTTCAATTGGCGG	63	23	/	/	/	/	0	/	/	/	/	/	/	/	/	/	/	/	/	/	/	/	/	/	/	/	/	/	/	/	/	1	0	272	0	/	/	0	/	/
miRNA_1888	scaffold_4288	2726	2780	+	ExprMax=5512;ID=miRNA_1888;Name=miRNA_1888	206	CAGGCCTTTATGGTAGAGTGGCCAGATGGAAGCCACTCCTCAGTAAAAGCCAATG	omy-miR-XXXX-5p	CAGGCCTTTATGGTAGAGTGGC	55	22	/	/	/	/	0	/	/	/	/	/	/	/	/	/	/	/	/	/	/	/	/	/	1	9	/	/	/	/	/	3	0	5090	1	0	12	0	/	/
miRNA_1889	scaffold_429	25197	25259	+	ExprMax=4436644;ID=miRNA_1889;Name=miRNA_1889	1190	TCTTTGGTTATCTAGCTGTATGAGTGTTAAATACCTGTCATAAAGCTAGATAACCGAAAGTAG	omy-mir-9-5p	TCTTTGGTTATCTAGCTGTATGA	63	23	Gene	-9934	Gene	-9934	1	0	58	miR-9b-5p	0	27	/	/	/	/	/	/	/	/	/	/	/	/	/	1	/	mirbase	ssa-mir-9a-5	rfam-mirna	/	8	0	13	1	0	7	1	0	7
miRNA_189	scaffold_11321	2873	2926	-	ExprMax=2434;ID=miRNA_189;Name=miRNA_189	175	GCCAGAGCTGCCAGTCTGCAAGGAGCTGCCAGTCTGCAAGGAGCTGCCAGTCTG	omy-miR-XXXX-3p	GCCAGAGCTGCCAGTCTGCAAGGA	54	24	mRNA	8495	mRNA	8495	0	/	/	/	/	/	/	/	/	/	/	/	/	/	/	/	/	/	/	1	/	/	/	/	/	0	0	72	0	/	/	0	/	/
miRNA_1890	scaffold_429	431414	431470	-	ExprMax=3454;ID=miRNA_1890;Name=miRNA_1890	165	CCCGTAACATCAATGACTATGGCAACAGTTGCGCCATAGTCACTTTCGATACAGGTT	omy-miR-XXXX-5p	GCCATAGTCACTTTCGATACAGGT	57	24	Gene	0	intron	0	0	/	/	/	/	/	1	3	/	/	/	/	/	/	/	/	/	/	/	/	/	/	/	/	rfam-other	1	0	3	0	/	/	0	/	/
miRNA_1891	scaffold_42940	1254	1308	+	ExprMax=1114;ID=miRNA_1891;Name=miRNA_1891	230	TTGCTGGTGACACTGTCTATGATTTATTTAGAATTCAAGGCACTCTTAACCAGCA	omy-miR-XXXX-5p	TTGCTGGTGACACTGTCTATGA	55	22	/	/	/	/	0	/	/	/	/	/	/	/	/	/	/	/	/	/	/	/	/	/	/	/	/	/	/	/	/	1	0	58	0	/	/	0	/	/
miRNA_1892	scaffold_4298	11940	11998	+	ExprMax=5662;ID=miRNA_1892;Name=miRNA_1892	206	TGCTGGTGACACTCGGTCTGTGATTTTATTTAGAATTCAAGGCACACTTAACCAGCATG	omy-miR-XXXX-3p	CAAGGCACACTTAACCAGCATG	59	22	/	/	/	/	0	/	/	/	/	/	/	/	/	/	/	/	/	/	/	/	/	/	1	/	/	/	/	/	/	2	0	4960	0	/	/	1	0	1
miRNA_1893	scaffold_43	107263	107322	-	ExprMax=1088;ID=miRNA_1893;Name=miRNA_1893	175	TTGGATGGAGAGCATTTGTGAACAGCAGTTTTCAGTTCTTTCCACAGATTCTCGATTGGA	omy-miR-XXXX-5p	TCCACAGATTCTCGATTGGA	60	20	Gene	-2005	Gene	-2005	0	/	/	/	/	/	/	/	/	/	/	/	/	/	/	/	/	/	0	1	REPEAT	/	/	/	/	5	0	1170	1	0	1	0	/	/
miRNA_1894	scaffold_43	121754	121816	-	ExprMax=4902;ID=miRNA_1894;Name=miRNA_1894	180	GGCCGGGCTAGAGTGGGCATCGAGCCAAGTGCCATGAAGCCGGCTCTACGCATCTGGTCTCCA	omy-miR-XXXX-5p	CCGGCTCTACGCATCTGGTCTCCA	63	24	3'UTR	4246	3'UTR	4246	0	/	/	/	/	/	/	/	/	/	/	/	/	/	/	/	/	/	/	/	/	/	/	/	/	0	0	316	0	/	/	0	/	/
miRNA_1895	scaffold_43	801553	801605	+	ExprMax=4032;ID=miRNA_1895;Name=miRNA_1895	185	TACTGGAGATCTTGAGAGCAGGGCTGGCACCAACTGCCCTGGCTGGATCTTCA	omy-miR-XXXX-5p	TACTGGAGATCTTGAGAGCAGGG	53	23	/	/	/	/	0	/	/	/	/	/	/	/	/	/	/	/	/	/	/	/	/	/	/	1	/	/	/	/	/	0	0	79	0	/	/	0	/	/
miRNA_1896	scaffold_43	939141	939197	+	ExprMax=1402;ID=miRNA_1896;Name=miRNA_1896	185	TTGTAGAGGGTGCAACAGGACAGCACCTCAGGAGTAAATGTCAGTTGGCTTTTTATA	omy-miR-XXXX-5p	TTGTAGAGGGTGCAACAGGACAGC	57	24	/	/	/	/	0	/	/	/	/	/	/	/	/	/	/	/	/	/	/	/	/	/	/	/	/	/	/	/	/	1	0	136	0	/	/	0	/	/
miRNA_1897	scaffold_43	1331866	1331931	+	ExprMax=3192;ID=miRNA_1897;Name=miRNA_1897	170	TGAGATATGTTGGCACGACTGCCATACGAACGCCCTTACTAGGAAGTGTACTTCGCCAGACTACCA	omy-miR-XXXX-5p	TGAGATATGTTGGCACGACTGCCA	66	24	/	/	/	/	0	/	/	/	/	/	/	/	/	/	/	/	/	/	/	/	/	/	0	1	/	/	/	/	/	1	0	263	0	/	/	0	/	/
miRNA_1898	scaffold_43	1578245	1578315	-	ExprMax=1320;ID=miRNA_1898;Name=miRNA_1898	165	TGAAGGTAGGCCTTGAAATACATCCACAGGTACACCTACAATTGACTCAAATTATGTCAATTAGCCCGTCA	omy-miR-XXXX-3p	TGAAGGTAGGCCTTGAAATACAT	71	23	5'UTR	-2250	Gene	-2250	0	/	/	/	/	/	/	/	/	/	/	/	/	/	/	/	/	/	0	/	/	/	/	/	/	1	0	10000	0	/	/	0	/	/
miRNA_1899	scaffold_43	1715344	1715400	+	ExprMax=1179;ID=miRNA_1899;Name=miRNA_1899	165	CCTCTTGGCTGCATCTCTGATCAGTCTTGTCCTTGTATGAGCTGAAAGTTTAGAGGG	omy-miR-XXXX-3p	TGTATGAGCTGAAAGTTTAGAGGG	57	24	Gene	0	intron	0	0	/	/	/	/	/	/	/	/	/	/	/	/	/	/	/	/	/	0	/	/	/	/	/	/	1	0	354	0	/	/	0	/	/
miRNA_19	scaffold_100	69472	69530	-	ExprMax=1151;ID=miRNA_19;Name=miRNA_19	195	TGGACCGACTCTATATACATCAATGATGTCGCTCTTGCTGCTGGTGAGTCTCTGATCCA	omy-miR-XXXX-5p	GCTGCTGGTGAGTCTCTGATCCA	59	23	/	/	/	/	0	/	/	/	/	/	/	/	/	/	/	/	/	/	/	/	/	/	0	1	/	/	/	/	/	1	0	1038	0	/	/	0	/	/
miRNA_190	scaffold_11324	2866	2936	-	ExprMax=1832;ID=miRNA_190;Name=miRNA_190	200	AGCCAGTGGGTTTGGCGACAAGTATGAAGCGAGGGCCAGCCAACAAGATCATACAGGTCGCAGTGGTGGGT	omy-miR-XXXX-5p	CATACAGGTCGCAGTGGTGGGT	71	22	/	/	/	/	0	/	/	/	/	/	/	/	/	/	/	/	/	/	/	/	/	/	0	1	/	/	/	/	/	1	0	3680	0	/	/	0	/	/
miRNA_1900	scaffold_43	1777995	1778044	+	ExprMax=1212;ID=miRNA_1900;Name=miRNA_1900	155	GGGATTCGAGATGGTCAGTGATCTGTTTGTTGACTTGGCTTTCGAAGACC	omy-miR-XXXX-3p	TTGTTGACTTGGCTTTCGAAGACC	50	24	mRNA	0	intron	0	0	/	/	/	/	/	/	/	/	/	/	/	/	/	/	/	/	/	0	1	/	/	/	/	/	1	0	894	0	/	/	0	/	/
miRNA_1901	scaffold_43	2092982	2093041	+	ExprMax=3990;ID=miRNA_1901;Name=miRNA_1901	225	ATTCTGAAATTTTGCCAAATTATTGTCAAAAGAGCTGATCTGATTGGTCAAAATACCAAT	omy-miR-XXXX-3p	TCTGATTGGTCAAAATACCAAT	60	22	5'UTR	-3561	5'UTR	-3561	0	/	/	/	/	/	/	/	/	/	/	/	/	/	/	/	/	/	1	/	/	/	/	/	/	1	0	92	0	/	/	0	/	/
miRNA_1902	scaffold_43	2211557	2211605	+	ExprMax=1579;ID=miRNA_1902;Name=miRNA_1902	210	TGAGAGCATCCTGTCGGGCTGTATCACCGCCCACACCCGCAGGTCTCTC	omy-miR-XXXX-5p	TGAGAGCATCCTGTCGGGCTGT	49	22	Gene	3688	5'UTR	3688	0	/	/	/	/	/	/	/	/	/	/	/	/	/	/	/	/	/	1	/	/	/	/	/	/	1	0	1088	0	1	1	0	1	1
miRNA_1903	scaffold_4301	37655	37710	+	ExprMax=1892;ID=miRNA_1903;Name=miRNA_1903	135	CACCGTGTTATGCTGTGGAGCGCACGGTGTCTCCAGTGCGGGTGCATAGCCCGGTG	omy-miR-XXXX-5p	CACCGTGTTATGCTGTGGAGCGC	56	23	/	/	/	/	0	/	/	/	/	/	/	/	/	/	/	/	/	/	/	/	/	/	/	/	/	/	/	/	/	1	0	174	0	/	/	0	/	/
miRNA_1904	scaffold_4302	52897	52948	-	ExprMax=2199;ID=miRNA_1904;Name=miRNA_1904	155	GTGAAGCTAATGTGAGCTGCGCTGAAACAAGCCATCAACATAGACAATCACC	omy-miR-XXXX-5p	AAGCCATCAACATAGACAATCACC	52	24	/	/	/	/	0	/	/	/	/	/	/	/	/	/	/	/	/	/	/	/	/	/	/	2	/	/	/	/	/	0	0	102	0	/	/	0	/	/
miRNA_1905	scaffold_432	147260	147328	+	ExprMax=1136;ID=miRNA_1905;Name=miRNA_1905	150	CAGCTGCACAGTAATGTCTCTTATCGATGGCGGTTACGATATCGTTTAGGACCTTGAGCGTGGCTGAGG	omy-miR-XXXX-3p	TTAGGACCTTGAGCGTGGCTGAGG	69	24	CDS	4810	CDS	4810	0	/	/	/	/	/	/	/	/	/	/	/	/	/	/	/	/	/	0	2	/	/	/	/	/	1	0	2290	0	/	/	0	/	/
miRNA_1906	scaffold_432	160892	160959	+	ExprMax=2314;ID=miRNA_1906;Name=miRNA_1906	185	TTAGATTGTAGGATGGCTGGGGTGTTAAGCATGTCCCAGTTTAGGTCACCTAACAGCACAAGCTCTGA	omy-miR-XXXX-5p	TTAGATTGTAGGATGGCTGGGGT	68	23	Gene	0	intron	0	0	/	/	/	/	/	/	/	/	/	/	/	/	/	/	/	/	/	0	/	/	/	/	/	/	1	0	488	0	/	/	0	/	/
miRNA_1907	scaffold_43268	774	835	-	ExprMax=1650385;ID=miRNA_1907;Name=miRNA_1907	1205	GGTACAGTCAACCGTCGATGGTTTCTGTCAGAGGCTCAAACTCACCGACAGCGTTGAATGTT	omy-mir-181-5p	ACTCACCGACAGCGTTGAATGTT	62	23	/	/	/	/	1	0	29	miR-181a-5p	0	46	/	/	/	/	/	/	/	/	/	/	/	/	/	/	/	mirbase	/	rfam-mirna	/	8	0	6	1	0	5	1	0	4
miRNA_1908	scaffold_433	611818	611883	+	ExprMax=3101;ID=miRNA_1908;Name=miRNA_1908	185	GTGAACAGCAGTTTTCAGTTCTTTCACAGATTCTCAATTGGATTCAGGTCTGGACTTTGACTTGGC	omy-miR-XXXX-3p	AGGTCTGGACTTTGACTTGGC	66	21	mRNA	2088	mRNA	2088	0	/	/	/	/	/	/	/	/	/	/	/	/	/	/	/	/	/	0	/	/	/	/	/	/	4	0	1101	0	1	23	0	/	/
miRNA_1909	scaffold_43306	789	851	-	ExprMax=1815;ID=miRNA_1909;Name=miRNA_1909	185	TCTGTTAGTTGACCTAAACTGGGATATGCTTAACACCCCAGCAGTCCTACAATCTAAGCTAGA	omy-miR-XXXX-5p	GCAGTCCTACAATCTAAGCTAGA	63	23	/	/	/	/	0	/	/	/	/	/	/	/	/	/	/	/	/	/	/	/	/	/	0	/	/	/	/	/	/	1	0	569	0	/	/	0	/	/
miRNA_191	scaffold_1134	33198	33245	+	ExprMax=1768;ID=miRNA_191;Name=miRNA_191	200	CAGACCTCAGCGCGGGAGCTTCTTGTTTTAGTTTCTGTCTGTAGGCAG	omy-miR-XXXX-3p	TTTTAGTTTCTGTCTGTAGGCAG	48	23	Gene	0	intron	0	0	/	/	/	/	/	/	/	/	/	/	/	/	/	/	/	/	/	0	1	/	/	/	/	/	0	0	358	0	1	1	0	/	/
miRNA_1910	scaffold_43318	84	153	-	ExprMax=1277;ID=miRNA_1910;Name=miRNA_1910	185	ATCGAAGAGATATGTGAAAAACACCTTGAGGATTGATTCTAAACAACGTTTGCCATGTTTTCAGTCGATA	omy-miR-XXXX-5p	ACGTTTGCCATGTTTTCAGTCGAT	70	24	/	/	/	/	0	/	/	/	/	/	/	/	/	/	/	/	/	/	/	/	/	/	/	1	/	/	/	/	/	0	0	73	0	/	/	0	/	/
miRNA_1911	scaffold_4333	25106	25182	-	ExprMax=2228;ID=miRNA_1911;Name=miRNA_1911	1160	ATCGATCTTTTGCCAACATCGAGAAGAGGCGCAAGGTGTCAGTCCTTCATACACCTGATGATGTTTCAAAGATGATA	omy-miR-XXXX-5p	CCTGATGATGTTTCAAAGATGATA	77	24	/	/	/	/	0	/	/	/	/	/	/	/	/	/	/	/	/	/	/	/	/	/	/	/	/	/	/	/	/	1	0	9	0	/	/	0	/	/
miRNA_1912	scaffold_4337	30380	30433	+	ExprMax=1182;ID=miRNA_1912;Name=miRNA_1912	195	CTGCAGTGGACTTGCTGTAGCTAGCAAGCTCCTGGATGAGCAGCTCCCTGAAGG	omy-miR-XXXX-3p	TGGATGAGCAGCTCCCTGAAGG	54	22	/	/	/	/	0	/	/	/	/	/	/	/	/	/	/	/	/	/	/	/	/	/	/	3	/	/	/	/	/	1	0	53	0	/	/	0	/	/
miRNA_1913	scaffold_434	191491	191557	-	ExprMax=5116;ID=miRNA_1913;Name=miRNA_1913	166	CCAGTGGGTTTGGCGACGAGTATGAAACGAGGGCCAACCAACGAGAGCGTACAGGTCGCAATGGTGG	omy-miR-XXXX-5p	CGTACAGGTCGCAATGGTGG	67	20	/	/	/	/	0	/	/	/	/	/	/	/	/	/	/	/	/	/	/	/	/	/	0	1	/	/	/	/	/	1	0	844	0	/	/	0	/	/
miRNA_1914	scaffold_4342	605	676	-	ExprMax=2599;ID=miRNA_1914;Name=miRNA_1914	200	TATAACACGGCTTAGGCTGTATCCAGGCACTCCGATGTGTCGAGAGTAAGAACAGCCCTTATCCGTGGTATA	omy-miR-XXXX-5p	AACAGCCCTTATCCGTGGTATA	72	22	/	/	/	/	0	/	/	/	/	/	/	/	/	/	/	/	/	/	/	/	/	/	/	1	/	/	/	/	/	1	0	13	0	/	/	0	/	/
miRNA_1915	scaffold_4344	34819	34880	-	ExprMax=2631;ID=miRNA_1915;Name=miRNA_1915	140	TCCGGAGCTAGCCAGCTGAAGAGTTCCGTCATTCACTCCTGGGCTACAATCACCTATCCGGA	omy-miR-XXXX-5p	CTGGGCTACAATCACCTATCCGGA	62	24	Gene	0	intron	0	0	/	/	/	/	/	/	/	/	/	/	/	/	/	/	/	/	/	/	/	/	/	/	/	/	1	0	222	0	/	/	0	/	/
miRNA_1916	scaffold_4353	36348	36402	+	ExprMax=1409;ID=miRNA_1916;Name=miRNA_1916	170	ATTGGTTCTCAATTAGAGGCAGTTGTCTATTGTTGTCTCTGATTGGGAACCATAT	omy-miR-XXXX-5p	ATTGGTTCTCAATTAGAGGCA	55	21	/	/	/	/	0	/	/	/	/	/	/	/	/	/	/	/	/	/	/	/	/	/	/	4	/	/	/	/	rfam-other	0	0	908	0	/	/	0	/	/
miRNA_1917	scaffold_4353	46891	46940	+	ExprMax=1255;ID=miRNA_1917;Name=miRNA_1917	160	TGGAGAGCATTTGTGAACAGCAGTTTTCAGTTCTTTCCACAGATTCTCGA	omy-miR-XXXX-5p	TGGAGAGCATTTGTGAACAGCAGT	50	24	/	/	/	/	0	/	/	/	/	/	/	/	/	/	/	/	/	/	/	/	/	/	0	1	REPEAT	/	/	/	/	3	0	1439	0	1	2	0	/	/
miRNA_1918	scaffold_43545	2665	2728	+	ExprMax=2668;ID=miRNA_1918;Name=miRNA_1918	190	CATCTGTGAAGAGCACAGGGTGCCAGTGGCGAATTTGCCAATCTTGGTGTTCTCTGGCAAATGC	omy-miR-XXXX-3p	TCTTGGTGTTCTCTGGCAAATGC	64	23	/	/	/	/	0	/	/	/	/	/	/	/	/	/	/	/	/	/	/	/	/	/	1	/	/	/	/	/	/	3	0	1693	1	0	3	1	0	7
miRNA_1919	scaffold_43563	108	185	+	ExprMax=2426;ID=miRNA_1919;Name=miRNA_1919	145	TAAATCAAGATCATCCCAGGGGCCGTAAAAAACCTTCTTGCGGGCCGGATGTGGCCCGCGGGCCTTGACTCTGACATA	omy-miR-XXXX-5p	TAAATCAAGATCATCCCAGGGGCC	78	24	/	/	/	/	0	/	/	/	/	/	/	/	/	/	/	/	/	/	/	/	/	/	/	/	/	/	/	/	/	1	0	19	0	/	/	0	/	/
miRNA_192	scaffold_1137	119340	119404	-	ExprMax=1683;ID=miRNA_192;Name=miRNA_192	180	GCCTGGTATGGTTCCCAATCAGAGGCAGCTGTTTATCGTTGTCTCTTATTGGGGATCATATTGGG	omy-miR-XXXX-3p	GCCTGGTATGGTTCCCAATCAGA	65	23	5'UTR	9788	mRNA	9788	0	/	/	/	/	/	/	/	/	/	/	/	/	/	/	/	/	/	0	/	/	/	/	/	/	1	0	2045	0	/	/	0	/	/
miRNA_1920	scaffold_436	517986	518056	-	ExprMax=2140;ID=miRNA_1920;Name=miRNA_1920	1160	CACATCTGAGGAGAATCTACATTATGCTGGATCTTATCCCAGCCCCGAAATGTACGGGTGTGATCAAATGT	omy-miR-XXXX-3p	CACATCTGAGGAGAATCTACATTA	71	24	5'UTR	-6239	Gene	-6239	0	/	/	/	/	/	/	/	/	/	/	/	/	/	/	/	/	/	/	2	/	/	/	/	/	1	0	32	0	/	/	0	/	/
miRNA_1921	scaffold_436	527138	527183	+	ExprMax=2147;ID=miRNA_1921;Name=miRNA_1921	185	CCCAAATGTTGGGAGGTGTTTTCTAACGTAGTCTCTAATTTGTAGG	omy-miR-XXXX-3p	TAACGTAGTCTCTAATTTGTAGG	46	23	/	/	/	/	0	/	/	/	/	/	/	/	/	/	/	/	/	/	/	/	/	/	/	1	/	/	/	/	/	0	0	21	0	/	/	0	/	/
miRNA_1922	scaffold_43650	1064	1120	+	ExprMax=9984;ID=miRNA_1922;Name=miRNA_1922	930	TGAACAGGGAGTACAGGAGAGGGCTGAAAACACACCCTTGTGGGGTCCCAGTGTTGA	omy-miR-XXXX-5p	TGAACAGGGAGTACAGGAGAGGG	57	23	/	/	/	/	0	/	/	/	/	/	/	/	/	/	/	/	/	/	/	/	/	/	0	2	/	/	/	/	/	1	0	2455	0	1	1	0	1	9
miRNA_1923	scaffold_4368	15406	15471	+	ExprMax=11347;ID=miRNA_1923;Name=miRNA_1923	200	CCTAAGTATGATTCTCAATCAGAGACAACTAACGACACCTGCCTCTGATTGAGAACCATACTAGGC	omy-miR-XXXX-3p	TCTGATTGAGAACCATACTAGGC	66	23	5'UTR	-5179	5'UTR	-5179	0	/	/	/	/	/	/	/	/	/	/	/	/	/	/	/	/	/	1	1	/	/	/	/	/	1	0	2699	0	/	/	0	/	/
miRNA_1924	scaffold_437	620413	620468	-	ExprMax=1037;ID=miRNA_1924;Name=miRNA_1924	210	AAGTGGTTCTCAACCAGAGGCAGGTGTTTATCGTTGTCTCTGATTGGGAACCATAT	omy-miR-XXXX-5p	GTCTCTGATTGGGAACCATAT	56	21	Gene	2548	CDS	2548	0	/	/	/	/	/	/	/	/	/	/	/	/	/	/	/	/	/	1	/	/	/	/	/	/	1	0	4767	0	/	/	0	/	/
miRNA_1925	scaffold_43709	4	76	-	ExprMax=2979;ID=miRNA_1925;Name=miRNA_1925	170	GACAGCTCCACAGATGTCAACAACTCTGCATTTGATGTCCTCACCCACCTGCTCTGGAATTCCATGGAGCTTC	omy-miR-XXXX-3p	GACAGCTCCACAGATGTCAACAA	73	23	/	/	/	/	0	/	/	/	/	/	/	/	/	/	/	/	/	/	/	/	/	/	/	2	/	/	/	/	/	1	0	26	0	/	/	0	/	/
miRNA_1926	scaffold_43736	28	95	-	ExprMax=2597;ID=miRNA_1926;Name=miRNA_1926	160	GAGCTCTTCCACGCAGCAGTTCAATAACAAAGGCTATCCTAGCCTTGTCAGTGGCGTAAGAATGGGGC	omy-miR-XXXX-3p	GCTCTTCCACGCAGCAGTTCAATA	68	24	/	/	/	/	0	/	/	/	/	/	/	/	/	/	/	/	/	/	/	/	/	/	/	1	/	/	/	/	/	1	0	14	0	/	/	0	/	/
miRNA_1927	scaffold_43773	1582	1646	+	ExprMax=1418;ID=miRNA_1927;Name=miRNA_1927	175	GGAGATCTTTGTGGGCTATACTCGGCCTTGTCTCAGGATGGTAAGTTGGTGGTTGAAGATATCCC	omy-miR-XXXX-3p	TAAGTTGGTGGTTGAAGATATCCC	65	24	/	/	/	/	0	/	/	/	/	/	/	/	/	/	/	/	/	/	/	/	/	/	/	1	/	/	/	/	/	1	0	2254	0	/	/	0	/	/
miRNA_1928	scaffold_4380	17549	17606	-	ExprMax=1440;ID=miRNA_1928;Name=miRNA_1928	225	AAGAGGAGAAGTCTGTGGGGCGTAGCTGCTTTCCACACGCACACATTCAGTCCATCTT	omy-miR-XXXX-5p	ACGCACACATTCAGTCCATCTT	58	22	3'UTR	0	3'UTR	0	0	/	/	/	/	/	/	/	/	/	/	/	/	/	/	/	/	/	/	1	/	/	/	/	/	2	0	2	0	/	/	1	0	1
miRNA_1929	scaffold_43803	1812	1881	-	ExprMax=3300;ID=miRNA_1929;Name=miRNA_1929	175	AAGCACAAACCAGATGGGATGGCTTATCGCTGCAGAATGCTGTGGTAGCCATGCTGGTTGAGTGTGCCTT	omy-miR-XXXX-5p	GCCATGCTGGTTGAGTGTGCCTT	70	23	/	/	/	/	0	/	/	/	/	/	/	/	/	/	/	/	/	/	/	/	/	/	/	4	/	/	/	/	/	1	0	38	0	/	/	0	1	1
miRNA_193	scaffold_11370	1561	1626	+	ExprMax=1016;ID=miRNA_193;Name=miRNA_193	210	CCTAAATATGGTTCCCAATCAGAGACAATGACTAACACCTGCCTCTGATTGAGAACCATATCAGGC	omy-miR-XXXX-3p	TCTGATTGAGAACCATATCAGGC	66	23	CDS	6686	mRNA	6686	0	/	/	/	/	/	/	/	/	/	/	/	/	/	/	/	/	/	1	/	/	/	/	/	/	1	0	1853	0	/	/	0	/	/
miRNA_1930	scaffold_4383	41489	41551	+	ExprMax=1088;ID=miRNA_1930;Name=miRNA_1930	190	CGTGCCTACGCATGCTAATGTGTATAGGTCCCGAGGCGAGGCTACATGTAGTCTCTGGGATGC	omy-miR-XXXX-3p	GCTACATGTAGTCTCTGGGATGC	63	23	/	/	/	/	0	/	/	/	/	/	/	/	/	/	/	/	/	/	/	/	/	/	0	/	/	/	/	/	/	1	0	45	0	/	/	0	/	/
miRNA_1931	scaffold_43831	1433	1493	+	ExprMax=1420;ID=miRNA_1931;Name=miRNA_1931	190	CAGAACCCCTTGTTGCAATTTCGATGAGGCTCTCTTGTTCAGATATCGGTAAGTGGACTGG	omy-miR-XXXX-3p	TCAGATATCGGTAAGTGGACTGG	61	23	/	/	/	/	0	/	/	/	/	/	/	/	/	/	/	/	/	/	/	/	/	/	0	1	/	/	/	/	/	1	0	548	0	/	/	0	/	/
miRNA_1932	scaffold_43857	512	574	-	ExprMax=5546;ID=miRNA_1932;Name=miRNA_1932	211	TATCCCCTACATAGTGCACTACAGGGCACCCTATCCCCTACATAGTGCAGTATATATGGAATA	omy-miR-XXXX-5p	ATAGTGCAGTATATATGGAATA	63	22	3'UTR	0	3'UTR	0	0	/	/	/	/	/	/	/	/	/	/	/	/	/	/	/	/	/	/	/	/	/	/	/	/	1	0	1	0	/	/	0	/	/
miRNA_1933	scaffold_43881	131	207	+	ExprMax=2426;ID=miRNA_1933;Name=miRNA_1933	145	TAAATCAAGATCATCCCAGGGGCCGTAAAAAACCTTCTTGCGGCCGGATGTGGCCCGCGGGCCTTGACTCTGACATA	omy-miR-XXXX-5p	TAAATCAAGATCATCCCAGGGGCC	77	24	/	/	/	/	0	/	/	/	/	/	/	/	/	/	/	/	/	/	/	/	/	/	/	4	/	/	/	/	/	1	0	19	0	/	/	0	/	/
miRNA_1934	scaffold_439	394313	394368	+	ExprMax=1239;ID=miRNA_1934;Name=miRNA_1934	165	TCTGGCTACACACCCATTTGCTATAGGAGAAGGAGAGGGGTGGTTGTGTATTCTGA	omy-miR-XXXX-3p	GAGAGGGGTGGTTGTGTATTCTGA	56	24	Gene	-5471	Gene	-5471	0	/	/	/	/	/	/	/	/	/	/	/	/	/	/	/	/	/	0	/	REPEAT	/	/	/	rfam-other	0	0	13	0	/	/	0	/	/
miRNA_1935	scaffold_439	436411	436470	-	ExprMax=2749;ID=miRNA_1935;Name=miRNA_1935	1210	TCAGACCGAGACAAGTGCAATGCCCTCTGGAATGGCTGGCAATTGCCCAAGTCTCCGCCT	omy-mir-25-5p	GGCAATTGCCCAAGTCTCCGCCT	60	23	Gene	0	intron	0	1	0	1	miR-25-5p	0	1	/	/	/	/	/	/	/	/	/	/	/	/	/	/	/	mirbase	/	rfam-mirna	/	5	0	1	0	/	/	0	1	1
miRNA_1936	scaffold_439	436623	436684	-	ExprMax=3197;ID=miRNA_1936;Name=miRNA_1936	1155	AGTTTTGCTTGGGTTTGCACAGCGGCTCCTACAAAAAGGCTGACTGCCCACCCTGCAAAGCT	omy-mir-19-5p	GCTGACTGCCCACCCTGCAAAGCT	62	24	Gene	0	intron	0	1	1	2	/	0	3	/	/	/	/	/	/	/	/	/	/	/	/	/	/	/	mirbase	/	rfam-mirna	/	3	0	1	0	1	1	1	0	1
miRNA_1937	scaffold_439	437298	437359	-	ExprMax=403226;ID=miRNA_1937;Name=miRNA_1937	1200	TCGGGAAGTGCTGGTTTTGCAGTAGGGCCGGTGAGTCAGCTACCTGCACAAACAGCACTTTT	omy-mir-17-5p	CTACCTGCACAAACAGCACTTTT	62	23	Gene	0	intron	0	1	0	2	miR-93a-2-3p	0	1	/	/	/	/	/	/	/	/	/	/	/	/	/	/	/	mirbase	/	rfam-mirna	/	7	0	2	1	0	1	1	0	1
miRNA_1938	scaffold_439	437496	437553	-	ExprMax=119958;ID=miRNA_1938;Name=miRNA_1938	230	AAGTGCTCATACTGCGGGTAGGCTGGGCATCACCACTACCTGCACTGTAAGCACTTTA	omy-mir-17-5p	TACCTGCACTGTAAGCACTTTA	58	22	Gene	0	intron	0	1	0	1	/	0	5	/	/	/	/	/	/	/	/	/	/	/	/	/	/	/	mirbase	/	rfam-mirna	/	5	0	3	0	1	4	0	1	5
miRNA_1939	scaffold_4397	36044	36091	+	ExprMax=3083;ID=miRNA_1939;Name=miRNA_1939	190	TTAGGCTTTCAGTCTAACAGTCAAGACTGTTGGGCTGACGGTTTCATT	omy-miR-XXXX-3p	CTGTTGGGCTGACGGTTTCAT	48	21	mRNA	0	intron	0	0	/	/	/	/	/	/	/	/	/	/	/	/	/	/	/	/	/	/	/	/	/	/	/	/	1	0	13	0	/	/	0	/	/
miRNA_194	scaffold_11377	500	553	+	ExprMax=2673;ID=miRNA_194;Name=miRNA_194	155	TCATGACTAGAAGCTCAAAAGACGAAAATGTCGGTTTTTGTTTTTGTAAATTGA	omy-miR-XXXX-5p	TCATGACTAGAAGCTCAAAAGACG	54	24	/	/	/	/	0	/	/	/	/	/	/	/	/	/	/	/	/	/	/	/	/	/	0	4	/	/	/	/	/	1	0	450	0	/	/	0	/	/
miRNA_1940	scaffold_4398	13772	13843	-	ExprMax=1440;ID=miRNA_1940;Name=miRNA_1940	190	TTACAGTTGATTTGTCAGAGGACAAACTATCCACAGAGACAAACTGATATCTTTCCGACAGATAAGATCTAA	omy-miR-XXXX-5p	CTTTCCGACAGATAAGATCTAA	72	22	/	/	/	/	0	/	/	/	/	/	/	/	/	/	/	/	/	/	/	/	/	/	0	2	/	/	/	/	/	1	0	940	0	/	/	0	/	/
miRNA_1941	scaffold_44	95761	95837	-	ExprMax=10293;ID=miRNA_1941;Name=miRNA_1941	190	ACCTGTAGCCAGTGGGTTTAGGGGCGAGTATGAATCGAGGGCCAACCAACGAGAGCGTACAGGTCGCAATGGTGGGT	omy-miR-XXXX-5p	CGTACAGGTCGCAATGGTGGGT	77	22	/	/	/	/	0	/	/	/	/	/	/	/	/	/	/	/	/	/	/	/	/	/	0	3	/	/	/	/	/	1	0	805	0	/	/	0	/	/
miRNA_1942	scaffold_44	1646749	1646804	-	ExprMax=7142;ID=miRNA_1942;Name=miRNA_1942	187	CATGCTGGTTAAGTGTGCCTTGAATTCTAAATTAATCACAGACAGTGTCACCAGCA	omy-miR-XXXX-3p	CATGCTGGTTAAGTGTGCCTTGA	56	23	/	/	/	/	0	/	/	/	/	/	/	/	/	/	/	/	/	/	/	/	/	/	1	1	/	/	/	/	/	2	0	4860	0	/	/	1	0	1
miRNA_1943	scaffold_442	210428	210486	+	ExprMax=2262;ID=miRNA_1943;Name=miRNA_1943	240	CCAAGGCTATCGAGTCTGCCGATGAGGATGTGGTGATTGACAGAGTCGAAAGCCTTGGC	omy-miR-XXXX-3p	TGACAGAGTCGAAAGCCTTGGC	59	22	3'UTR	2670	mRNA	2670	0	/	/	/	/	/	/	/	/	/	/	/	/	/	/	/	/	/	0	/	/	/	/	/	/	1	0	3650	0	/	/	0	/	/
miRNA_1944	scaffold_442	533776	533853	-	ExprMax=2160;ID=miRNA_1944;Name=miRNA_1944	170	GTTATAGACTGTTCTCTCTGCTACCGCACGGCAAGCGGTACTGGAGCGCCAAGTCTAGGTCCAAGAGGCTTCTAAACA	omy-miR-XXXX-5p	TAGGTCCAAGAGGCTTCTAAACA	78	23	/	/	/	/	0	/	/	/	/	/	/	/	/	/	/	/	/	/	/	/	/	/	0	1	/	/	/	/	/	1	0	1989	0	/	/	0	/	/
miRNA_1945	scaffold_44205	1848	1921	-	ExprMax=1078;ID=miRNA_1945;Name=miRNA_1945	190	TGGAATGGTATCAACCACATGGAAACCATGGAAACTATGGAAACCACGTGTTGATGTGTTTGATACCATTCCAT	omy-miR-XXXX-5p	ATGTGTTTGATACCATTCCAT	74	21	/	/	/	/	0	/	/	/	/	/	/	/	/	/	/	/	/	/	/	/	/	/	/	/	/	/	/	/	/	1	0	420	0	/	/	0	/	/
miRNA_1946	scaffold_44235	2101	2180	-	ExprMax=1687;ID=miRNA_1946;Name=miRNA_1946	145	CTACCTCCATCCTCCTGCTATGTTCTCCCTGGGGGCGGAGGTCCGTTTCAAGACCCGAGCATGGGCCCAGAGGGGAAGGT	omy-miR-XXXX-3p	TACCTCCATCCTCCTGCTATGTTC	80	24	/	/	/	/	0	/	/	/	/	/	/	/	/	/	/	/	/	/	/	/	/	/	/	/	/	/	/	/	/	0	0	19	0	/	/	0	/	/
miRNA_1947	scaffold_44257	1065	1120	+	ExprMax=2315;ID=miRNA_1947;Name=miRNA_1947	155	TTTTATTTGAGACGACTGTACAACCATTAAGATTAATTGTCAGATTCAACAGAAGA	omy-miR-XXXX-5p	TTTTATTTGAGACGACTGTACAAC	56	24	/	/	/	/	0	/	/	/	/	/	/	/	/	/	/	/	/	/	/	/	/	/	0	1	/	/	/	/	/	1	0	1185	0	/	/	0	/	/
miRNA_1948	scaffold_44331	68	135	+	ExprMax=7462;ID=miRNA_1948;Name=miRNA_1948	148	TTTCTAACCTGTTCTAAGCCGGAGAGAATCAACGCTTGTTGTTTCTCGTATGGGACAGTGTAGAAACT	omy-miR-XXXX-3p	TCTCGTATGGGACAGTGTAGAAAC	68	24	/	/	/	/	0	/	/	/	/	/	/	/	/	/	/	/	/	/	/	/	/	/	/	4	/	/	/	/	/	1	0	13	0	/	/	0	/	/
miRNA_1949	scaffold_44342	1113	1177	+	ExprMax=1832;ID=miRNA_1949;Name=miRNA_1949	180	CCTAAGTATGATTCTCAATCAGAGACAACTAACGACACCTGCCTCTGATTGAGAACCATACTAGG	omy-miR-XXXX-3p	TGATTGAGAACCATACTAGG	65	20	/	/	/	/	0	/	/	/	/	/	/	/	/	/	/	/	/	/	/	/	/	/	1	1	/	/	/	/	/	1	0	2813	0	/	/	0	/	/
miRNA_195	scaffold_11377	6851	6916	-	ExprMax=2063;ID=miRNA_195;Name=miRNA_195	170	GCCTGGTATGGTTCTCAATCAGAGGCAGGTGTCGTTAGTTGTCTCTGATTGAGAATCATACTTAGG	omy-miR-XXXX-3p	GCCTGGTATGGTTCTCAATCAGA	66	23	/	/	/	/	0	/	/	/	/	/	/	/	/	/	/	/	/	/	/	/	/	/	0	/	/	/	/	/	/	1	0	2164	0	/	/	0	/	/
miRNA_1950	scaffold_444	411811	411881	+	ExprMax=4733;ID=miRNA_1950;Name=miRNA_1950	165	TGATAGGCTAATTGACATCATTTGGGTCAATTGGAGACATACCTGTGGATGTATTTCAAGGCCTACCTTCA	omy-miR-XXXX-3p	GATGTATTTCAAGGCCTACCTTCA	71	24	mRNA	0	intron	0	0	/	/	/	/	/	/	/	/	/	/	/	/	/	/	/	/	/	0	/	/	/	/	/	/	1	0	9715	0	/	/	0	/	/
miRNA_1951	scaffold_444	470399	470459	-	ExprMax=1087;ID=miRNA_1951;Name=miRNA_1951	225	ACAACCATCTCTGCAGCACTTCACCAATCAGGCTTTTATGGTAGAGTGGCCAGATGGAAGT	omy-miR-XXXX-5p	GGTAGAGTGGCCAGATGGAAGT	61	22	CDS	-2375	CDS	-2375	0	/	/	/	/	/	/	/	/	/	/	/	/	/	/	/	/	/	/	1	/	/	/	/	/	2	0	38	1	0	5	0	/	/
miRNA_1952	scaffold_44410	2024	2083	+	ExprMax=2219;ID=miRNA_1952;Name=miRNA_1952	195	TAGATTTAACTTTGGATTGGAGATGTTTGATGTGGGTCTGGAAGGAGAGTTTACAGTCTA	omy-miR-XXXX-5p	TAGATTTAACTTTGGATTGGAGA	60	23	/	/	/	/	0	/	/	/	/	/	/	/	/	/	/	/	/	/	/	/	/	/	0	1	/	/	/	/	/	1	0	1203	0	/	/	0	/	/
miRNA_1953	scaffold_44463	2645	2709	+	ExprMax=1832;ID=miRNA_1953;Name=miRNA_1953	190	CATAAGTATGATTCTCAATCAGAGACAACAATTGACAGCTGCCTCTGATTGAGAACCATACTAGG	omy-miR-XXXX-3p	TGATTGAGAACCATACTAGG	65	20	/	/	/	/	0	/	/	/	/	/	/	/	/	/	/	/	/	/	/	/	/	/	1	1	/	/	/	/	/	1	0	2813	0	/	/	0	/	/
miRNA_1954	scaffold_4450	1887	1954	+	ExprMax=7462;ID=miRNA_1954;Name=miRNA_1954	188	TTTCTAACCTGTTCTAAGCCGGAGAGAATCAACGCTTGTTGTTTCTCGTATGGGACAGTGTAGAAACT	omy-miR-XXXX-3p	TCTCGTATGGGACAGTGTAGAAAC	68	24	/	/	/	/	0	/	/	/	/	/	/	/	/	/	/	/	/	/	/	/	/	/	/	/	/	/	/	/	/	1	0	13	0	/	/	0	/	/
miRNA_1955	scaffold_4450	23354	23405	+	ExprMax=1898;ID=miRNA_1955;Name=miRNA_1955	155	TTCACGTTTGGCTGAGAAATCGCCCGGAAATTGCGGTCACCACAACGCCGAA	omy-miR-XXXX-5p	TTCACGTTTGGCTGAGAAATCGC	52	23	/	/	/	/	0	/	/	/	/	/	/	/	/	/	/	/	/	/	/	/	/	/	/	4	/	/	/	/	/	0	0	508	0	/	/	0	/	/
miRNA_1956	scaffold_446	20464	20532	-	ExprMax=5997;ID=miRNA_1956;Name=miRNA_1956	1196	ACTCAATCACAAATGTACAGTATAAATGTGATGGGTCAGTGAGTACACTCAATCACAAATGTACAGTAT	omy-miR-XXXX-5p	ACTCAATCACAAATGTACAGTAT	69	23	Gene	0	intron	0	0	/	/	/	/	/	/	/	/	/	/	/	/	/	/	/	/	/	/	1	/	/	/	/	/	0	0	5	0	1	1	0	/	/
miRNA_1957	scaffold_446	23622	23700	-	ExprMax=5997;ID=miRNA_1957;Name=miRNA_1957	141	ACTCAATCACAAATGTACAGTATAAATGTGATGGGACAGTGAGTACACTCAATCACAAATGTACAATATGGATGTGAGT	omy-miR-XXXX-3p	ACTCAATCACAAATGTACAGTAT	79	23	Gene	0	intron	0	0	/	/	/	/	/	/	/	/	/	/	/	/	/	/	/	/	/	/	1	/	/	/	/	/	0	0	5	0	1	1	0	/	/
miRNA_1958	scaffold_446	193616	193690	-	ExprMax=4179;ID=miRNA_1958;Name=miRNA_1958	200	TGGCCTTTATTCAAAAATAGTATTTTCAATATGAGAACCTCCCTTTTGGATCAAAACATTTTGATTCCACAACCA	omy-miR-XXXX-5p	AAACATTTTGATTCCACAACCA	75	22	mRNA	-998	3'UTR	-998	0	/	/	/	/	/	/	/	/	/	/	/	/	/	/	/	/	/	/	/	/	/	/	/	/	0	0	1	0	/	/	0	/	/
miRNA_1959	scaffold_446	584642	584698	-	ExprMax=12007;ID=miRNA_1959;Name=miRNA_1959	140	TCAACATTGGGGCCCCACAAGGGTGCGTTCTGAGCCCTCTCCTGTACTCCCTGTTCA	omy-miR-XXXX-5p	GCCCTCTCCTGTACTCCCTGTTCA	57	24	mRNA	4186	mRNA	4186	0	/	/	/	/	/	/	/	/	/	/	/	/	/	/	/	/	/	0	1	/	/	/	/	/	1	0	2399	0	1	1	0	1	9
miRNA_196	scaffold_114	678588	678657	-	ExprMax=1490;ID=miRNA_196;Name=miRNA_196	210	CCTGGTCCCAGATCTGTTCGGACTGTTGCTCCAACTCTTATGAGACAGCACAAACAGATATTGGACCAGG	omy-miR-XXXX-3p	CCTGGTCCCAGATCTGTTCGGA	70	22	Gene	0	intron	0	0	/	/	/	/	/	/	/	/	/	/	/	/	/	/	/	/	/	/	/	/	/	/	/	/	1	0	2	0	/	/	0	/	/
miRNA_1960	scaffold_4460	33819	33877	-	ExprMax=1442915;ID=miRNA_1960;Name=miRNA_1960	1200	ACATACCTATAGACACGAGCTTGTGCGACCAGTCACCACAAGTTCGGATCTACGGGTTT	omy-mir-10-5p	ACAAGTTCGGATCTACGGGTT	59	21	/	/	/	/	1	0	50	miR-100a-5p	0	34	/	/	/	/	/	/	/	/	/	/	/	/	/	2	/	mirbase	/	rfam-mirna	/	8	0	4	1	0	2	1	0	1
miRNA_1961	scaffold_4460	33821	33877	+	ExprMax=1491;ID=miRNA_1961;Name=miRNA_1961	230	ATACCTATAGACACGAGCTTGTGCGACCAGTCACCACAAGTTCGGATCTACGGGTTT	omy-mir-10-5p	ATACCTATAGACACGAGCTTGT	57	22	/	/	/	/	1	1	2	miR-100a-5p	0	1	/	/	/	/	/	/	/	/	/	/	/	/	/	/	/	mirbase	/	rfam-mirna	/	3	0	1	1	0	1	0	/	/
miRNA_1962	scaffold_44660	1611	1665	+	ExprMax=1114;ID=miRNA_1962;Name=miRNA_1962	205	TTGCTGGTGACACTGTCTATGATTTATTTATAATTCAAGGCACACTTAACCAGCA	omy-miR-XXXX-5p	TTGCTGGTGACACTGTCTATGA	55	22	/	/	/	/	0	/	/	/	/	/	/	/	/	/	/	/	/	/	/	/	/	/	/	1	/	/	/	/	/	1	0	58	0	/	/	0	/	/
miRNA_1963	scaffold_448	257995	258071	+	ExprMax=1219;ID=miRNA_1963;Name=miRNA_1963	125	TGGGAACGTAGGTCATCTGGAAGGGGGTCATCCCAGTCGATTTTGTCACGAAACATCCGCTGCAAGATCTGCTTCCC	omy-miR-XXXX-5p	TGGGAACGTAGGTCATCTGGAAGG	77	24	/	/	/	/	0	/	/	/	/	/	/	/	/	/	/	/	/	/	/	/	/	/	/	/	/	/	/	/	/	1	0	8	0	/	/	0	/	/
miRNA_1964	scaffold_44893	518	589	+	ExprMax=3074;ID=miRNA_1964;Name=miRNA_1964	160	TTCGTCTGTAGGAGGAGAAGCGGACCAAAAAGCAGCGTGGTGGTTATTCATGTTCTTTAATGGAAAACTGAA	omy-miR-XXXX-5p	TTCGTCTGTAGGAGGAGAAGCGG	72	23	/	/	/	/	0	/	/	/	/	/	/	/	/	/	/	/	/	/	/	/	/	/	/	1	/	/	/	/	/	0	0	40	0	/	/	0	/	/
miRNA_1965	scaffold_449	35906	35976	+	ExprMax=3353;ID=miRNA_1965;Name=miRNA_1965	155	TGTCCGCGGTGGCGGCTCTGGCGCTGGACGTGGACCCCACTCCACCATAGTCTTAGTCCGCCTCTGTGGTC	omy-miR-XXXX-5p	TGTCCGCGGTGGCGGCTCTGGCGC	71	24	/	/	/	/	0	/	/	/	/	/	/	/	/	/	/	/	/	/	/	/	/	/	/	1	/	/	/	/	/	0	0	335	0	/	/	0	/	/
miRNA_1966	scaffold_449	48352	48417	+	ExprMax=1781;ID=miRNA_1966;Name=miRNA_1966	195	CCTAAGTATGGTTCTCAATCAGGGACAACGAATGACAGCTGCCTCTGATTGAGAACCATACCAGGC	omy-miR-XXXX-3p	TGATTGAGAACCATACCAGGC	66	21	/	/	/	/	0	/	/	/	/	/	/	/	/	/	/	/	/	/	/	/	/	/	0	/	/	/	/	/	/	1	0	2364	0	/	/	0	/	/
miRNA_1967	scaffold_44952	733	806	-	ExprMax=5095;ID=miRNA_1967;Name=miRNA_1967	156	AATAGGTCCACAGACGATGCAATCTCAACCACACTGCCCCAATAGTCTACCAGAGTGCCATCCGTTTTGTCACC	omy-miR-XXXX-3p	GGTCCACAGACGATGCAATCTCAA	74	24	Gene	760	CDS	760	0	/	/	/	/	/	/	/	/	/	/	/	/	/	/	/	/	/	0	4	/	/	/	/	/	1	0	400	0	/	/	0	/	/
miRNA_1968	scaffold_44963	2330	2390	+	ExprMax=1754;ID=miRNA_1968;Name=miRNA_1968	180	CCGGTGGGGCTACGCATCGGCAGTAAAACGGGTCCGGATAGGTGATTGTAGCCCAGGAGTG	omy-miR-XXXX-3p	TAGGTGATTGTAGCCCAGGAGTG	61	23	/	/	/	/	0	/	/	/	/	/	/	/	/	/	/	/	/	/	/	/	/	/	/	/	/	/	/	/	/	1	0	253	0	/	/	0	/	/
miRNA_1969	scaffold_45	283101	283151	+	ExprMax=14174;ID=miRNA_1969;Name=miRNA_1969	155	TCCTAATCTCAGCTTGTTGTAACGACGTTCGTCTGTAGAAGGAGAAGCGGA	omy-miR-XXXX-3p	TTCGTCTGTAGAAGGAGAAGCGGA	51	24	Gene	0	intron	0	0	/	/	/	/	/	/	/	/	/	/	/	/	/	/	/	/	/	/	1	/	/	/	/	/	0	0	50	0	/	/	0	/	/
miRNA_197	scaffold_1140	109336	109393	-	ExprMax=6045;ID=miRNA_197;Name=miRNA_197	176	AGCCACTGTGCTTCTACACCTGCATTACTTGCTGTTTGGGGTGTTAGGCTCGGTTTCT	omy-miR-XXXX-3p	AGCCACTGTGCTTCTACACCTGCA	58	24	/	/	/	/	0	/	/	/	/	/	/	/	/	/	/	/	/	/	/	/	/	/	1	/	/	/	/	/	/	1	0	642	0	/	/	0	/	/
miRNA_1970	scaffold_45	1190417	1190466	-	ExprMax=1255;ID=miRNA_1970;Name=miRNA_1970	195	TTCTGTACAGCACTTTGAGATATCAGCTGATGTACGAAGGGCTATATAAA	omy-miR-XXXX-5p	GATGTACGAAGGGCTATATAAA	50	22	mRNA	4997	mRNA	4997	0	/	/	/	/	/	/	/	/	/	/	/	/	/	/	/	/	/	/	/	/	/	/	/	/	1	0	4544	0	/	/	0	/	/
miRNA_1971	scaffold_45	1902641	1902692	+	ExprMax=1357;ID=miRNA_1971;Name=miRNA_1971	195	TCTCGATTGTGCATCTGTAGAAGTTTGTGAGTGCTTTTGGTGACAAGCGAGA	omy-miR-XXXX-5p	TCTCGATTGTGCATCTGTAGAAG	52	23	Gene	4898	5'UTR	4898	0	/	/	/	/	/	/	/	/	/	/	/	/	/	/	/	/	/	0	/	/	/	/	/	/	1	0	1120	0	/	/	0	/	/
miRNA_1972	scaffold_450	37920	37985	+	ExprMax=1781;ID=miRNA_1972;Name=miRNA_1972	195	CCTAAGTATGGTTCTCAATCAGTGACAACGATTGACAGCTGCCTCTGATTGAGAACCATACCAGGC	omy-miR-XXXX-3p	TGATTGAGAACCATACCAGGC	66	21	mRNA	0	intron	0	0	/	/	/	/	/	/	/	/	/	/	/	/	/	/	/	/	/	0	/	/	/	/	/	/	1	0	2364	0	/	/	0	/	/
miRNA_1973	scaffold_450	363303	363355	-	ExprMax=1037;ID=miRNA_1973;Name=miRNA_1973	150	TGGTTCTCAATCAGAGGCAGGTGTTTATCGTTGTCTCTGATTGGGAACCATAT	omy-miR-XXXX-5p	GTCTCTGATTGGGAACCATAT	53	21	/	/	/	/	0	/	/	/	/	/	/	/	/	/	/	/	/	/	/	/	/	/	1	1	/	/	/	/	/	1	0	4767	0	/	/	0	/	/
miRNA_1974	scaffold_450	520071	520145	+	ExprMax=3222;ID=miRNA_1974;Name=miRNA_1974	210	TGATGGTGTGGGGGTGCTTTGCTGTTGACACTGTCAGTGAATTATTTATAGTTCAAGGCACACTTAACCAGCATT	omy-miR-XXXX-3p	CAAGGCACACTTAACCAGCATT	75	22	CDS	-7018	Gene	-7018	0	/	/	/	/	/	/	/	/	/	/	/	/	/	/	/	/	/	/	/	/	/	/	/	/	1	0	179	0	/	/	0	1	1
miRNA_1975	scaffold_450	602727	602787	-	ExprMax=407702;ID=miRNA_1975;Name=miRNA_1975	1180	CGGTTCCTGCTGAACTGAGCCAGTGCTCATTATATCAAACTGTTATCAGCTCAGTAGGCAC	omy-mir-24-3p	GTTCCTGCTGAACTGAGCCA	61	20	/	/	/	/	1	0	32	miR-24b-5p	0	29	/	/	/	/	/	/	/	/	/	/	/	/	/	1	/	mirbase	/	rfam-mirna	/	8	0	8	1	0	5	1	0	4
miRNA_1976	scaffold_450	603419	603484	-	ExprMax=338817;ID=miRNA_1976;Name=miRNA_1976	1195	AGCGGAACTTAGCCACTGTGAACATGGGCTTTCACAGATCTGTTCACAAAGCGAGCTAAGTCCTGC	omy-mir-27-3p	GCGGAACTTAGCCACTGTGAA	66	21	/	/	/	/	1	0	25	miR-27a-3p	0	15	/	/	/	/	/	/	/	/	/	/	/	/	/	1	/	mirbase	/	rfam-mirna	/	8	0	2	1	0	1	1	0	1
miRNA_1977	scaffold_450	603992	604053	-	ExprMax=750558;ID=miRNA_1977;Name=miRNA_1977	1238	TTGGAAATCCCTGGCAATGTGATTTTATGATACAATACCAAATCACTCTGCCAGGAATCCCA	omy-mir-23-3p	TGGAAATCCCTGGCAATGTGAT	62	22	/	/	/	/	1	0	10	miR-23b	0	20	/	/	/	/	/	/	/	/	/	/	/	/	/	1	/	mirbase	/	rfam-mirna	/	8	0	4	1	0	3	1	0	3
miRNA_1978	scaffold_4506	28069	28115	-	ExprMax=1027;ID=miRNA_1978;Name=miRNA_1978	195	GCTAGATCTACTGTCTCTATTATAATATAACAGACCAGCTAGATCTA	omy-miR-XXXX-3p	GCTAGATCTACTGTCTCTATTAT	47	23	/	/	/	/	0	/	/	/	/	/	/	/	/	/	/	/	/	/	/	/	/	/	0	/	/	/	/	/	/	1	0	290	0	/	/	0	/	/
miRNA_1979	scaffold_45084	635	705	+	ExprMax=4733;ID=miRNA_1979;Name=miRNA_1979	165	TGATAGGCTAATTGACATAATTTGAGTCAATTGGAGGTGTACCTGTGGATGTATTTCAAGGCCTACCTTCA	omy-miR-XXXX-3p	GATGTATTTCAAGGCCTACCTTCA	71	24	/	/	/	/	0	/	/	/	/	/	/	/	/	/	/	/	/	/	/	/	/	/	0	/	/	/	/	/	/	1	0	9715	0	/	/	0	/	/
miRNA_198	scaffold_1140	323942	324021	+	ExprMax=1797;ID=miRNA_198;Name=miRNA_198	145	TTCGCATGTAGAGCCTGAGAGGAGAGGATGTTGACTGGTTTTTACAATCTCAAACTCCAGCTTGTGTTTGCATCCCCGAA	omy-miR-XXXX-5p	TTCGCATGTAGAGCCTGAGAGGAG	80	24	/	/	/	/	0	/	/	/	/	/	/	/	/	/	/	/	/	/	/	/	/	/	/	9	/	/	/	/	/	1	0	21	0	/	/	0	/	/
miRNA_1980	scaffold_451	262041	262103	+	ExprMax=2810201;ID=miRNA_1980;Name=miRNA_1980	1200	CCAAGTTCTGTGATACACTTAGGCTCTGAGTCTGTGGTAGTCAGTGCATAACAGAACTTTGGC	omy-mir-148-3p	TCAGTGCATAACAGAACTTTG	63	21	Gene	0	intron	0	1	0	4	miR-152-5p	0	8	/	/	/	/	/	/	/	/	/	/	/	/	/	/	/	mirbase	/	rfam-mirna	/	7	0	2	0	1	3	1	0	1
miRNA_1981	scaffold_4518	41346	41419	-	ExprMax=17839;ID=miRNA_1981;Name=miRNA_1981	195	TTCCCCAAAACCATCTTATGGCAAAGGTCATCATTGGAACCATCGGACGGACGCCTTAAGATGCATTTGAGAAA	omy-miR-XXXX-5p	GCCTTAAGATGCATTTGAGAAA	74	22	/	/	/	/	0	/	/	/	/	/	/	/	/	/	/	/	/	/	/	/	/	/	/	1	/	/	/	/	/	0	0	1	0	/	/	0	/	/
miRNA_1982	scaffold_4521	25982	26039	-	ExprMax=2897;ID=miRNA_1982;Name=miRNA_1982	185	AGGCCTCCAGTTCTTAAGTTCACAAAAGTCCCCTTTTTTGGACAGGAGAGTCAGAGCC	omy-miR-XXXX-3p	GGCCTCCAGTTCTTAAGTTCACA	58	23	/	/	/	/	0	/	/	/	/	/	/	/	/	/	/	/	/	/	/	/	/	/	0	1	/	/	/	/	rfam-other	1	0	58	0	/	/	0	/	/
miRNA_1983	scaffold_4526	33679	33734	+	ExprMax=2489;ID=miRNA_1983;Name=miRNA_1983	165	TGGATAGTAGGACAGAACTCTGCAGGCTATCTTTGCAGTAGATTGCCGTTCTATCT	omy-miR-XXXX-5p	TAGTAGGACAGAACTCTGCAGGC	56	23	/	/	/	/	0	/	/	/	/	/	/	/	/	/	/	/	/	/	/	/	/	/	/	/	/	/	/	/	/	1	0	411	0	/	/	0	/	/
miRNA_1984	scaffold_45377	2888	2955	+	ExprMax=1824;ID=miRNA_1984;Name=miRNA_1984	170	CTCAGTTACCTTAGCTTTCTTGGGAACAGGAACAATGGTGGCCCTCTTGAAGCATGTGGGAACAGCAG	omy-miR-XXXX-3p	TCTTGAAGCATGTGGGAACAGCAG	68	24	/	/	/	/	0	/	/	/	/	/	/	/	/	/	/	/	/	/	/	/	/	/	0	1	REPEAT	/	/	/	/	1	0	1611	0	/	/	0	/	/
miRNA_1985	scaffold_454	59534	59600	+	ExprMax=1102;ID=miRNA_1985;Name=miRNA_1985	180	GTCCAGATGGGTTAGGGCAGTGTGCAGTGTGGTTGCGATTGCGTCGTCTGTGGACCTATTTGGGCGG	omy-miR-XXXX-3p	TCGTCTGTGGACCTATTTGGGCGG	67	24	mRNA	-2993	5'UTR	-2993	0	/	/	/	/	/	/	/	/	/	/	/	/	/	/	/	/	/	1	1	/	/	/	/	/	1	0	470	0	/	/	0	/	/
miRNA_1986	scaffold_4541	26060	26115	-	ExprMax=6904;ID=miRNA_1986;Name=miRNA_1986	232	ATTGGTCTTTTGACTAATCAGATCAGTTCTTTTGCCAATAATTGGTCAAAAGATCA	omy-miR-XXXX-3p	ATTGGTCTTTTGACTAATCAGA	56	22	5'UTR	-6480	Gene	-6480	0	/	/	/	/	/	/	/	/	/	/	/	/	/	/	/	/	/	/	1	/	/	/	/	/	1	0	21	0	/	/	0	/	/
miRNA_1987	scaffold_45577	45	100	+	ExprMax=1554;ID=miRNA_1987;Name=miRNA_1987	195	CCTCTTGGCTGCATCTCTGATCAGTCTTCTCCTTGTATGAGCTGAAAGTTTAGAGG	omy-miR-XXXX-3p	TGTATGAGCTGAAAGTTTAGAGG	56	23	/	/	/	/	0	/	/	/	/	/	/	/	/	/	/	/	/	/	/	/	/	/	0	1	REPEAT	/	/	/	/	1	0	373	0	/	/	0	/	/
miRNA_1988	scaffold_4558	19442	19515	-	ExprMax=1024;ID=miRNA_1988;Name=miRNA_1988	160	AGGACATTAGAGAAGTTATGGAGGCCCAGATCTCACTTGAAGAGGTTGAGACCAGTGGTCCTCGAAGTCTTGAA	omy-miR-XXXX-5p	CCAGTGGTCCTCGAAGTCTTGAA	74	23	/	/	/	/	0	/	/	/	/	/	/	/	/	/	/	/	/	/	/	/	/	/	/	/	/	/	/	/	/	1	0	14	0	/	/	0	/	/
miRNA_1989	scaffold_4558	49780	49840	+	ExprMax=1891;ID=miRNA_1989;Name=miRNA_1989	200	TAAGTTTGGTGAGATATGCATGCAGCTTGTTCTCCTGGTTGATGCGCTTCTCCTCAATGCT	omy-miR-XXXX-5p	TAAGTTTGGTGAGATATGCATGC	61	23	CDS	-951	CDS	-951	0	/	/	/	/	/	/	/	/	/	/	/	/	/	/	/	/	/	/	1	/	/	/	/	/	0	0	1	0	/	/	0	/	/
miRNA_199	scaffold_1141	195980	196033	+	ExprMax=1282;ID=miRNA_199;Name=miRNA_199	220	TAGTGCACTGCTTTTGACCAGAGTCCTACAGGCCATGGTTAAAAATAGTGCACT	omy-miR-XXXX-5p	TAGTGCACTGCTTTTGACCAGA	54	22	Gene	5505	CDS	5505	0	/	/	/	/	/	/	/	/	/	/	/	/	/	/	/	/	/	1	1	/	/	/	/	/	1	0	140	0	/	/	0	/	/
miRNA_1990	scaffold_457	116282	116346	+	ExprMax=1832;ID=miRNA_1990;Name=miRNA_1990	180	CCTAAGTATGATTCTCAATCAGGGACAACAATAAACAGCTGCCTCTGATTGAGAACCATACTAGG	omy-miR-XXXX-3p	TGATTGAGAACCATACTAGG	65	20	mRNA	0	intron	0	0	/	/	/	/	/	/	/	/	/	/	/	/	/	/	/	/	/	1	1	/	/	/	/	/	1	0	2813	0	/	/	0	/	/
miRNA_1991	scaffold_457	344862	344916	+	ExprMax=1548;ID=miRNA_1991;Name=miRNA_1991	145	TGGACTGCGAGGCGCACTATAGGCCTGGTGCGTGGTGCCGGCACTGATGGGACCA	omy-miR-XXXX-5p	TGGACTGCGAGGCGCACTATAGGC	55	24	/	/	/	/	0	/	/	/	/	/	/	/	/	/	/	/	/	/	/	/	/	/	/	1	/	/	/	/	/	0	0	2	0	/	/	0	/	/
miRNA_1992	scaffold_457	393710	393764	+	ExprMax=1409;ID=miRNA_1992;Name=miRNA_1992	170	ATTGGTTCTCAATTAGAGGCAGGTGCTTATCGTTGTCTCTGATTGGGAACCATAT	omy-miR-XXXX-5p	ATTGGTTCTCAATTAGAGGCA	55	21	/	/	/	/	0	/	/	/	/	/	/	/	/	/	/	/	/	/	/	/	/	/	/	/	/	/	/	/	rfam-other	0	0	908	0	/	/	0	/	/
miRNA_1993	scaffold_457	561966	562031	+	ExprMax=11347;ID=miRNA_1993;Name=miRNA_1993	200	CCTAAGTATGATTCTCAATCAGAGACAACTAACGACACCTGCCTCTGATTGAGAACCATACTAGGC	omy-miR-XXXX-3p	TCTGATTGAGAACCATACTAGGC	66	23	/	/	/	/	0	/	/	/	/	/	/	/	/	/	/	/	/	/	/	/	/	/	1	/	/	/	/	/	/	1	0	2699	0	/	/	0	/	/
miRNA_1994	scaffold_4571	26810	26869	-	ExprMax=1088;ID=miRNA_1994;Name=miRNA_1994	175	TTGGATGGAGAGCATTTGTGAACAGCAGTTTTCAGTTCTTTCCACAGATTCTCGATTGGA	omy-miR-XXXX-5p	TCCACAGATTCTCGATTGGA	60	20	5'UTR	-1642	Gene	-1642	0	/	/	/	/	/	/	/	/	/	/	/	/	/	/	/	/	/	0	/	REPEAT	/	/	/	/	5	0	1170	1	0	1	0	/	/
miRNA_1995	scaffold_4572	36821	36897	+	ExprMax=3650;ID=miRNA_1995;Name=miRNA_1995	170	TGATGGTGTGGGGGTGCTTTGCTGGTGACACTGTCTGTAATTCATTTAGAATTCAAGGCACACTTAACCAGCATGGT	omy-miR-XXXX-3p	AAGGCACACTTAACCAGCATGGT	77	23	5'UTR	-5830	5'UTR	-5830	0	/	/	/	/	/	/	/	/	/	/	/	/	/	/	/	/	/	/	1	/	/	/	/	/	1	0	189	0	/	/	0	1	1
miRNA_1996	scaffold_45777	2781	2835	+	ExprMax=1282;ID=miRNA_1996;Name=miRNA_1996	210	TAGTGCACTGCTTTTGACCAGAGCTCTATTGGCCCTAGTCAAAAGTAGTGCACTA	omy-miR-XXXX-5p	TAGTGCACTGCTTTTGACCAGA	55	22	/	/	/	/	0	/	/	/	/	/	/	/	/	/	/	/	/	/	/	/	/	/	1	/	/	/	/	/	/	1	0	140	0	/	/	0	/	/
miRNA_1997	scaffold_459	178403	178470	+	ExprMax=2194;ID=miRNA_1997;Name=miRNA_1997	175	TTACGGTTGTGGGCGGAGCAGTTGCCGTATCACCGCCTGGTATGGCAACTGCTCAGTGCATCAAAGCG	omy-miR-XXXX-5p	TACGGTTGTGGGCGGAGCAGTTGC	68	24	Gene	0	intron	0	0	/	/	/	/	/	/	/	/	/	/	/	/	/	/	/	/	/	1	1	/	/	/	/	/	1	0	1470	0	/	/	0	/	/
miRNA_1998	scaffold_459	273400	273456	+	ExprMax=1567;ID=miRNA_1998;Name=miRNA_1998	175	TTGAGAATCATTTGATAGTCTTCCATATTGCAGACGCGCGGGAGACCGGGGTTCAAT	omy-miR-XXXX-3p	GCGGGAGACCGGGGTTCAAT	57	20	mRNA	0	intron	0	0	/	/	/	/	/	1	1	0	2	0	2	/	/	/	/	/	/	/	/	/	/	/	/	/	6	0	68	0	1	8	1	0	22
miRNA_1999	scaffold_4590	46624	46691	+	ExprMax=1599;ID=miRNA_1999;Name=miRNA_1999	175	TTTGGACTTGAATTTAGATGTAGCCAAAATTTGTATGATCTTTTCTGTATTTTCATTACAACTGGAAA	omy-miR-XXXX-5p	TTTGGACTTGAATTTAGATGTAGC	68	24	/	/	/	/	0	/	/	/	/	/	/	/	/	/	/	/	/	/	/	/	/	/	/	/	/	/	/	/	/	1	0	18	0	/	/	0	/	/
miRNA_2	scaffold_1	1962968	1963034	+	ExprMax=12037;ID=miRNA_2;Name=miRNA_2	185	GTGAACAGCAGTTTTCAGTTCTTTCCACAGATTCTCAATTGGATTCAGGTCTGGACTTTGACTTGGC	omy-miR-XXXX-3p	TCAGGTCTGGACTTTGACTTGGC	67	23	mRNA	0	intron	0	0	/	/	/	/	/	/	/	/	/	/	/	/	/	/	/	/	/	0	1	/	/	/	/	/	4	0	1076	0	1	15	0	/	/
miRNA_20	scaffold_100	175075	175135	-	ExprMax=2911;ID=miRNA_20;Name=miRNA_20	1205	TGAGCTTCATCCCACTGGGAATCTGCAGACTGGTAAACAGGATCCGGTGGAATGAAGGACA	omy-mir-205-3p	TGAGCTTCATCCCACTGGGAAT	61	22	CDS	-6287	Gene	-6287	1	/	/	miR-205b	0	1	/	/	/	/	/	/	/	/	/	/	/	/	/	/	/	mirbase	ssa-mir-205a-1	rfam-mirna	/	1	0	1	0	/	/	0	/	/
miRNA_200	scaffold_11436	16416	16480	-	ExprMax=1475;ID=miRNA_200;Name=miRNA_200	1220	AGTAGAAAGAGAGATCGCTTCTCACTTCTGTTTAGTAGAAAGGGAGATCGCTTCTCACTTCTGTT	omy-miR-XXXX-5p	GAGATCGCTTCTCACTTCTGTT	65	22	3'UTR	-6730	3'UTR	-6730	0	/	/	/	/	/	/	/	/	/	/	/	/	/	/	/	/	/	/	/	/	/	/	/	/	1	0	5	0	/	/	0	/	/
miRNA_2000	scaffold_45923	713	780	+	ExprMax=4175;ID=miRNA_2000;Name=miRNA_2000	225	TCTCTATAGCCAGACTGTCCTCTCTGGGCTGCCAGGTTTGTCTGTGACGACCGGTCTCTATAGCCAGA	omy-miR-XXXX-3p	ACGACCGGTCTCTATAGCCAGA	68	22	/	/	/	/	0	/	/	/	/	/	/	/	/	/	/	/	/	/	/	/	/	/	/	1	/	/	/	/	/	1	0	37	0	/	/	0	/	/
miRNA_2001	scaffold_46	865106	865171	-	ExprMax=500467;ID=miRNA_2001;Name=miRNA_2001	1220	TTGGGGTATTTGACAAACTGACACCCTGTCATACTGAGTGTCCAACTCAGCTTGTCAAATACACTA	omy-mir-223-3p	TGGGGTATTTGACAAACTGACA	66	22	mRNA	4926	mRNA	4926	1	0	6	miR-223-5p	0	19	/	/	/	/	/	/	/	/	/	/	/	/	/	/	/	mirbase	/	rfam-mirna	/	8	0	2	1	0	1	1	0	1
miRNA_2002	scaffold_46	1573765	1573816	+	ExprMax=1198;ID=miRNA_2002;Name=miRNA_2002	185	CTTATTTTCCTCAATTAAGTTAGGAAATATAGGATGATCGAGCAGCAGTAAG	omy-miR-XXXX-3p	TAGGATGATCGAGCAGCAGTAAG	52	23	Gene	0	intron	0	0	/	/	/	/	/	/	/	/	/	/	/	/	/	/	/	/	/	0	1	/	/	/	/	/	1	0	302	0	/	/	0	/	/
miRNA_2003	scaffold_460	206084	206157	-	ExprMax=4579;ID=miRNA_2003;Name=miRNA_2003	205	GCATGTTCACACAGCTCAGCTGCCAGACATGCAGAACAGATGACCAGACCTCTGCTGAGCTATGAGAGTTGATG	omy-miR-XXXX-3p	GCATGTTCACACAGCTCAGCTG	74	22	Gene	0	intron	0	0	/	/	/	/	/	0	1	/	/	/	/	/	/	/	/	/	/	/	1	/	/	/	/	rfam-other	1	0	1	0	/	/	0	/	/
miRNA_2004	scaffold_460	223371	223432	+	ExprMax=119958;ID=miRNA_2004;Name=miRNA_2004	1250	TAAAGTGCTTACAGTGCAGGTAATGGTTATGTCCAACCTACCGCAATGTGAGCACTTCTGTC	omy-mir-17-5p	TAAAGTGCTTACAGTGCAGGTA	62	22	Gene	0	intron	0	1	0	1	miR-106a-3p	0	5	/	/	/	/	/	/	/	/	/	/	/	/	/	/	/	mirbase	/	rfam-mirna	/	5	0	3	0	1	4	0	1	5
miRNA_2005	scaffold_460	223630	223687	+	ExprMax=403226;ID=miRNA_2005;Name=miRNA_2005	220	AAAAGTGCTGTTTGTGCAGGTAGATAAACTCATCAGACCTACTGCAAAACCAGCACTT	omy-mir-17-5p	AAAAGTGCTGTTTGTGCAGGTAG	58	23	Gene	0	intron	0	1	0	2	miR-93a-5p	0	1	/	/	/	/	/	/	/	/	/	/	/	/	/	/	/	mirbase	/	rfam-mirna	/	7	0	2	1	0	1	1	0	1
miRNA_2006	scaffold_4601	9349	9403	+	ExprMax=1114;ID=miRNA_2006;Name=miRNA_2006	205	TTGCTGGTGACACTGTCTATGATTTATTTAGAATTCAAGGCACACTTAACCAGCA	omy-miR-XXXX-5p	TTGCTGGTGACACTGTCTATGA	55	22	/	/	/	/	0	/	/	/	/	/	/	/	/	/	/	/	/	/	/	/	/	/	/	/	/	/	/	/	/	1	0	58	0	/	/	0	/	/
miRNA_2007	scaffold_46091	1924	1982	+	ExprMax=550668;ID=miRNA_2007;Name=miRNA_2007	1231	TCCCTGAGACCCTTAACCTGTGAGGTCATAGTAGGTCACAGGTGAGGTCCTTGGGAACA	omy-lin-4-5p	TCCCTGAGACCCTTAACCTGTG	59	22	/	/	/	/	1	0	9	miR-125b-2-3p	0	10	/	/	/	/	/	/	/	/	/	/	/	/	/	/	/	mirbase	/	rfam-mirna	/	8	0	4	1	0	2	1	0	2
miRNA_2008	scaffold_461	364204	364280	+	ExprMax=1150;ID=miRNA_2008;Name=miRNA_2008	140	ATCACATAGGTGTTCCTTTTGTCCAAGTGGGAAAGGATAGTGTGGAGTGTGATTGAGATTGCGTCATCTGTGGATCT	omy-miR-XXXX-3p	TGAGATTGCGTCATCTGTGGATCT	77	24	Gene	9212	CDS	9212	0	/	/	/	/	/	/	/	/	/	/	/	/	/	/	/	/	/	0	2	/	/	/	/	/	1	0	659	0	/	/	0	/	/
miRNA_2009	scaffold_461	523772	523839	-	ExprMax=5429;ID=miRNA_2009;Name=miRNA_2009	211	GCAAATGGAATGGCATCAAACACTTGGAAACCATGTGTTTGATGTATTTGATACCATCCCACTGATTG	omy-miR-XXXX-3p	GCAAATGGAATGGCATCAAACA	68	22	CDS	-4548	CDS	-4548	0	/	/	/	/	/	/	/	/	/	/	/	/	/	/	/	/	/	/	/	/	/	/	/	/	1	0	545	0	/	/	0	/	/
miRNA_201	scaffold_11445	109	167	+	ExprMax=102678;ID=miRNA_201;Name=miRNA_201	1205	GTGCCTACTGAGCTGATAACAGTACTACTGGATGACTGGCTCAGTTCAGCAGGAACAGG	omy-mir-24-5p	TGCCTACTGAGCTGATAACAGT	59	22	/	/	/	/	1	0	3	miR-24b	0	6	/	/	/	/	/	/	/	/	/	/	/	/	/	1	/	mirbase	/	rfam-mirna	/	6	0	4	1	0	1	1	0	1
miRNA_2010	scaffold_4612	3842	3900	+	ExprMax=632019;ID=miRNA_2010;Name=miRNA_2010	1211	TGGAGTGTGACAATGGTGTTTGTGTCCTCTGCTATCAAACGCCATTTTCACACTAAATA	omy-mir-122-5p	TGGAGTGTGACAATGGTGTTT	59	21	mRNA	3916	mRNA	3916	1	0	29	miR-122-5p	0	7	/	/	/	/	/	/	/	/	/	/	/	/	/	/	/	mirbase	/	rfam-mirna	/	8	0	2	1	0	1	1	0	1
miRNA_2011	scaffold_462	219286	219342	-	ExprMax=12007;ID=miRNA_2011;Name=miRNA_2011	140	TCAACACTGGGGCCCCACAAGGGTGCGTTCTCAGCCCTCTCCTGTACTCCCTGTTCA	omy-miR-XXXX-5p	GCCCTCTCCTGTACTCCCTGTTCA	57	24	/	/	/	/	0	/	/	/	/	/	/	/	/	/	/	/	/	/	/	/	/	/	0	3	/	/	/	/	/	1	0	2399	0	1	1	0	1	9
miRNA_2012	scaffold_462	613502	613563	-	ExprMax=295056;ID=miRNA_2012;Name=miRNA_2012	1205	GTGCATTATTACTCACGGTACGAGTTTGAGACTGGCCGAGCGCGTACCAAAAGTAATAATGG	omy-mir-126-5p	GCGCGTACCAAAAGTAATAATG	62	22	5'UTR	-1361	Gene	-1361	1	0	1	miR-126b-5p	0	8	/	/	/	/	/	/	/	/	/	/	/	/	/	/	/	mirbase	ssa-mir-126-4	rfam-mirna	/	8	0	4	1	0	2	1	0	1
miRNA_2013	scaffold_463	296219	296276	-	ExprMax=550668;ID=miRNA_2013;Name=miRNA_2013	1236	GTTCCCGAGGACCTCGCCTGTGACCTACTATGACCTCACAGGTTAAGGGTCTCAGGGA	omy-lin-4-5p	CACAGGTTAAGGGTCTCAGGGA	58	22	/	/	/	/	1	0	9	miR-125b-5p	0	10	/	/	/	/	/	/	/	/	/	/	/	/	/	1	/	mirbase	/	rfam-mirna	/	8	0	4	1	0	2	1	0	2
miRNA_2014	scaffold_4630	27621	27692	+	ExprMax=3074;ID=miRNA_2014;Name=miRNA_2014	160	TTCGTCTGTAGGAGGAGAAGCGGACCAAAAAGCAGCGTGGTGGTTATTCATGTTCTTTAATGGAAAACTGAA	omy-miR-XXXX-5p	TTCGTCTGTAGGAGGAGAAGCGG	72	23	/	/	/	/	0	/	/	/	/	/	/	/	/	/	/	/	/	/	/	/	/	/	/	1	/	/	/	/	/	0	0	40	0	/	/	0	/	/
miRNA_2015	scaffold_4631	1665	1721	-	ExprMax=1983;ID=miRNA_2015;Name=miRNA_2015	210	AATATGGTTCCCAATCAGAGACAATGACTAACACCTGCCTCTGATTGAGAACCATAT	omy-miR-XXXX-3p	AATATGGTTCCCAATCAGAGA	57	21	/	/	/	/	0	/	/	/	/	/	/	/	/	/	/	/	/	/	/	/	/	/	1	/	/	/	/	/	/	1	0	4440	0	/	/	0	/	/
miRNA_2016	scaffold_4637	47730	47806	+	ExprMax=1219;ID=miRNA_2016;Name=miRNA_2016	165	TGGGAACGTAGGTCATCTGGAAGGGGGTCATCCCAGTCGATTTTGTCACGACACATCCACTGCAAGATCTGCTTCCC	omy-miR-XXXX-5p	TGGGAACGTAGGTCATCTGGAAGG	77	24	/	/	/	/	0	/	/	/	/	/	/	/	/	/	/	/	/	/	/	/	/	/	/	/	/	/	/	/	/	1	0	8	0	/	/	0	/	/
miRNA_2017	scaffold_4639	16101	16158	+	ExprMax=10242;ID=miRNA_2017;Name=miRNA_2017	230	AATGGAATGGCATCAAACACATGGAAACCATGTTTGATGTATTTGATACAATTCCACT	omy-miR-XXXX-5p	AATGGAATGGCATCAAACACAT	58	22	/	/	/	/	0	/	/	/	/	/	/	/	/	/	/	/	/	/	/	/	/	/	/	4	/	/	/	/	/	1	0	643	0	/	/	0	/	/
miRNA_2018	scaffold_46399	1682	1747	+	ExprMax=1490;ID=miRNA_2018;Name=miRNA_2018	210	ACTGCACAGCGGATTCAAATAACCAACTAATAATCAAGCTTTGGTTATTTGAATCAGCTTTGTAGT	omy-miR-XXXX-3p	TTATTTGAATCAGCTTTGTAGT	66	22	/	/	/	/	0	/	/	/	/	/	/	/	/	/	/	/	/	/	/	/	/	/	/	1	/	/	/	/	/	1	0	25	0	/	/	0	/	/
miRNA_2019	scaffold_464	490831	490888	-	ExprMax=122167;ID=miRNA_2019;Name=miRNA_2019	1200	AGGAATATGTTTGATATATAGTTGGACTTAATAACAACCTAATATATCAAACATATCA	omy-mir-190-5p	AACCTAATATATCAAACATATCA	58	23	Gene	0	intron	0	1	0	7	miR-190a-5p	0	3	/	/	/	/	/	/	/	/	/	/	/	/	/	4	/	mirbase	/	rfam-mirna	/	7	0	4	1	0	1	1	0	2
miRNA_202	scaffold_11477	16747	16812	+	ExprMax=1016;ID=miRNA_202;Name=miRNA_202	210	CCTAAATATGGTTCCCAATCAGAGACAATGACTAACACCTGCCTCTGATTGAGAACCATATCAGGC	omy-miR-XXXX-3p	TCTGATTGAGAACCATATCAGGC	66	23	/	/	/	/	0	/	/	/	/	/	/	/	/	/	/	/	/	/	/	/	/	/	1	1	/	/	/	/	/	1	0	1853	0	/	/	0	/	/
miRNA_2020	scaffold_46524	1449	1514	-	ExprMax=3050;ID=miRNA_2020;Name=miRNA_2020	170	CATGACTATTAGAAAGCAAATTACGGACTCCTCTTTAAATCTGCGTATTCCTTCAAAGCTCAGTTG	omy-miR-XXXX-5p	GCGTATTCCTTCAAAGCTCAGTTG	66	24	/	/	/	/	0	/	/	/	/	/	/	/	/	/	/	/	/	/	/	/	/	/	0	1	/	/	/	/	/	1	0	309	0	/	/	0	/	/
miRNA_2021	scaffold_4654	27776	27831	+	ExprMax=1448;ID=miRNA_2021;Name=miRNA_2021	155	TCCGTGATTGACTGTAGACCCTGCCACATACCTCGTGTCTGAGCCGTTGAATTGCG	omy-miR-XXXX-5p	TCCGTGATTGACTGTAGACCCTGC	56	24	/	/	/	/	0	/	/	/	/	/	/	/	/	/	/	/	/	/	/	/	/	/	0	1	/	/	/	/	/	1	0	1527	0	/	/	0	/	/
miRNA_2022	scaffold_4659	9114	9178	+	ExprMax=1806;ID=miRNA_2022;Name=miRNA_2022	165	TTTATCTGATGCTGTCTGGCCAAAAAGTGTTATGTATCGTTGCCACCCGTAGCATTGAATGCAAA	omy-miR-XXXX-5p	TTTATCTGATGCTGTCTGGC	65	20	/	/	/	/	0	/	/	/	/	/	/	/	/	/	/	/	/	/	/	/	/	/	/	/	/	/	/	/	/	1	0	4	0	/	/	0	/	/
miRNA_2023	scaffold_46768	2840	2904	+	ExprMax=2149;ID=miRNA_2023;Name=miRNA_2023	175	GGCAGGTAGTTGGATCTGGCAGATCCTGGCTGGCTGGTGGTTCTGGAAGAGTCTGGTTGACTGGC	omy-miR-XXXX-3p	TCTGGAAGAGTCTGGTTGACTGGC	65	24	/	/	/	/	0	/	/	/	/	/	/	/	/	/	/	/	/	/	/	/	/	/	/	1	/	/	/	/	/	0	0	38	0	/	/	0	/	/
miRNA_2024	scaffold_46771	2866	2920	-	ExprMax=1856;ID=miRNA_2024;Name=miRNA_2024	180	TATGGATATCTTTAAGAAATGGCTTTCTTCTTGCCACTCTTCCATAAAGGCCAGA	omy-miR-XXXX-5p	GCCACTCTTCCATAAAGGCCAGA	55	23	Gene	0	CDS	0	0	/	/	/	/	/	/	/	/	/	/	/	/	/	/	/	/	/	0	1	REPEAT	/	/	/	/	4	0	293	0	1	1	0	/	/
miRNA_2025	scaffold_468	19978	20051	+	ExprMax=50656;ID=miRNA_2025;Name=miRNA_2025	151	TACTTTTTCCAGTAGTACCTCAGGGTTTTCTGCTTCACCAGCCCCATGTAGATGACCAGTGAAAGGTAGCAGAA	omy-miR-XXXX-3p	TGTAGATGACCAGTGAAAGGTAGC	74	24	/	/	/	/	0	/	/	/	/	/	/	/	/	/	/	/	/	/	/	/	/	/	1	1	/	/	/	/	/	1	0	12	0	/	/	0	/	/
miRNA_2026	scaffold_468	275652	275719	-	ExprMax=7462;ID=miRNA_2026;Name=miRNA_2026	173	AGTTTCTACACTGTCCCATACGAGAAACAACAAGCGTTGATTCTCTCCGGCTTAGAACAGGTTAGAAA	omy-miR-XXXX-3p	GTTTCTACACTGTCCCATACGAGA	68	24	Gene	0	intron	0	0	/	/	/	/	/	/	/	/	/	/	/	/	/	/	/	/	/	/	1	/	/	/	/	/	1	0	13	0	/	/	0	/	/
miRNA_2027	scaffold_4684	745	804	+	ExprMax=1001;ID=miRNA_2027;Name=miRNA_2027	170	TTAATGTTACTACTTAGCTTCGGCTGTTGGAGGTCCTGACGAACCATGTCCAGATAAATT	omy-miR-XXXX-5p	TTAATGTTACTACTTAGCTTCGGC	60	24	/	/	/	/	0	/	/	/	/	/	/	/	/	/	/	/	/	/	/	/	/	/	0	1	/	/	/	/	rfam-other	1	0	368	0	/	/	0	/	/
miRNA_2028	scaffold_46858	334	390	+	ExprMax=2364;ID=miRNA_2028;Name=miRNA_2028	150	CGACGGAGGAGCCAGCCGGATAACTCCTTCGGGTAGATAACGTCGGCAGTCCAGTTG	omy-miR-XXXX-3p	TAGATAACGTCGGCAGTCCAGTTG	57	24	/	/	/	/	0	/	/	/	/	/	/	/	/	/	/	/	/	/	/	/	/	/	/	/	/	/	/	/	/	0	0	59	0	/	/	0	/	/
miRNA_2029	scaffold_469	58523	58589	-	ExprMax=1361;ID=miRNA_2029;Name=miRNA_2029	210	CCGTATTCCCTTTATAGTACCCTATGGGCCCTGTTTAAATGTAGTGCACTATATAGGGAATAGGATG	omy-miR-XXXX-5p	GCACTATATAGGGAATAGGATG	67	22	Gene	0	intron	0	0	/	/	/	/	/	/	/	/	/	/	/	/	/	/	/	/	/	1	/	/	/	/	/	/	1	0	202	0	/	/	0	/	/
miRNA_203	scaffold_11488	11098	11169	-	ExprMax=1440;ID=miRNA_203;Name=miRNA_203	190	TTACAGTTGATTTGTCAGAGGACAAACCATTCACAGAGACAAACTGATATCTTTCCGACAGATAAGATCTAA	omy-miR-XXXX-5p	CTTTCCGACAGATAAGATCTAA	72	22	/	/	/	/	0	/	/	/	/	/	/	/	/	/	/	/	/	/	/	/	/	/	0	1	REPEAT	/	/	/	/	1	0	940	0	/	/	0	/	/
miRNA_2030	scaffold_469	495432	495485	-	ExprMax=3140;ID=miRNA_2030;Name=miRNA_2030	220	TATGTTTCCCAATCAGAGACAACGATAGACAGCTGTCCCTGATGGAGAACCATA	omy-miR-XXXX-3p	TATGTTTCCCAATCAGAGACAA	54	22	/	/	/	/	0	/	/	/	/	/	/	/	/	/	/	/	/	/	/	/	/	/	1	1	/	/	/	/	/	1	0	37	0	/	/	0	/	/
miRNA_2031	scaffold_4697	15918	15984	+	ExprMax=2599;ID=miRNA_2031;Name=miRNA_2031	210	TATACCACGGATAAGGGCTGTTATGCTCAATGCGGAGTGCCTGGATACAGCCCTTAGCCGTGGTATA	omy-miR-XXXX-5p	TATACCACGGATAAGGGCTGTT	67	22	mRNA	0	intron	0	0	/	/	/	/	/	/	/	/	/	/	/	/	/	/	/	/	/	/	/	/	/	/	/	/	1	0	13	0	/	/	0	/	/
miRNA_2032	scaffold_46975	2876	2938	+	ExprMax=4646;ID=miRNA_2032;Name=miRNA_2032	155	TCAATTGTTCCTGAAGTATATGTGAAAACATATTTCATGAAGGTTTCTACACTTGAACTGAGC	omy-miR-XXXX-3p	TTTCTACACTTGAACTGAGC	63	20	Gene	-529	Gene	-529	0	/	/	/	/	/	0	16	/	/	/	/	/	/	/	/	/	/	/	/	/	/	/	/	rfam-other	7	0	2	0	1	3	1	0	2
miRNA_2033	scaffold_47	366524	366602	+	ExprMax=1402;ID=miRNA_2033;Name=miRNA_2033	145	TGAAACTGGAACAGCGGCAAGGCCAGGTGGACTGGGAGTCATCATGCCAGGTAGTCCTAATGCATGGTTCTAGGGCTCA	omy-miR-XXXX-5p	TGAAACTGGAACAGCGGCAAGGCC	79	24	/	/	/	/	0	/	/	/	/	/	/	/	/	/	/	/	/	/	/	/	/	/	/	/	/	/	/	/	/	0	0	74	0	/	/	0	/	/
miRNA_2034	scaffold_47	679430	679486	+	ExprMax=1077;ID=miRNA_2034;Name=miRNA_2034	175	TCATCATGTCAGGTAGTCCTGAGGCATGGTCCTAGGGCTCAGGTACTCTGAGAGAGA	omy-miR-XXXX-5p	TCATCATGTCAGGTAGTCCTGAGG	57	24	Gene	0	intron	0	0	/	/	/	/	/	/	/	/	/	/	/	/	/	/	/	/	/	1	/	/	/	/	/	rfam-other	1	0	939	0	/	/	0	/	/
miRNA_2035	scaffold_47	887131	887195	-	ExprMax=1236;ID=miRNA_2035;Name=miRNA_2035	195	GCTCAGCATTCAACACCATAGTACCCTCCAAGTGCATCATTAAGCTAGAGGCCCTGGGTCTGAAC	omy-miR-XXXX-3p	GCTCAGCATTCAACACCATAGTA	65	23	Gene	0	intron	0	0	/	/	/	/	/	/	/	/	/	/	/	/	/	/	/	/	/	0	2	/	/	/	/	/	2	0	1490	1	0	4	0	/	/
miRNA_2036	scaffold_47	1378039	1378094	+	ExprMax=1554;ID=miRNA_2036;Name=miRNA_2036	195	CCTCTTGGCTGCATCTCTGATCAGTCTTCTCCTTGTATGAGCTGAAAGTTTAGAGG	omy-miR-XXXX-3p	TGTATGAGCTGAAAGTTTAGAGG	56	23	/	/	/	/	0	/	/	/	/	/	/	/	/	/	/	/	/	/	/	/	/	/	0	1	REPEAT	/	/	/	/	1	0	373	0	/	/	0	/	/
miRNA_2037	scaffold_47	1415114	1415184	+	ExprMax=1624;ID=miRNA_2037;Name=miRNA_2037	160	TGAAGAGTTGCTGTTGAACCTGGCTCTGCTGAATTTCAATGATTTCATCGAGGTATTCATCATTGACATCT	omy-miR-XXXX-5p	TGAAGAGTTGCTGTTGAACCTGGC	71	24	/	/	/	/	0	/	/	/	/	/	/	/	/	/	/	/	/	/	/	/	/	/	/	1	/	/	/	/	/	4	0	34	0	/	/	0	/	/
miRNA_2038	scaffold_47	1602913	1602987	+	ExprMax=2599;ID=miRNA_2038;Name=miRNA_2038	210	TATACCACGGATAAGGGCTGTTCTTCAGCACGACGCAAAGCGGAGTGCCTGGACACCACCCTTAGCCGTTGTATA	omy-miR-XXXX-5p	TATACCACGGATAAGGGCTGTT	75	22	Gene	0	intron	0	0	/	/	/	/	/	/	/	/	/	/	/	/	/	/	/	/	/	/	/	/	/	/	/	/	1	0	13	0	/	/	0	/	/
miRNA_2039	scaffold_470	580896	580954	+	ExprMax=3252;ID=miRNA_2039;Name=miRNA_2039	195	GATTCAATACTGAGCATATTGGTGGTGTAACTATGTGGTTCCATAGTGTAGTGGTTATC	omy-miR-XXXX-3p	GGTTCCATAGTGTAGTGGTTATC	59	23	mRNA	0	intron	0	0	/	/	/	/	/	/	/	0	1	0	1	/	/	/	/	/	/	/	/	/	/	/	/	/	4	0	5	1	0	1	1	0	1
miRNA_204	scaffold_1149	250448	250505	+	ExprMax=1325;ID=miRNA_204;Name=miRNA_204	160	GTGTAGTGTGCGTTCCTCCACTAATGCACCACTACTTGTGGAGGAGTGCACGCTACGC	omy-miR-XXXX-3p	GTGGAGGAGTGCACGCTACGC	58	21	3'UTR	0	3'UTR	0	0	/	/	/	/	/	/	/	/	/	/	/	/	/	/	/	/	/	/	2	/	/	/	/	/	0	0	1	0	/	/	0	/	/
miRNA_2040	scaffold_47020	111	181	-	ExprMax=10293;ID=miRNA_2040;Name=miRNA_2040	200	AGCCAGTGGGTTTGGTGACGAGTATGAAGCGAGGGCCAGCCAACGAGAGCGTACAGGTCGCAATGGTGGGT	omy-miR-XXXX-5p	CGTACAGGTCGCAATGGTGGGT	71	22	/	/	/	/	0	/	/	/	/	/	/	/	/	/	/	/	/	/	/	/	/	/	0	1	/	/	/	/	/	1	0	805	0	/	/	0	/	/
miRNA_2041	scaffold_4706	37816	37882	-	ExprMax=1683;ID=miRNA_2041;Name=miRNA_2041	180	GCCTGGTATGGTTCCCAATCAGAGGCAGCTGTCTATCGTTGTATCTGATTGGTGATCATACTTAGGC	omy-miR-XXXX-3p	GCCTGGTATGGTTCCCAATCAGA	67	23	/	/	/	/	0	/	/	/	/	/	/	/	/	/	/	/	/	/	/	/	/	/	0	3	/	/	/	/	/	1	0	2045	0	/	/	0	/	/
miRNA_2042	scaffold_47073	1520	1590	-	ExprMax=1832;ID=miRNA_2042;Name=miRNA_2042	190	AGCCAGTGGGTCTGGCGACGAATATGTAGCGAGGTCCAGCCGACTAGAGCATACAGGTCGCAGTGGTGGGT	omy-miR-XXXX-5p	CATACAGGTCGCAGTGGTGGGT	71	22	/	/	/	/	0	/	/	/	/	/	/	/	/	/	/	/	/	/	/	/	/	/	0	3	/	/	/	/	/	1	0	3680	0	/	/	0	/	/
miRNA_2043	scaffold_471	334378	334439	+	ExprMax=1694;ID=miRNA_2043;Name=miRNA_2043	220	TCGCTGGAGACCCCGGACTGGGGAACGTCGCTGGAGGCTCCGGACTGGGGAACGTCGCTGGA	omy-miR-XXXX-5p	TCGCTGGAGACCCCGGACTGGG	62	22	/	/	/	/	0	/	/	/	/	/	/	/	/	/	/	/	/	/	/	/	/	/	/	/	/	/	/	/	/	1	0	72	0	/	/	0	/	/
miRNA_2044	scaffold_471	370033	370107	+	ExprMax=2489;ID=miRNA_2044;Name=miRNA_2044	175	TAGTAGGACAGAACTCTGCAGGCTCTCTCTACAGTAGATTGCAACACCACCCCCTTTGGCCATTCTATCTTGTCT	omy-miR-XXXX-5p	TAGTAGGACAGAACTCTGCAGGC	75	23	Gene	0	intron	0	0	/	/	/	/	/	/	/	/	/	/	/	/	/	/	/	/	/	/	/	/	/	/	/	/	1	0	411	0	/	/	0	/	/
miRNA_2045	scaffold_471	549592	549651	+	ExprMax=92627;ID=miRNA_2045;Name=miRNA_2045	220	ACGGGTATTCTTGGGTGTATAATACGGATCACGTTGTTATTGCTTAAGAATACGCGTAGT	omy-mir-137-3p	TTATTGCTTAAGAATACGCGTAG	60	23	/	/	/	/	1	0	15	miR-137a-3p	0	8	/	/	/	/	/	/	/	/	/	/	/	/	/	/	/	mirbase	/	rfam-mirna	/	7	0	4	1	0	2	1	0	1
miRNA_2046	scaffold_473	347381	347446	+	ExprMax=3990;ID=miRNA_2046;Name=miRNA_2046	210	ATTGGTCTTTTGACCAATCACAACAGATATTTTTTAACAGATGATCTGATTGGTCAAAATACCAAT	omy-miR-XXXX-3p	TCTGATTGGTCAAAATACCAAT	66	22	5'UTR	5815	5'UTR	5815	0	/	/	/	/	/	/	/	/	/	/	/	/	/	/	/	/	/	1	/	/	/	/	/	/	1	0	92	0	/	/	0	/	/
miRNA_2047	scaffold_47329	30	82	-	ExprMax=2349;ID=miRNA_2047;Name=miRNA_2047	160	ATGGAGAGCATTTGTGAACAGCAGTTTTCAGTTCTTTCCACAGATTCTCGATT	omy-miR-XXXX-5p	AGTTCTTTCCACAGATTCTCGATT	53	24	/	/	/	/	0	/	/	/	/	/	/	/	/	/	/	/	/	/	/	/	/	/	0	1	REPEAT	/	/	/	/	3	0	1072	0	/	/	0	/	/
miRNA_2048	scaffold_47337	2848	2899	-	ExprMax=1492;ID=miRNA_2048;Name=miRNA_2048	165	TCTATGCCCAAAGGTCTGTGCAAATAATCGCTTCTCGGCCTTTTGGCTCAGA	omy-miR-XXXX-5p	CGCTTCTCGGCCTTTTGGCTCAGA	52	24	/	/	/	/	0	/	/	/	/	/	0	2	/	/	/	/	/	/	/	/	/	/	/	1	/	/	/	/	rfam-other	1	0	10	0	1	10	0	1	28
miRNA_2049	scaffold_47387	2597	2672	-	ExprMax=1345;ID=miRNA_2049;Name=miRNA_2049	140	CCACCCGGCACAGCCAGAAGAGGACTGGCCACCCCACATAGCCTGGTTCCTCTCTAGGTTTCTTCCTAGGTTGTGG	omy-miR-XXXX-3p	CCACCCGGCACAGCCAGAAGAGGA	76	24	/	/	/	/	0	/	/	/	/	/	/	/	/	/	/	/	/	/	/	/	/	/	0	/	/	/	/	/	/	1	0	4998	0	/	/	0	/	/
miRNA_205	scaffold_11493	10479	10540	-	ExprMax=9693;ID=miRNA_205;Name=miRNA_205	345	CCTGTCTCACGACGGTCTAAACCCAGCTCATTGTTACATAGGGCTTTCACTGTACCTGGACA	omy-miR-XXXX-3p	CCTGTCTCACGACGGTCTAAACC	62	23	/	/	/	/	0	/	/	/	/	/	/	/	/	/	/	/	/	/	0	2	0	6615	0	/	/	/	/	/	/	7	0	18	1	0	15	1	0	32
miRNA_2050	scaffold_4749	13586	13657	+	ExprMax=2327;ID=miRNA_2050;Name=miRNA_2050	220	AATGGCACCCTATTCCGTATATAGTGCACTTCTTGGTCAAAGGTAGTGCACTATGTGGGGACTAGGGTGCCA	omy-miR-XXXX-5p	AATGGCACCCTATTCCGTATAT	72	22	/	/	/	/	0	/	/	/	/	/	/	/	/	/	/	/	/	/	/	/	/	/	1	/	/	/	/	/	/	1	0	39	0	/	/	0	/	/
miRNA_2051	scaffold_475	606065	606117	+	ExprMax=4032;ID=miRNA_2051;Name=miRNA_2051	185	TACTGGAGATCTTGAGAGCAGGGCTGGCACCAACTGCCCTGGCTGGATCTTCA	omy-miR-XXXX-5p	TACTGGAGATCTTGAGAGCAGGG	53	23	/	/	/	/	0	/	/	/	/	/	/	/	/	/	/	/	/	/	/	/	/	/	/	1	/	/	/	/	/	0	0	79	0	/	/	0	/	/
miRNA_2052	scaffold_476	580755	580823	+	ExprMax=1351;ID=miRNA_2052;Name=miRNA_2052	165	AGAGGACACACGTCTGATCGGTGCTGGGGGGGTCCGTCTGGGAGTAGAGATGGCAGGCGGAACGCTTCT	omy-mir-877-5p	AGAGGACACACGTCTGATCGGTGC	69	24	/	/	/	/	0	/	/	/	/	/	/	/	/	/	/	/	/	/	/	/	/	/	/	/	/	/	/	rfam-mirna	/	0	0	10	0	/	/	0	/	/
miRNA_2053	scaffold_477	146790	146843	-	ExprMax=1535;ID=miRNA_2053;Name=miRNA_2053	175	CCTGTGGTATATACGGTCTGATATACCATGGCTGTCAGCCAATCATCATTCAGG	omy-miR-XXXX-5p	GCTGTCAGCCAATCATCATTCAGG	54	24	mRNA	0	intron	0	0	/	/	/	/	/	/	/	/	/	/	/	/	/	/	/	/	/	/	/	/	/	/	/	/	1	0	19	0	/	/	0	/	/
miRNA_2054	scaffold_4772	28480	28539	+	ExprMax=4436644;ID=miRNA_2054;Name=miRNA_2054	1180	TCTTTGGTTATCTAGCTGTATGAGTGTGATGGCCGTCATAAAGCTAGATAACCGAAAGTA	omy-mir-9-5p	TCTTTGGTTATCTAGCTGTATGA	60	23	/	/	/	/	1	0	58	miR-9a-5p	0	27	/	/	/	/	/	/	/	/	/	/	/	/	/	1	/	mirbase	ssa-mir-9a-2	rfam-mirna	/	8	0	13	1	0	7	1	0	7
miRNA_2055	scaffold_47732	1947	2011	+	ExprMax=2258;ID=miRNA_2055;Name=miRNA_2055	175	CCCTCCTTGGTTGGGGACAGAATCCCCAGGTCATCAGCAAATTTGACTTCAGATTCTAGTAGGGT	omy-miR-XXXX-3p	TTTGACTTCAGATTCTAGTAGGGT	65	24	/	/	/	/	0	/	/	/	/	/	/	/	/	/	/	/	/	/	/	/	/	/	/	/	/	/	/	/	/	1	0	621	0	/	/	0	/	/
miRNA_2056	scaffold_478	363608	363663	+	ExprMax=1590;ID=miRNA_2056;Name=miRNA_2056	175	CCTCTTGGCTGCATCTCTGATCAGTCTTCTCCTTGTATGAGCTGAAAGTTTAGAGG	omy-miR-XXXX-3p	TTGTATGAGCTGAAAGTTTAGAGG	56	24	mRNA	935	mRNA	935	0	/	/	/	/	/	/	/	/	/	/	/	/	/	/	/	/	/	0	2	REPEAT	/	/	/	/	1	0	370	0	/	/	0	/	/
miRNA_2057	scaffold_47805	240	306	-	ExprMax=5116;ID=miRNA_2057;Name=miRNA_2057	166	CCAGTGGGTTTGGCGACGAGTATGAAGCGAGGGCCAACCAATGAGAGCGTACAGGTCGCAATGGTGG	omy-miR-XXXX-5p	CGTACAGGTCGCAATGGTGG	67	20	/	/	/	/	0	/	/	/	/	/	/	/	/	/	/	/	/	/	/	/	/	/	0	/	/	/	/	/	/	1	0	844	0	/	/	0	/	/
miRNA_2058	scaffold_4785	28026	28087	-	ExprMax=3342;ID=miRNA_2058;Name=miRNA_2058	140	GACAGATTTTCACCTTGTCAGCTTGGGGATCCAATCTTGCAACCTTACAGTTAACTAGTCCA	omy-miR-XXXX-5p	GCAACCTTACAGTTAACTAGTCCA	62	24	/	/	/	/	0	/	/	/	/	/	/	/	/	/	/	/	/	/	/	/	/	/	/	/	/	/	/	/	/	1	0	1606	0	/	/	0	/	/
miRNA_2059	scaffold_479	342429	342495	+	ExprMax=1136;ID=miRNA_2059;Name=miRNA_2059	180	TTGGCTGCACAGTAATGTCTCTTATCGACGGAGGTTATATCGTTTAGGACCTTGAGCGTGGCTGAGG	omy-miR-XXXX-3p	TTAGGACCTTGAGCGTGGCTGAGG	67	24	mRNA	-5878	CDS	-5878	0	/	/	/	/	/	/	/	/	/	/	/	/	/	/	/	/	/	0	/	/	/	/	/	/	1	0	2290	0	/	/	0	/	/
miRNA_206	scaffold_1150	91224	91289	-	ExprMax=3541;ID=miRNA_206;Name=miRNA_206	175	GCGGTCGTCGTCACCGTCCTACTAGAAGTTGGCTCCCCTGCCTGTTCGGGCGGTGCTCGGCGGTCG	omy-miR-XXXX-3p	GCGGTCGTCGTCACCGTCCTACTA	66	24	/	/	/	/	0	/	/	/	/	/	/	/	/	/	/	/	/	/	/	/	/	/	/	2	/	/	/	/	/	1	0	180	0	/	/	0	/	/
miRNA_2060	scaffold_479	579949	580014	+	ExprMax=1282;ID=miRNA_2060;Name=miRNA_2060	205	TAGTGCACTGCTTTTGACCAGAGCAGATGTCCAATATCCACACTAGCATTATAAGCATACTGCTTA	omy-miR-XXXX-5p	TAGTGCACTGCTTTTGACCAGA	66	22	mRNA	0	intron	0	0	/	/	/	/	/	/	/	/	/	/	/	/	/	/	/	/	/	1	2	/	/	/	/	/	1	0	140	0	/	/	0	/	/
miRNA_2061	scaffold_48	1817239	1817306	+	ExprMax=5324;ID=miRNA_2061;Name=miRNA_2061	196	CAGAGACAGGTAGACCTTGATCTATTCTTTCACTCTGTCTTCTGGGGTGGTCAGAATCTGACCCTCTG	omy-miR-XXXX-5p	CAGAGACAGGTAGACCTTGATC	68	22	mRNA	0	intron	0	0	/	/	/	/	/	/	/	/	/	/	/	/	/	/	/	/	/	/	/	/	/	/	/	/	1	0	8	0	/	/	0	/	/
miRNA_2062	scaffold_48	1999104	1999169	-	ExprMax=1490;ID=miRNA_2062;Name=miRNA_2062	190	ACTACAAAGCTGATTCAAATAATCAAAGCTTGATTATGAATTGGTTATTTGAATCAGCTGTGTAGT	omy-miR-XXXX-3p	ACTACAAAGCTGATTCAAATAA	66	22	Gene	0	intron	0	0	/	/	/	/	/	/	/	/	/	/	/	/	/	/	/	/	/	/	2	/	/	/	/	/	1	0	25	0	/	/	0	/	/
miRNA_2063	scaffold_480	111399	111456	+	ExprMax=10242;ID=miRNA_2063;Name=miRNA_2063	250	AATGGAATGGCATCAAACACATGGAAACCACACGTTTGATGTATTTGATACCATTCCA	omy-miR-XXXX-5p	AATGGAATGGCATCAAACACAT	58	22	/	/	/	/	0	/	/	/	/	/	/	/	/	/	/	/	/	/	/	/	/	/	/	1	/	/	/	/	/	1	0	643	0	/	/	0	/	/
miRNA_2064	scaffold_480	718509	718568	-	ExprMax=9049;ID=miRNA_2064;Name=miRNA_2064	139	AGTATGGTTCTCAATCAGAGGCAGGTGTCGTTAGTTGTCTCTGATTGAGAATCATACTTA	omy-miR-XXXX-5p	GTCTCTGATTGAGAATCATACTTA	60	24	Gene	-2534	Gene	-2534	0	/	/	/	/	/	/	/	/	/	/	/	/	/	/	/	/	/	/	/	/	/	/	/	/	1	0	3396	0	/	/	0	/	/
miRNA_2065	scaffold_4801	45691	45751	-	ExprMax=1842;ID=miRNA_2065;Name=miRNA_2065	210	GACCCCAGATCTGCTTGTGCTGTCATTCCAACTTCTATAAGACAGCACAAACAGATCTGGG	omy-miR-XXXX-3p	ACCCCAGATCTGCTTGTGCTG	61	21	/	/	/	/	0	/	/	/	/	/	/	/	/	/	/	/	/	/	/	/	/	/	/	1	/	/	/	/	/	0	0	1	0	/	/	0	/	/
miRNA_2066	scaffold_481	324802	324868	-	ExprMax=1238;ID=miRNA_2066;Name=miRNA_2066	180	GCCTCTTTGCTTGACATCATGGGAAAATCAAAAGAAATCAGCCATGACCTCAGAAACAAAATTGAAG	omy-miR-XXXX-3p	GCCTCTTTGCTTGACATCATGGG	67	23	/	/	/	/	0	/	/	/	/	/	/	/	/	/	/	/	/	/	/	/	/	/	0	/	/	/	/	/	/	1	0	8525	0	/	/	0	/	/
miRNA_2067	scaffold_481	596505	596572	+	ExprMax=1252;ID=miRNA_2067;Name=miRNA_2067	175	CTTCACAACACCCACAATCTCAGACAAAGTGTTCACTCTGGTCTTTCTGAAGCGTTGCTTGATGAGGC	omy-miR-XXXX-3p	TTCTGAAGCGTTGCTTGATGAGGC	68	24	/	/	/	/	0	/	/	/	/	/	/	/	/	/	/	/	/	/	/	/	/	/	1	3	/	/	/	/	/	1	0	5	0	/	/	0	/	/
miRNA_2068	scaffold_481	670534	670587	-	ExprMax=3140;ID=miRNA_2068;Name=miRNA_2068	220	TATGTTTCCCAATCAGAGACAACGATAGACAGCTGTCCCTGATTGAGAACCATA	omy-miR-XXXX-3p	TATGTTTCCCAATCAGAGACAA	54	22	/	/	/	/	0	/	/	/	/	/	/	/	/	/	/	/	/	/	/	/	/	/	1	2	/	/	/	/	/	1	0	37	0	/	/	0	/	/
miRNA_2069	scaffold_48316	646	708	+	ExprMax=2145;ID=miRNA_2069;Name=miRNA_2069	165	GCTCTTGTTCTCCATGGACTTTACAGTGTCCCAGAACTTTTTGGAGTTAGAGCTACAGGATGC	omy-miR-XXXX-3p	TTTGGAGTTAGAGCTACAGGATGC	63	24	/	/	/	/	0	/	/	/	/	/	/	/	/	/	/	/	/	/	/	/	/	/	1	/	/	/	/	/	/	1	0	651	0	/	/	0	/	/
miRNA_207	scaffold_1150	94901	94966	+	ExprMax=11347;ID=miRNA_207;Name=miRNA_207	200	CCTAAGTATGATTCTCAATCAGAGACAACTAATGACACCTGCCTCTGATTGAGAACCATACTAGGC	omy-miR-XXXX-3p	TCTGATTGAGAACCATACTAGGC	66	23	/	/	/	/	0	/	/	/	/	/	/	/	/	/	/	/	/	/	/	/	/	/	1	/	/	/	/	/	/	1	0	2699	0	/	/	0	/	/
miRNA_2070	scaffold_48317	1040	1093	-	ExprMax=2585;ID=miRNA_2070;Name=miRNA_2070	165	GATACGTTCAGGGTCACCAATTGTCAGGGTTGCGTCAATTCGAATCTGGTATCA	omy-miR-XXXX-5p	GCGTCAATTCGAATCTGGTATCA	54	23	/	/	/	/	0	/	/	/	/	/	/	/	/	/	/	/	/	/	/	/	/	/	1	1	/	/	/	/	/	1	0	96	0	/	/	0	/	/
miRNA_2071	scaffold_48343	182	239	+	ExprMax=4032;ID=miRNA_2071;Name=miRNA_2071	185	TACTGGAGATCTTGAGAGCAGGGATGGCACCATCCACCCTGGCTTGATCCTCACCCTA	omy-miR-XXXX-5p	TACTGGAGATCTTGAGAGCAGGG	58	23	/	/	/	/	0	/	/	/	/	/	/	/	/	/	/	/	/	/	/	/	/	/	/	1	/	/	/	/	/	0	0	79	0	/	/	0	/	/
miRNA_2072	scaffold_484	143377	143455	+	ExprMax=3704;ID=miRNA_2072;Name=miRNA_2072	135	TTCGTCTGTAGGAGGAGGAGAAGCGGACCAAAGCACAGCGTGGTGGTTATTCATATTTTAATAAATCACTACACATGAA	omy-miR-XXXX-5p	TTCGTCTGTAGGAGGAGGAGAAGC	79	24	/	/	/	/	0	/	/	/	/	/	/	/	/	/	/	/	/	/	/	/	/	/	/	2	/	/	/	/	/	0	0	22	0	/	/	0	/	/
miRNA_2073	scaffold_484	240390	240464	+	ExprMax=1119;ID=miRNA_2073;Name=miRNA_2073	180	TGATGGTGTGGGAGTGCTTTGCTGGTGACACTGTCTGTGATTTATTTGGAATTCAAGGCACACTTAACCAGCATG	omy-miR-XXXX-3p	AAGGCACACTTAACCAGCATG	75	21	5'UTR	7436	5'UTR	7436	0	/	/	/	/	/	/	/	/	/	/	/	/	/	/	/	/	/	1	/	/	/	/	/	/	3	0	5411	0	/	/	1	0	1
miRNA_2074	scaffold_484	325828	325901	+	ExprMax=2364;ID=miRNA_2074;Name=miRNA_2074	155	TATCGACTGAAAACATGGCAAACGTTGTTTAGAATCAATCCTCAAGGTGTTTTTGACATATCTCTTCAATGATA	omy-miR-XXXX-5p	TATCGACTGAAAACATGGCAAACG	74	24	Gene	0	intron	0	0	/	/	/	/	/	/	/	/	/	/	/	/	/	/	/	/	/	/	1	/	/	/	/	/	0	0	73	0	/	/	0	/	/
miRNA_2075	scaffold_4845	40939	40994	-	ExprMax=2794;ID=miRNA_2075;Name=miRNA_2075	180	CATGTGCCTTTTACTGAGGAGTGGTTTCCGTCTGGCCACTCTACCATAAAGGCCTG	omy-miR-XXXX-5p	CCACTCTACCATAAAGGCCTG	56	21	5'UTR	-8971	Gene	-8971	0	/	/	/	/	/	/	/	/	/	/	/	/	/	/	/	/	/	1	2	/	/	/	/	/	3	0	5532	1	0	14	0	/	/
miRNA_2076	scaffold_4847	1138	1189	-	ExprMax=1535;ID=miRNA_2076;Name=miRNA_2076	185	CCCGTGGTATATGGTCTGATATACCACAGCTGTCAGCCAATCATCATTCAGG	omy-miR-XXXX-5p	GCTGTCAGCCAATCATCATTCAGG	52	24	/	/	/	/	0	/	/	/	/	/	/	/	/	/	/	/	/	/	/	/	/	/	/	1	/	/	/	/	/	1	0	19	0	/	/	0	/	/
miRNA_2077	scaffold_485	757328	757402	+	ExprMax=5662;ID=miRNA_2077;Name=miRNA_2077	211	TGATGGTGTGGGGGTGCTTTGCTGGTGACACTGTCAGTGATTTATTTAGAATTCAAGGCACACTTAACCAGCATG	omy-miR-XXXX-3p	CAAGGCACACTTAACCAGCATG	75	22	/	/	/	/	0	/	/	/	/	/	/	/	/	/	/	/	/	/	/	/	/	/	1	1	/	/	/	/	/	2	0	4960	0	/	/	1	0	1
miRNA_2078	scaffold_48570	2673	2738	-	ExprMax=8156;ID=miRNA_2078;Name=miRNA_2078	184	GCCTAGTATGGTTCTCAATCAGAGGCAGGTGTTGTTCGTTGTCTCTGATTGAGAATCATACTTAGG	omy-miR-XXXX-3p	GCCTAGTATGGTTCTCAATCA	66	21	/	/	/	/	0	/	/	/	/	/	/	/	/	/	/	/	/	/	/	/	/	/	1	3	/	/	/	/	/	1	0	2761	0	/	/	0	/	/
miRNA_2079	scaffold_48592	2786	2851	-	ExprMax=3050;ID=miRNA_2079;Name=miRNA_2079	170	CATGATTATTAGAAAGCAAATTATGGACTCCTCTTTAAATCTGCGTATTCCTTCAAAGCTCAGTTG	omy-miR-XXXX-5p	GCGTATTCCTTCAAAGCTCAGTTG	66	24	Gene	-2354	CDS	-2354	0	/	/	/	/	/	/	/	/	/	/	/	/	/	/	/	/	/	0	/	/	/	/	/	/	1	0	309	0	/	/	0	/	/
miRNA_208	scaffold_1154	52865	52927	+	ExprMax=3169225;ID=miRNA_208;Name=miRNA_208	1215	AAAGCTGGTAAAATGGAACCAAATCAACTGTTCAATGGATTTGGTCCCCTTCAACCAGCTGTA	omy-mir-133-3p	TTGGTCCCCTTCAACCAGCTGT	63	22	/	/	/	/	1	0	48	miR-133d-5p	0	28	/	/	/	/	/	/	/	/	/	/	/	/	/	3	/	mirbase	ssa-mir-133a-1	rfam-mirna	/	8	0	3	1	0	2	1	0	2
miRNA_2080	scaffold_486	399663	399720	+	ExprMax=1966;ID=miRNA_2080;Name=miRNA_2080	195	TTCTGTTGAGCTTCAATTGGCGGACAGATTACATTCTCCTGCAAAATGTCTTGATAAA	omy-miR-XXXX-5p	TTCTGTTGAGCTTCAATTGGCGG	58	23	/	/	/	/	0	/	/	/	/	/	/	/	/	/	/	/	/	/	/	/	/	/	/	1	/	/	/	/	/	1	0	272	0	/	/	0	/	/
miRNA_2081	scaffold_48629	2769	2846	-	ExprMax=2426;ID=miRNA_2081;Name=miRNA_2081	135	TATGTCAGAGTCAAGGCCCGCGGGCCACATCCGGCCCGCAAGAAGGTTTTTTACGGCCCCTGGGATGATCTTGATTTA	omy-miR-XXXX-5p	GGCCCCTGGGATGATCTTGATTTA	78	24	/	/	/	/	0	/	/	/	/	/	/	/	/	/	/	/	/	/	/	/	/	/	/	/	/	/	/	/	/	1	0	19	0	/	/	0	/	/
miRNA_2082	scaffold_4864	12176	12244	+	ExprMax=4089;ID=miRNA_2082;Name=miRNA_2082	185	TCCCAGATCTGTTTGTGCTGTCTTGTTAACTTCTGACAACGACCAGAGGACTTACAAACAGATCTGGGA	omy-miR-8162-5p	TCCCAGATCTGTTTGTGCTGTC	69	22	CDS	0	intron	0	0	/	/	/	/	/	/	/	/	/	/	/	/	/	/	/	/	/	/	1	/	mirbase	/	/	/	1	0	284	0	/	/	0	1	1
miRNA_2083	scaffold_4865	27507	27581	+	ExprMax=3222;ID=miRNA_2083;Name=miRNA_2083	210	TGATGGTGTGGGGGTGCTTTGCTGGTGACACAGTCAGTGATTTATTTACAATTCAAGGCACACTTAACCAGCATT	omy-miR-XXXX-3p	CAAGGCACACTTAACCAGCATT	75	22	/	/	/	/	0	/	/	/	/	/	/	/	/	/	/	/	/	/	/	/	/	/	/	1	/	/	/	/	/	1	0	179	0	/	/	0	1	1
miRNA_2084	scaffold_487	178473	178540	-	ExprMax=2597;ID=miRNA_2084;Name=miRNA_2084	160	GAGCTCTTCCACGCAGCAGTTCAATAACAAAGGCTATCCTAGCCTTGTCAGTGGCGTAAGAATGGGGC	omy-miR-XXXX-3p	GCTCTTCCACGCAGCAGTTCAATA	68	24	/	/	/	/	0	/	/	/	/	/	/	/	/	/	/	/	/	/	/	/	/	/	/	1	/	/	/	/	/	1	0	14	0	/	/	0	/	/
miRNA_2085	scaffold_487	313726	313779	-	ExprMax=1197;ID=miRNA_2085;Name=miRNA_2085	220	TATGATCCCCAATCAGAGACAACGCTAAACAGATGCCTCTGATTGGGTACCATA	omy-miR-XXXX-3p	TATGATCCCCAATCAGAGACAA	54	22	/	/	/	/	0	/	/	/	/	/	/	/	/	/	/	/	/	/	/	/	/	/	1	/	/	/	/	/	/	1	0	2468	0	/	/	0	/	/
miRNA_2086	scaffold_4870	3700	3749	+	ExprMax=1255;ID=miRNA_2086;Name=miRNA_2086	160	TGGAGAGCATTTGTGAACAGCAGTTTTCAGTTCTTTCCACAGATTCTCGA	omy-miR-XXXX-5p	TGGAGAGCATTTGTGAACAGCAGT	50	24	3'UTR	2677	mRNA	2677	0	/	/	/	/	/	/	/	/	/	/	/	/	/	/	/	/	/	0	2	REPEAT	/	/	/	/	3	0	1439	0	1	2	0	/	/
miRNA_2087	scaffold_4870	10626	10689	-	ExprMax=108762;ID=miRNA_2087;Name=miRNA_2087	1230	CGACCATGGCTGTAGACTGTTACCAGTGGTGCTGTTGCTACAGTAACAATCTAATGCCACGGTC	omy-mir-132-3p	CGACCATGGCTGTAGACTGTTA	64	22	Gene	-1629	Gene	-1629	1	0	20	miR-132-5p	0	10	/	/	/	/	/	/	/	/	/	/	/	/	/	2	/	mirbase	ssa-mir-132-4	rfam-mirna	/	8	0	4	1	0	2	1	0	2
miRNA_2088	scaffold_4870	10931	10991	-	ExprMax=1780;ID=miRNA_2088;Name=miRNA_2088	1200	GTAGCCATGACTGTAGACTGTTACAATGAGTTTTAAGCAGTAAGCAGTCTAGAGCCAAGGT	omy-mir-132-5p	GTAAGCAGTCTAGAGCCAAGGT	61	22	Gene	-1934	Gene	-1934	1	0	13	miR-212a-3p	0	8	/	/	/	/	/	/	/	/	/	/	/	/	/	2	/	mirbase	ssa-mir-212b-2	rfam-mirna	/	7	0	2	1	0	2	0	1	3
miRNA_2089	scaffold_48750	1589	1646	-	ExprMax=1078;ID=miRNA_2089;Name=miRNA_2089	200	ATGGAGTGGTATCAACCACATGGAAACCACGTCTTTGATGTGTTTGATACCATTCCAT	omy-miR-XXXX-5p	ATGTGTTTGATACCATTCCAT	58	21	/	/	/	/	0	/	/	/	/	/	/	/	/	/	/	/	/	/	/	/	/	/	/	/	/	/	/	/	/	1	0	420	0	/	/	0	/	/
miRNA_209	scaffold_1154	132884	132946	+	ExprMax=1864;ID=miRNA_209;Name=miRNA_209	165	GCCTTTAAACAGCTTGGAAAATTCCAGAAAACTATGTAATGGCTTTAGAAGCTTCTGATAGGC	omy-miR-XXXX-3p	TGGCTTTAGAAGCTTCTGATAGGC	63	24	/	/	/	/	0	/	/	/	/	/	/	/	/	/	/	/	/	/	/	/	/	/	0	/	/	/	/	/	/	1	0	8253	0	/	/	0	/	/
miRNA_2090	scaffold_488	121104	121159	+	ExprMax=1585;ID=miRNA_2090;Name=miRNA_2090	220	TTAATTAGTATAGCCTGTTTAAGTGATCTCAATAATTCTTTACAGGCTATGCTAAT	omy-miR-2187-5p	TTAATTAGTATAGCCTGTTTAAG	56	23	/	/	/	/	0	1	1	/	/	/	/	/	/	/	/	/	/	/	/	/	/	/	/	1	/	mirbase	/	/	/	1	0	1	0	1	1	0	1	1
miRNA_2091	scaffold_4884	44430	44505	-	ExprMax=1165;ID=miRNA_2091;Name=miRNA_2091	185	CGCAGTGGTGGGTGGTATAAGGTGCTTTGGTAACAAAACGGATGGCACAGTGATAAACTGCATCCAGTTTGCTGAG	omy-miR-XXXX-3p	CGCAGTGGTGGGTGGTATAAGG	76	22	Gene	136	CDS	136	0	/	/	/	/	/	/	/	/	/	/	/	/	/	/	/	/	/	0	/	/	/	/	/	/	1	0	1277	0	/	/	0	/	/
miRNA_2092	scaffold_489	391216	391286	-	ExprMax=1687;ID=miRNA_2092;Name=miRNA_2092	160	TGTTAACAACACTGTCATCTCAGATTTTCAAATAAAATCATTTACCTTTGAAGAACTTCAGATGTTTTCAA	omy-mir-143-3p	TGTTAACAACACTGTCATCTCAGA	71	24	mRNA	0	intron	0	0	/	/	/	/	/	/	/	/	/	/	/	/	/	/	/	/	/	0	3	/	/	/	rfam-mirna	/	0	0	1193	0	/	/	0	/	/
miRNA_2093	scaffold_489	394117	394186	-	ExprMax=1057;ID=miRNA_2093;Name=miRNA_2093	180	ATAATTTATGACCAAGCCAAGGCCTTCCTGTGTAGATAAGCGTTCTAGCCAGTCTGACGATAAGTTCATT	omy-miR-XXXX-5p	GCCAGTCTGACGATAAGTTCATT	70	23	mRNA	0	intron	0	0	/	/	/	/	/	/	/	/	/	/	/	/	/	/	/	/	/	1	1	/	/	/	/	/	0	0	45	0	/	/	0	/	/
miRNA_2094	scaffold_489	624654	624706	-	ExprMax=2349;ID=miRNA_2094;Name=miRNA_2094	160	ATGGAGAGCATTTGTGAACAGCAGTTTTCAGTTCTTTCCACAGATTCTCGATT	omy-miR-XXXX-5p	AGTTCTTTCCACAGATTCTCGATT	53	24	/	/	/	/	0	/	/	/	/	/	/	/	/	/	/	/	/	/	/	/	/	/	0	/	REPEAT	/	/	/	/	3	0	1072	0	/	/	0	/	/
miRNA_2095	scaffold_4897	18910	18975	+	ExprMax=1781;ID=miRNA_2095;Name=miRNA_2095	195	CCTATGTATGGTTCTCAATCAGAGACAACGATAGACAGCTGTCCCTGATTGAGAACCATACCAGGC	omy-miR-XXXX-3p	TGATTGAGAACCATACCAGGC	66	21	/	/	/	/	0	/	/	/	/	/	/	/	/	/	/	/	/	/	/	/	/	/	0	1	/	/	/	/	/	1	0	2364	0	/	/	0	/	/
miRNA_2096	scaffold_48989	2116	2195	+	ExprMax=1448;ID=miRNA_2096;Name=miRNA_2096	130	TCCGTGATTGACTGTAGACCCTGCCACATACCTCTGTGTCTGAGCCGTTGAATTGAGATTCTACTTTGTCTATATACTGA	omy-miR-XXXX-5p	TCCGTGATTGACTGTAGACCCTGC	80	24	/	/	/	/	0	/	/	/	/	/	/	/	/	/	/	/	/	/	/	/	/	/	0	/	/	/	/	/	/	1	0	1527	0	/	/	0	/	/
miRNA_2097	scaffold_49	1553381	1553450	+	ExprMax=1471;ID=miRNA_2097;Name=miRNA_2097	175	TCAGGTGGTCCACCTTCCCTGTGGCCGACAATGTCGCTGTATAGACAGCGGAGAGGATATGGACGTCTCA	omy-miR-XXXX-5p	TCAGGTGGTCCACCTTCCCTGTG	70	23	/	/	/	/	0	/	/	/	/	/	/	/	/	/	/	/	/	/	/	/	/	/	1	/	/	/	/	/	/	1	0	82	0	/	/	0	/	/
miRNA_2098	scaffold_490	303975	304035	+	ExprMax=2530;ID=miRNA_2098;Name=miRNA_2098	180	CCTTGCAGACCCATAACTCCATCCTGTACATTCAATATGGACTGAAGCTGTCTGGTGAGGC	omy-miR-XXXX-3p	TGGACTGAAGCTGTCTGGTGAGGC	61	24	CDS	-2132	Gene	-2132	0	/	/	/	/	/	/	/	/	/	/	/	/	/	/	/	/	/	/	1	/	/	/	/	/	1	0	29	0	/	/	0	/	/
miRNA_2099	scaffold_490	717286	717348	-	ExprMax=1136;ID=miRNA_2099;Name=miRNA_2099	165	ACACTACTGAACCTCATTTTGACTTGTTTGAAGGACCTTACATCAAAGTTGGATCAGCCTGTA	omy-miR-XXXX-5p	ACATCAAAGTTGGATCAGCCTGTA	63	24	mRNA	0	intron	0	0	/	/	/	/	/	/	/	/	/	/	/	/	/	/	/	/	/	0	1	/	/	/	/	/	6	0	2239	1	0	6	1	0	1
miRNA_21	scaffold_100	386530	386590	-	ExprMax=2631;ID=miRNA_21;Name=miRNA_21	160	CCGGAGCTAGCCAGCTGAAGAGTTCCATCAGCCACTCCTGGGCTACAATCACCTATCCGGA	omy-miR-XXXX-5p	CTGGGCTACAATCACCTATCCGGA	61	24	/	/	/	/	0	/	/	/	/	/	/	/	/	/	/	/	/	/	/	/	/	/	/	1	/	/	/	/	/	1	0	222	0	/	/	0	/	/
miRNA_210	scaffold_1154	247897	247968	+	ExprMax=1508;ID=miRNA_210;Name=miRNA_210	165	GTTAGAGTGTTGGACTAGTGACCAGCAGGTAGCCTAGTGGTTAGAGCGTTGGACTAGTAACCAGCAGGTAGC	omy-miR-XXXX-3p	TTGGACTAGTAACCAGCAGGTAGC	72	24	/	/	/	/	0	/	/	/	/	/	/	/	/	/	/	/	/	/	/	/	/	/	/	3	/	/	/	/	/	1	0	73	0	/	/	0	/	/
miRNA_2100	scaffold_491	2883	2940	-	ExprMax=1868;ID=miRNA_2100;Name=miRNA_2100	220	ATAGTGTACTACTTTTGACCAGAGCCATACGAGCCATGGTCAAGAGAAGTGCACTATA	omy-miR-XXXX-5p	GGTCAAGAGAAGTGCACTATA	58	21	CDS	2312	mRNA	2312	0	/	/	/	/	/	/	/	/	/	/	/	/	/	/	/	/	/	/	1	/	/	/	/	/	1	0	3	0	/	/	0	/	/
miRNA_2101	scaffold_491	269720	269777	-	ExprMax=2979;ID=miRNA_2101;Name=miRNA_2101	190	TGGTTGTCCTCTGTCACTTGTCTTGATTCGGGAATGACAGCTCCACAGATGTCAACAA	omy-miR-XXXX-5p	GACAGCTCCACAGATGTCAACAA	58	23	Gene	0	intron	0	0	/	/	/	/	/	/	/	/	/	/	/	/	/	/	/	/	/	/	3	/	/	/	/	/	1	0	26	0	/	/	0	/	/
miRNA_2102	scaffold_491	511200	511258	+	ExprMax=1701;ID=miRNA_2102;Name=miRNA_2102	230	GCACACCTGATTCTACTTGTCAACTAATCATCAAGCCCTTGACAAGTTGAATCAGGTGT	omy-miR-XXXX-5p	GCACACCTGATTCTACTTGTCA	59	22	Gene	524	5'UTR	524	0	/	/	/	/	/	/	/	/	/	/	/	/	/	/	/	/	/	1	1	/	/	/	/	/	1	0	40	0	/	/	0	/	/
miRNA_2103	scaffold_492	348064	348118	+	ExprMax=3020;ID=miRNA_2103;Name=miRNA_2103	130	TGGACTTGTAGATGACCTGGAGCCAGTGGGTCTGGTTTGGTTTTACTAGCGTTTA	omy-miR-XXXX-5p	TGGACTTGTAGATGACCTGGAGCC	55	24	/	/	/	/	0	/	/	/	/	/	/	/	/	/	/	/	/	/	/	/	/	/	0	1	/	/	/	/	/	1	0	771	0	/	/	0	/	/
miRNA_2104	scaffold_4927	27256	27321	+	ExprMax=11347;ID=miRNA_2104;Name=miRNA_2104	210	CCTAAGTATGATCCTCAATCAGAGACAACTAATGACACCTGCCTCTGATTGAGAACCATACTAGGC	omy-miR-XXXX-3p	TCTGATTGAGAACCATACTAGGC	66	23	/	/	/	/	0	/	/	/	/	/	/	/	/	/	/	/	/	/	/	/	/	/	1	/	/	/	/	/	/	1	0	2699	0	/	/	0	/	/
miRNA_2105	scaffold_4929	44973	45039	-	ExprMax=3398;ID=miRNA_2105;Name=miRNA_2105	155	CACTGATGTCTTGCTCCCAGACAAACTAAACGACTTCTTTGCTCGCTTTGAGGACAATACAGTGCCA	omy-miR-XXXX-5p	CGCTTTGAGGACAATACAGTGCCA	67	24	/	/	/	/	0	/	/	/	/	/	/	/	/	/	/	/	/	/	/	/	/	/	0	/	/	/	/	/	/	1	0	1541	0	/	/	0	/	/
miRNA_2106	scaffold_4934	3538	3604	-	ExprMax=1709;ID=miRNA_2106;Name=miRNA_2106	180	GGCCTAGTATGGTTCTCAATCAGAGTCAGCTGTCAATTGTTGTCCCTGGTTGCGAATCATACTTAGG	omy-miR-XXXX-3p	GGCCTAGTATGGTTCTCAATCAGA	67	24	/	/	/	/	0	/	/	/	/	/	/	/	/	/	/	/	/	/	/	/	/	/	1	1	/	/	/	/	/	1	0	2419	0	/	/	0	/	/
miRNA_2107	scaffold_494	544287	544360	+	ExprMax=4998;ID=miRNA_2107;Name=miRNA_2107	165	TCAAGTTTAGATTGTAGGATGGCTGGGGTGTTAAGCATGTTCCAGTTTAGGCCACCTAGCAGCACGAGCTCTGA	omy-miR-XXXX-5p	TCAAGTTTAGATTGTAGGATGGCT	74	24	Gene	0	intron	0	0	/	/	/	/	/	/	/	/	/	/	/	/	/	/	/	/	/	0	/	/	/	/	/	/	1	0	65	0	/	/	0	/	/
miRNA_2108	scaffold_4949	572	638	+	ExprMax=1102;ID=miRNA_2108;Name=miRNA_2108	180	GTCCAGATGGGTTAGGGCAGTGTGCAGTGTGGTTGCGATTGCGTCGTCTGTGGACCTATTTGGGCGG	omy-miR-XXXX-3p	TCGTCTGTGGACCTATTTGGGCGG	67	24	CDS	4222	mRNA	4222	0	/	/	/	/	/	/	/	/	/	/	/	/	/	/	/	/	/	1	/	/	/	/	/	/	1	0	470	0	/	/	0	/	/
miRNA_2109	scaffold_4951	6597	6658	+	ExprMax=3079;ID=miRNA_2109;Name=miRNA_2109	145	ATTAGATCGATTGGGCTGTCACCGCTGAAGCCTTCGCAGAAGGTGAGGATGTTGAATGTTTA	omy-miR-XXXX-5p	ATTAGATCGATTGGGCTGTCACCG	62	24	/	/	/	/	0	/	/	/	/	/	/	/	/	/	/	/	/	/	/	/	/	/	/	/	/	/	/	/	/	0	0	1	0	/	/	0	/	/
miRNA_211	scaffold_11549	17328	17382	+	ExprMax=1503;ID=miRNA_211;Name=miRNA_211	165	ACGGATTGCACTGTGATAGACTGCATCCAATACCCTAAGTTTCACGGAATCATGT	omy-miR-XXXX-5p	ACGGATTGCACTGTGATAGACTGC	55	24	/	/	/	/	0	/	/	/	/	/	/	/	/	/	/	/	/	/	/	/	/	/	0	1	/	/	/	/	/	1	0	280	0	/	/	0	/	/
miRNA_2110	scaffold_4951	27322	27394	-	ExprMax=6582;ID=miRNA_2110;Name=miRNA_2110	141	GCTGTCTGGAGTGGTTCTCAATCAGAGGCAGGTGTTTATCGTTGTCTCTGATTGGGAACCATATTTAGGCAGC	omy-miR-XXXX-3p	GCTGTCTGGAGTGGTTCTCAATCA	73	24	/	/	/	/	0	/	/	/	/	/	/	/	/	/	/	/	/	/	/	/	/	/	/	2	/	/	/	/	/	0	0	472	0	/	/	0	/	/
miRNA_2111	scaffold_4951	43885	43964	-	ExprMax=1492;ID=miRNA_2111;Name=miRNA_2111	170	ATCGCTTCTCGGCCTTTTGGCTCAGATCAAGCTCGGTACTGCGGTGCCTCAAAGCTCGCTGAGTCGAAAGCCGATGGCCG	omy-miR-XXXX-3p	CGCTTCTCGGCCTTTTGGCTCAGA	80	24	/	/	/	/	0	/	/	/	/	/	0	2	/	/	/	/	/	/	/	/	/	/	/	/	/	/	/	/	rfam-other	1	0	10	0	1	10	0	1	28
miRNA_2112	scaffold_4951	44932	45011	-	ExprMax=1492;ID=miRNA_2112;Name=miRNA_2112	160	ATCGCTTCTCGGCCTTTTGGCTCAGATCAAGCTCGGTACTGAGGTGCCCCAGAGCTCGCTGAGTCAAAAGCCGAAGGGCG	omy-miR-XXXX-3p	CGCTTCTCGGCCTTTTGGCTCAGA	80	24	/	/	/	/	0	/	/	/	/	/	0	2	/	/	/	/	/	/	/	/	/	/	/	/	/	/	/	/	rfam-other	1	0	10	0	1	10	0	1	28
miRNA_2113	scaffold_4957	46254	46317	-	ExprMax=3213;ID=miRNA_2113;Name=miRNA_2113	215	ATATGTGAAAAACACCTTGAGGCTTGATTCTAAACCACGTTTGCCATGTTTTCAGTCGATATTA	omy-miR-XXXX-5p	GCCATGTTTTCAGTCGATATTA	64	22	/	/	/	/	0	/	/	/	/	/	/	/	/	/	/	/	/	/	/	/	/	/	/	/	/	/	/	/	/	0	0	74	0	/	/	0	/	/
miRNA_2114	scaffold_496	463839	463898	-	ExprMax=1221;ID=miRNA_2114;Name=miRNA_2114	180	CATACAGGTTGCAGTGGTGGGTAGTATATGGGGCACCCATGACCAGCTCGGAAACCAGAT	omy-miR-XXXX-3p	CATACAGGTTGCAGTGGTGGG	60	21	/	/	/	/	0	/	/	/	/	/	/	/	/	/	/	/	/	/	/	/	/	/	1	/	/	/	/	/	/	1	0	469	0	/	/	0	/	/
miRNA_2115	scaffold_496	616872	616936	-	ExprMax=3557;ID=miRNA_2115;Name=miRNA_2115	205	CGCCTGGGGAATAGGAGTGGAGCTAGGCACTGCAGGGCCTGGATTCACCTCTACATCGCCAGATG	omy-miR-XXXX-3p	CGCCTGGGGAATAGGAGTGGAG	65	22	/	/	/	/	0	/	/	/	/	/	/	/	/	/	/	/	/	/	/	/	/	/	0	1	/	/	/	/	/	1	0	300	0	/	/	0	/	/
miRNA_2116	scaffold_4960	2292	2343	+	ExprMax=1310;ID=miRNA_2116;Name=miRNA_2116	150	TGCCTTTGCCGGACTAGTCTGGGCTAGGGCACGGGTGTTGTTAGGAAAGGTA	omy-miR-XXXX-5p	TGCCTTTGCCGGACTAGTCTGGGC	52	24	Gene	4799	CDS	4799	0	/	/	/	/	/	/	/	/	/	/	/	/	/	/	/	/	/	/	/	/	/	/	/	/	0	0	2	0	/	/	0	/	/
miRNA_2117	scaffold_4960	6609	6679	-	ExprMax=28904;ID=miRNA_2117;Name=miRNA_2117	180	CGGCTCTCCTCTTCGTTCTGTACATGGAGCCTCTGGGGGCTGCCATTAGGGCAGACACAGGGGTGGAGGGC	omy-miR-XXXX-3p	CGGCTCTCCTCTTCGTTCTGTACA	71	24	CDS	463	mRNA	463	0	/	/	/	/	/	/	/	/	/	/	/	/	/	/	/	/	/	/	1	/	/	/	/	rfam-other	1	0	16	0	/	/	0	/	/
miRNA_2118	scaffold_4960	7653	7731	+	ExprMax=1310;ID=miRNA_2118;Name=miRNA_2118	130	GTCCAAGATCTGCTTGTGGCAGGGAGGAGACTGTGCGCCATGCCTTCTGGGACTGTGCCTTTGCCGGACTAGTCTGGGC	omy-miR-XXXX-3p	TGCCTTTGCCGGACTAGTCTGGGC	79	24	Gene	0	CDS	0	0	/	/	/	/	/	/	/	/	/	/	/	/	/	/	/	/	/	/	/	/	/	/	/	/	0	0	2	0	/	/	0	/	/
miRNA_2119	scaffold_4961	38804	38865	+	ExprMax=3110;ID=miRNA_2119;Name=miRNA_2119	175	ATACAGGTTGCAGTGGTGTGTAGAATATGGGGCTTTGGTGACAAAACGGATTGCACTGTGAT	omy-miR-XXXX-3p	TGACAAAACGGATTGCACTGTGAT	62	24	/	/	/	/	0	/	/	/	/	/	/	/	/	/	/	/	/	/	/	/	/	/	0	/	/	/	/	/	/	1	0	293	0	/	/	0	/	/
miRNA_212	scaffold_11562	16808	16860	+	ExprMax=2015;ID=miRNA_212;Name=miRNA_212	150	CCCTTTCGATGGCAGAGAACAACACGAAAGGTTCTTCATTGACATCTGATTAA	omy-miR-XXXX-5p	CCCTTTCGATGGCAGAGAACAACA	53	24	3'UTR	0	3'UTR	0	0	/	/	/	/	/	/	/	/	/	/	/	/	/	/	/	/	/	/	1	/	/	/	/	/	0	0	1	0	/	/	0	/	/
miRNA_2120	scaffold_49662	935	989	+	ExprMax=1114;ID=miRNA_2120;Name=miRNA_2120	205	TTGCTGGTGACACTGTCTATGATTTCTTTAGAACTCAAGGCACACTTAACCAGCA	omy-miR-XXXX-5p	TTGCTGGTGACACTGTCTATGA	55	22	/	/	/	/	0	/	/	/	/	/	/	/	/	/	/	/	/	/	/	/	/	/	/	/	/	/	/	/	/	1	0	58	0	/	/	0	/	/
miRNA_2121	scaffold_49665	2637	2700	-	ExprMax=3050;ID=miRNA_2121;Name=miRNA_2121	150	TGATTATTAGAAAGCAAATTACGGACTCCTCCTTAAATCTGCGTATTCCTTCAAAGCTCAGTTG	omy-miR-XXXX-5p	GCGTATTCCTTCAAAGCTCAGTTG	64	24	/	/	/	/	0	/	/	/	/	/	/	/	/	/	/	/	/	/	/	/	/	/	0	/	/	/	/	/	/	1	0	309	0	/	/	0	/	/
miRNA_2122	scaffold_497	615724	615764	+	ExprMax=6521;ID=miRNA_2122;Name=miRNA_2122	161	GTTTTTACTATTTTCTACATTGTAGAATAATAGTGAAGACA	omy-miR-XXXX-3p	CATTGTAGAATAATAGTGAAGACA	41	24	mRNA	0	intron	0	0	/	/	/	/	/	/	/	/	/	/	/	/	/	/	/	/	/	1	/	/	/	/	/	rfam-other	1	0	10000	0	/	/	0	/	/
miRNA_2123	scaffold_4970	11155	11202	+	ExprMax=1137;ID=miRNA_2123;Name=miRNA_2123	195	AAGAATCGCTGTGTCGTCTGCGGGCACGCGGGAGACCGGGGTTCAATT	omy-miR-XXXX-3p	GCGGGAGACCGGGGTTCAATT	48	21	/	/	/	/	0	/	/	/	/	/	/	/	0	2	0	2	/	/	/	/	/	/	/	1	/	/	/	/	/	6	0	64	0	1	8	1	0	22
miRNA_2124	scaffold_4976	36893	36963	-	ExprMax=1986;ID=miRNA_2124;Name=miRNA_2124	160	CCTGTCTGGTGCAGAGATCAACAAGGCCTGTAGTGTCATCACTACCGTGTCTCGCCTGGATGAGAGCAAGG	omy-miR-XXXX-3p	CCTGTCTGGTGCAGAGATCAACA	71	23	CDS	-4129	CDS	-4129	0	/	/	/	/	/	/	/	/	/	/	/	/	/	/	/	/	/	0	1	/	/	/	/	/	1	0	401	0	/	/	0	/	/
miRNA_2125	scaffold_498	167958	168022	+	ExprMax=4175;ID=miRNA_2125;Name=miRNA_2125	160	TTTCAACAGTACTATTTACATATTACTGTATGTGGGTTATTGATTGAAAGAGACTGGACAACCCA	omy-miR-XXXX-3p	TGATTGAAAGAGACTGGACAACCC	65	24	mRNA	0	intron	0	0	/	/	/	/	/	/	/	/	/	/	/	/	/	/	/	/	/	0	/	REPEAT	/	/	/	/	1	0	46	0	/	/	0	/	/
miRNA_2126	scaffold_498	240790	240860	-	ExprMax=1832;ID=miRNA_2126;Name=miRNA_2126	195	CATACAGGTCGCAGTGGTGGGTGGTATAAGGGGCTTTGGTGACAAAACGGATGGCACTGTGATAGACTGCA	omy-miR-XXXX-3p	CATACAGGTCGCAGTGGTGGGT	71	22	/	/	/	/	0	/	/	/	/	/	/	/	/	/	/	/	/	/	/	/	/	/	0	/	/	/	/	/	/	1	0	3680	0	/	/	0	/	/
miRNA_2127	scaffold_49819	1959	2018	+	ExprMax=1125;ID=miRNA_2127;Name=miRNA_2127	220	TAAGTATGATTCTCAATCAGAGACAACTAATGACACCTGCCTCTGATTGAGAACCATACT	omy-miR-XXXX-5p	TAAGTATGATTCTCAATCAGAG	60	22	/	/	/	/	0	/	/	/	/	/	/	/	/	/	/	/	/	/	/	/	/	/	/	/	/	/	/	/	/	1	0	3478	0	/	/	0	/	/
miRNA_2128	scaffold_49859	228	304	-	ExprMax=15805;ID=miRNA_2128;Name=miRNA_2128	140	TATGGCTGTCTGAAGTGGTTCTCAATCAGAGGCAGGTGTTTATCGTTGTCTCTGATTGGGAACCATATTTAGGCAGC	omy-miR-XXXX-3p	GCTGTCTGAAGTGGTTCTCAATCA	77	24	/	/	/	/	0	/	/	/	/	/	/	/	/	/	/	/	/	/	/	/	/	/	/	1	/	/	/	/	/	0	0	200	0	/	/	0	/	/
miRNA_2129	scaffold_4997	37483	37554	+	ExprMax=1184;ID=miRNA_2129;Name=miRNA_2129	115	TTTGTAGACAGACTGAATAGGTTTTAATGTTGTACAGCAAGCTTGGGCCCAACTTGTCCAGCAGTATGTTAA	omy-miR-XXXX-5p	TTTGTAGACAGACTGAATAGGTTT	72	24	/	/	/	/	0	/	/	/	/	/	/	/	/	/	/	/	/	/	/	/	/	/	1	/	/	/	/	/	/	1	0	89	0	/	/	0	/	/
miRNA_213	scaffold_1157	184530	184593	+	ExprMax=2668;ID=miRNA_213;Name=miRNA_213	190	CATCTGTGAAGAGCACAGGGCGCCAGTGGCGAATTTGCCAATCTTGGTGTTCTCTGGCAAATGC	omy-miR-XXXX-3p	TCTTGGTGTTCTCTGGCAAATGC	64	23	CDS	0	CDS	0	0	/	/	/	/	/	/	/	/	/	/	/	/	/	/	/	/	/	1	1	/	/	/	/	/	3	0	1693	1	0	3	1	0	7
miRNA_2130	scaffold_5	785080	785136	-	ExprMax=2844;ID=miRNA_2130;Name=miRNA_2130	155	GAAGCTATACTGTTACACTGGCAATACTAATTTGCCTATAAGAACATCCAATAGTCA	omy-miR-XXXX-5p	GCCTATAAGAACATCCAATAGTCA	57	24	Gene	0	intron	0	0	/	/	/	/	/	/	/	/	/	/	/	/	/	/	/	/	/	0	2	/	/	/	/	/	1	0	3084	0	/	/	0	/	/
miRNA_2131	scaffold_5	3269006	3269061	-	ExprMax=2794;ID=miRNA_2131;Name=miRNA_2131	180	CATGTGCCTTTTACTGAGGAGTGGCTTCCGTTTGGCCACTCTACCATAAAGGCCTG	omy-miR-XXXX-5p	CCACTCTACCATAAAGGCCTG	56	21	/	/	/	/	0	/	/	/	/	/	/	/	/	/	/	/	/	/	/	/	/	/	1	1	/	/	/	/	/	3	0	5532	1	0	14	0	/	/
miRNA_2132	scaffold_50	493939	494002	+	ExprMax=4382547;ID=miRNA_2132;Name=miRNA_2132	1200	TCCATAAAGTAGAGAGTACTACTAAACTCCTCTGCACAGTGTAGTGTTTCCTACTTTATGGATG	omy-mir-142-3p	GTAGTGTTTCCTACTTTATGGA	64	22	3'UTR	0	3'UTR	0	1	0	17	miR-142b-3p	0	11	/	/	/	/	/	/	/	/	/	/	/	/	/	3	/	mirbase	ssa-mir-142b	rfam-mirna	/	8	0	4	1	0	2	1	0	2
miRNA_2133	scaffold_50	1368866	1368934	-	ExprMax=1405;ID=miRNA_2133;Name=miRNA_2133	160	TTCAGAGCTCGTGCTGCTAGGGGACCTAAACTGGAGCACGCTTAACACCCCAGCCATCCTACAATCTAA	omy-miR-XXXX-5p	CACCCCAGCCATCCTACAATCTAA	69	24	/	/	/	/	0	/	/	/	/	/	/	/	/	/	/	/	/	/	/	/	/	/	0	/	/	/	/	/	/	1	0	477	0	/	/	0	/	/
miRNA_2134	scaffold_50	1564057	1564128	+	ExprMax=1389;ID=miRNA_2134;Name=miRNA_2134	205	TGGTATAGAGGTCCTGGATGGCAGGCAGCTTAGCCCCAGTGATGTACTGGGCCATACCCACTACCTTCTGTA	omy-miR-XXXX-5p	TGGTATAGAGGTCCTGGATGGC	72	22	/	/	/	/	0	/	/	/	/	/	/	/	/	/	/	/	/	/	/	/	/	/	0	3	/	/	/	/	/	1	0	3773	0	/	/	0	/	/
miRNA_2135	scaffold_50	1564299	1564367	+	ExprMax=1389;ID=miRNA_2135;Name=miRNA_2135	205	TGGTATAGAGGTCCTGGATGGCAGGCAGCTTAGCCCAGTGATGTACTGGCCATACCACTACCTTCTGTA	omy-miR-XXXX-5p	TGGTATAGAGGTCCTGGATGGC	69	22	/	/	/	/	0	/	/	/	/	/	/	/	/	/	/	/	/	/	/	/	/	/	0	1	/	/	/	/	/	1	0	3773	0	/	/	0	/	/
miRNA_2136	scaffold_50	1883942	1884015	+	ExprMax=1119;ID=miRNA_2136;Name=miRNA_2136	190	TGATGGTGTGGGTGTGCTTTGCTGGTGACACTGTCATGATTTATTTAGAATTCAAGGCACACTTAACCAGCATG	omy-miR-XXXX-3p	AAGGCACACTTAACCAGCATG	74	21	mRNA	517	mRNA	517	0	/	/	/	/	/	/	/	/	/	/	/	/	/	/	/	/	/	1	1	/	/	/	/	/	3	0	5411	0	/	/	1	0	1
miRNA_2137	scaffold_50	2038348	2038412	+	ExprMax=1524;ID=miRNA_2137;Name=miRNA_2137	220	GTCCAGATGGGTTAGGGCAGTGTGCAGTGTGGTTGAGATTGCGTCGTCTGTGGACCTATTTGGGC	omy-miR-XXXX-3p	TCGTCTGTGGACCTATTTGGGC	65	22	/	/	/	/	0	/	/	/	/	/	/	/	/	/	/	/	/	/	/	/	/	/	0	3	/	/	/	/	/	1	0	510	0	/	/	0	/	/
miRNA_2138	scaffold_50	2142282	2142346	+	ExprMax=5056541;ID=miRNA_2138;Name=miRNA_2138	1221	CAGTTCTTCACTGGCAAGCTTTATGTCCTTGTGTACCAACTAAAGCTGCCAGCTGAAGAACTGTT	omy-mir-22-3p	AAGCTGCCAGCTGAAGAACTGT	65	22	Gene	0	intron	0	1	0	7	miR-22a-5p	0	3	/	/	/	/	/	/	/	/	/	/	/	/	/	/	/	mirbase	/	rfam-mirna	/	8	0	2	1	0	2	1	0	2
miRNA_2139	scaffold_500	306251	306305	-	ExprMax=2067;ID=miRNA_2139;Name=miRNA_2139	165	GTTTCTGTACAGCACTTTGAGATATCAGCTGATGTACGAAGGGCTATATAAATAC	omy-miR-XXXX-3p	GTTTCTGTACAGCACTTTGAGATA	55	24	3'UTR	3826	3'UTR	3826	0	/	/	/	/	/	/	/	/	/	/	/	/	/	/	/	/	/	1	1	/	/	/	/	/	1	0	6676	0	/	/	0	/	/
miRNA_214	scaffold_116	261857	261916	+	ExprMax=297261;ID=miRNA_214;Name=miRNA_214	1230	TTAAGACTTGCAGTGATGTTTAGGGAAATGATCACATGAACATCACTTTAAGTCTGTGCT	omy-mir-499-5p	TTAAGACTTGCAGTGATGTTTA	60	22	Gene	0	intron	0	1	0	8	miR-499a-5p	0	15	/	/	/	/	/	/	/	/	/	/	/	/	/	2	/	mirbase	ssa-mir-499b-3	rfam-mirna	/	8	0	2	1	0	2	1	0	1
miRNA_2140	scaffold_50005	1326	1387	-	ExprMax=1467973;ID=miRNA_2140;Name=miRNA_2140	1200	CTAACCAATGTGCAGACTACTGTACACCAGTATGACAATGAACAGGTAGTCTGAACACTGGG	omy-mir-199-5p	GAACAGGTAGTCTGAACACTGGG	62	23	/	/	/	/	1	0	27	miR-199c-3p	0	33	/	/	/	/	/	/	/	/	/	/	/	/	/	/	/	mirbase	ssa-mir-199a-3	rfam-mirna	/	8	0	4	1	0	4	1	0	4
miRNA_2141	scaffold_5006	29279	29342	+	ExprMax=1552;ID=miRNA_2141;Name=miRNA_2141	190	TAGGTGATTGTAGCCCAGGAGTGGCTGATGGAACTCTTCAGCTGGCTAGCTCCGGAATAATTTA	omy-miR-XXXX-5p	TAGGTGATTGTAGCCCAGGAG	64	21	Gene	-4733	Gene	-4733	0	/	/	/	/	/	/	/	/	/	/	/	/	/	/	/	/	/	/	2	/	/	/	/	/	1	0	263	0	/	/	0	/	/
miRNA_2142	scaffold_50090	1525	1586	-	ExprMax=3103;ID=miRNA_2142;Name=miRNA_2142	210	GCCTAGTATGGTTCTCAATCAGAGGCAGGTGTCGTTCGTTGTCTCTGATTAAGAATCATACT	omy-miR-XXXX-3p	GCCTAGTATGGTTCTCAATCAG	62	22	/	/	/	/	0	/	/	/	/	/	/	/	/	/	/	/	/	/	/	/	/	/	1	/	/	/	/	/	/	1	0	2728	0	/	/	0	/	/
miRNA_2143	scaffold_5013	1456	1522	+	ExprMax=4167;ID=miRNA_2143;Name=miRNA_2143	205	TTGCTGGTTACACTGTCTGTGATTTATTTAGGATTCAAGGCACACAACCAGTATGGTTACCACAGCA	omy-miR-XXXX-5p	TTGCTGGTTACACTGTCTGTGA	67	22	/	/	/	/	0	/	/	/	/	/	/	/	/	/	/	/	/	/	/	/	/	/	/	9	/	/	/	/	/	1	0	33	0	/	/	0	/	/
miRNA_2144	scaffold_50204	169	235	+	ExprMax=1546;ID=miRNA_2144;Name=miRNA_2144	160	CGGAGTCTGGCAGAACCTGACTGACTGGCGGCTCTGGCAGCTCAGGACAGACGGGCGACTCTGGCAG	omy-miR-XXXX-3p	TCAGGACAGACGGGCGACTCTGGC	67	24	/	/	/	/	0	/	/	/	/	/	/	/	/	/	/	/	/	/	/	/	/	/	/	3	/	/	/	/	/	0	0	80	0	/	/	0	/	/
miRNA_2145	scaffold_5022	25131	25190	+	ExprMax=1118;ID=miRNA_2145;Name=miRNA_2145	190	CCATGCTGGTGACACTGTTGGTGATTTATTTAGAATTCAAGGCACACTTAACCAGCATGG	omy-miR-XXXX-3p	AAGGCACACTTAACCAGCATGG	60	22	/	/	/	/	0	/	/	/	/	/	/	/	/	/	/	/	/	/	/	/	/	/	1	/	/	/	/	/	/	3	0	4998	0	/	/	1	0	1
miRNA_2146	scaffold_503	525653	525722	-	ExprMax=1558;ID=miRNA_2146;Name=miRNA_2146	160	CACTGACCTGGCTACCGGGAGCATTCAACCAGGTAAGGTTGGGCAGGCTCGGTGCTCAAGAGCTCCAGTG	omy-miR-XXXX-5p	GCTCGGTGCTCAAGAGCTCCAGTG	70	24	CDS	0	CDS	0	0	/	/	/	/	/	/	/	/	/	/	/	/	/	/	/	/	/	/	/	/	/	/	/	/	0	0	448	0	/	/	0	/	/
miRNA_2147	scaffold_503	592387	592447	+	ExprMax=132732464;ID=miRNA_2147;Name=miRNA_2147	1210	ATAGCTTATCAGACTGGTGTTGGCTGTTACATTGCAAGGCGACAACAGTCTGTAGGCTGTC	omy-mir-21-5p	TAGCTTATCAGACTGGTGTTGGC	61	23	/	/	/	/	1	0	7	miR-21b-3p	0	7	/	/	/	/	/	/	/	/	/	/	/	/	/	/	/	mirbase	ssa-mir-21b	rfam-mirna	/	8	0	2	1	0	2	1	0	2
miRNA_2148	scaffold_50398	607	656	+	ExprMax=1212;ID=miRNA_2148;Name=miRNA_2148	155	GGGATTCGAGATGGTCAGTGATCTGTTTGTTGACTTGGCTTTCGAAGACC	omy-miR-XXXX-3p	TTGTTGACTTGGCTTTCGAAGACC	50	24	/	/	/	/	0	/	/	/	/	/	/	/	/	/	/	/	/	/	/	/	/	/	0	1	/	/	/	/	/	1	0	894	0	/	/	0	/	/
miRNA_2149	scaffold_504	104625	104668	-	ExprMax=1004;ID=miRNA_2149;Name=miRNA_2149	200	TGGGTGATTGTCTATGTTAGTTGCTTGTGTCAGCACAGTTCTCA	omy-miR-XXXX-5p	TGCTTGTGTCAGCACAGTTCTCA	44	23	/	/	/	/	0	/	/	/	/	/	/	/	/	/	/	/	/	/	/	/	/	/	/	2	/	/	/	/	/	0	0	131	0	/	/	0	/	/
miRNA_215	scaffold_116	406880	406929	+	ExprMax=2457;ID=miRNA_215;Name=miRNA_215	175	TGGAGAGCATTTGTGAACAGCAGTTTTCAGTTCTTTGCACAGATTCTCGA	omy-miR-XXXX-5p	TGGAGAGCATTTGTGAACAGCAG	50	23	mRNA	0	intron	0	0	/	/	/	/	/	/	/	/	/	/	/	/	/	/	/	/	/	0	/	/	/	/	/	/	3	0	1460	0	1	2	0	/	/
miRNA_2150	scaffold_504	118281	118335	-	ExprMax=4167;ID=miRNA_2150;Name=miRNA_2150	215	TGCTGGTTAAGTGTGCCTTGAATTCAAAATAAATCACAGACAGTGTAACCAGCAA	omy-miR-XXXX-5p	TCACAGACAGTGTAACCAGCAA	55	22	/	/	/	/	0	/	/	/	/	/	/	/	/	/	/	/	/	/	/	/	/	/	/	/	/	/	/	/	/	1	0	33	0	/	/	0	/	/
miRNA_2151	scaffold_504	247668	247727	+	ExprMax=1325;ID=miRNA_2151;Name=miRNA_2151	160	GATATAGGTCTGTAGCAGTTTGGGTCTAGAGGCAGGGTAGGATAGATATAGGTCTGTAGC	omy-miR-XXXX-3p	TAGGATAGATATAGGTCTGTAGC	60	23	CDS	-3592	Gene	-3592	0	/	/	/	/	/	/	/	/	/	/	/	/	/	/	/	/	/	0	1	/	/	/	/	/	1	0	1506	0	/	/	0	/	/
miRNA_2152	scaffold_5041	7378	7432	-	ExprMax=1037;ID=miRNA_2152;Name=miRNA_2152	190	ATTGGTTCTCAATCAGAGGCAGGTGTTTATTGTTGTCTCTGATTGGGAACCATAT	omy-miR-XXXX-5p	GTCTCTGATTGGGAACCATAT	55	21	/	/	/	/	0	/	/	/	/	/	/	/	/	/	/	/	/	/	/	/	/	/	1	1	/	/	/	/	/	1	0	4767	0	/	/	0	/	/
miRNA_2153	scaffold_505	99850	99902	-	ExprMax=2349;ID=miRNA_2153;Name=miRNA_2153	160	ATGGAGAGCATTTGTGAACAGCAGTTTTCAGTTCTTTCCACAGATTCTCGATT	omy-miR-XXXX-5p	AGTTCTTTCCACAGATTCTCGATT	53	24	/	/	/	/	0	/	/	/	/	/	/	/	/	/	/	/	/	/	/	/	/	/	0	1	REPEAT	/	/	/	/	3	0	1072	0	/	/	0	/	/
miRNA_2154	scaffold_505	555022	555084	-	ExprMax=1136;ID=miRNA_2154;Name=miRNA_2154	150	ACACTACTAAGCCTCATTTTGACTTGTTTTAAGGACATTACATCAAAGTTGGATCAGCCTGTA	omy-miR-XXXX-5p	ACATCAAAGTTGGATCAGCCTGTA	63	24	5'UTR	384	mRNA	384	0	/	/	/	/	/	/	/	/	/	/	/	/	/	/	/	/	/	0	/	/	/	/	/	/	6	0	2239	1	0	6	1	0	1
miRNA_2155	scaffold_505	693884	693942	-	ExprMax=4369;ID=miRNA_2155;Name=miRNA_2155	185	GGGATTTGGAGGATGATGGAGGCAACACAGGAAAGAGCCTCAGATCCACAAAGTCCCTT	omy-miR-XXXX-5p	GCCTCAGATCCACAAAGTCCCTT	59	23	/	/	/	/	0	/	/	/	/	/	/	/	/	/	/	/	/	/	/	/	/	/	0	1	/	/	/	/	/	2	0	345	0	/	/	0	/	/
miRNA_2156	scaffold_506	189297	189363	+	ExprMax=1212;ID=miRNA_2156;Name=miRNA_2156	195	CCTGGTGGGTTCCTTGATGATTTGTGTGAGATTGAGGGCATCTAGCTTAGATTGTAGGACTGCCGGG	omy-miR-XXXX-3p	TTAGATTGTAGGACTGCCGGG	67	21	/	/	/	/	0	/	/	/	/	/	/	/	/	/	/	/	/	/	/	/	/	/	1	1	/	/	/	/	/	1	0	481	0	/	/	0	/	/
miRNA_2157	scaffold_506	363732	363803	+	ExprMax=2370;ID=miRNA_2157;Name=miRNA_2157	170	GCTTCTGGCTGACAGACGGCTCTGGCAGCTCCCTGCGGCTCTGGCGGCTCCATGCTGACTGGCAGCTCTGGC	omy-miR-XXXX-3p	TCCATGCTGACTGGCAGCTCTGGC	72	24	mRNA	0	intron	0	0	/	/	/	/	/	/	/	/	/	/	/	/	/	/	/	/	/	/	2	/	/	/	/	/	0	0	25	0	/	/	0	/	/
miRNA_2158	scaffold_507	169500	169573	+	ExprMax=1153;ID=miRNA_2158;Name=miRNA_2158	200	TAAGAATATGGTGATTGACAGAGTCGAAAGCCTTGGCCAGGTCGATGAAGACGGCTGCACAGTACTGTCTTTTA	omy-miR-XXXX-5p	TAAGAATATGGTGATTGACAGA	74	22	CDS	-7298	CDS	-7298	0	/	/	/	/	/	/	/	/	/	/	/	/	/	/	/	/	/	0	2	/	/	/	/	/	1	0	640	0	/	/	0	/	/
miRNA_2159	scaffold_50760	2504	2591	+	ExprMax=43712;ID=miRNA_2159;Name=miRNA_2159	1185	TCTAGTAGAGCTGTGTTGTGATGGGCCAGGTCTAGTAGAGCTGTGTTGTGATGGGGATGGGTCTAGTAGAGCTGTGTTGTGATGGGCC	omy-miR-XXXX-3p	TAGTAGAGCTGTGTTGTGATGGGC	88	24	/	/	/	/	0	/	/	/	/	/	/	/	/	/	/	/	/	/	/	/	/	/	/	1	/	/	/	/	/	1	0	17	0	/	/	0	/	/
miRNA_216	scaffold_116	795583	795657	+	ExprMax=1646;ID=miRNA_216;Name=miRNA_216	145	TCTGGCAGCGCTAGACAGGCGGGAGCACCTGTAGGGAGGAGACAGAGAGACAGCCTGGTGTGTGGGGCTGCCACA	omy-miR-XXXX-5p	TCTGGCAGCGCTAGACAGGC	75	20	/	/	/	/	0	/	/	/	/	/	/	/	/	/	/	/	/	/	/	/	/	/	1	/	/	/	/	/	/	0	0	6	0	/	/	0	/	/
miRNA_2160	scaffold_50760	2385	2470	+	ExprMax=43712;ID=miRNA_2160;Name=miRNA_2160	1160	TCTAGTAGAGCTGTGTTGTGATGGGCCAGGACTAGTAGAAATGTGTTGTGATGGCCGGGTCTAGTAGAGCTGTGTTGTGATGGGCT	omy-miR-XXXX-5p	TAGTAGAGCTGTGTTGTGATGGGC	86	24	/	/	/	/	0	/	/	/	/	/	/	/	/	/	/	/	/	/	/	/	/	/	/	2	/	/	/	/	/	1	0	17	0	/	/	0	/	/
miRNA_2161	scaffold_5077	7438	7514	+	ExprMax=3222;ID=miRNA_2161;Name=miRNA_2161	195	TGTTATGGTGTGGGGGTACTTTGGTGGTGACACTGTCTGTGATTTATTTAGAATTCAAGGCACACTTAACCAGCATT	omy-miR-XXXX-3p	CAAGGCACACTTAACCAGCATT	77	22	5'UTR	1553	5'UTR	1553	0	/	/	/	/	/	/	/	/	/	/	/	/	/	/	/	/	/	/	/	/	/	/	/	/	1	0	179	0	/	/	0	1	1
miRNA_2162	scaffold_50785	376	432	-	ExprMax=1037;ID=miRNA_2162;Name=miRNA_2162	200	AGAGTGGTTCTCAATCAGAGGCAGGTGTTTATCGTTGTCTCTGATTGGGAACCATAT	omy-miR-XXXX-5p	GTCTCTGATTGGGAACCATAT	57	21	/	/	/	/	0	/	/	/	/	/	/	/	/	/	/	/	/	/	/	/	/	/	1	/	/	/	/	/	/	1	0	4767	0	/	/	0	/	/
miRNA_2163	scaffold_5085	27952	28013	+	ExprMax=25753;ID=miRNA_2163;Name=miRNA_2163	1190	ATTCAAGTAATCCAGGATAGGTTTGTTCAGAAAGGTAAAGCCTATTCTGCATGACTTGGTTC	omy-mir-26-5p	ATTCAAGTAATCCAGGATAGGT	62	22	Gene	0	intron	0	1	/	/	miR-26b-5p	0	2	/	/	/	/	/	/	/	/	/	/	/	/	/	/	/	mirbase	ssa-mir-26b	rfam-mirna	/	4	0	2	0	1	1	0	1	1
miRNA_2164	scaffold_5086	13963	14029	+	ExprMax=1681;ID=miRNA_2164;Name=miRNA_2164	200	GGTAGTAGTTTTGGAATTGTTAGCTAGATTACTTGTTGGTTATTACTGCACTGTCGGAACTAGAAGC	omy-miR-XXXX-3p	CTGCACTGTCGGAACTAGAAGC	67	22	/	/	/	/	0	/	/	/	/	/	/	/	/	/	/	/	/	/	/	/	/	/	1	1	/	/	/	/	/	1	0	1084	0	/	/	0	/	/
miRNA_2165	scaffold_5088	15627	15704	-	ExprMax=1592;ID=miRNA_2165;Name=miRNA_2165	130	TTTGATGTCAGTGGTGGACCCTGTGTAAACTATAATATCCAGGACAAATCCTGTCTTCACGTCGCACATGACAAAGAA	omy-miR-XXXX-5p	CTTCACGTCGCACATGACAAAGAA	78	24	Gene	-669	CDS	-669	0	/	/	/	/	/	/	/	/	/	/	/	/	/	/	/	/	/	/	1	/	/	/	/	/	1	0	20	0	/	/	0	/	/
miRNA_2166	scaffold_509	388965	389018	+	ExprMax=3605;ID=miRNA_2166;Name=miRNA_2166	220	TATATAGTGCTCTACTTTTGACCAGGGCTCTGGTCAAATGTAGTGCATTATAAA	omy-miR-XXXX-5p	TATATAGTGCTCTACTTTTGAC	54	22	Gene	-390	Gene	-390	0	/	/	/	/	/	/	/	/	/	/	/	/	/	/	/	/	/	/	1	/	/	/	/	/	1	0	62	0	/	/	0	/	/
miRNA_2167	scaffold_51	517282	517340	-	ExprMax=1078;ID=miRNA_2167;Name=miRNA_2167	160	ATGGAATGGTATCAAACACACCAAACACCTGATTTATCATGTGTTTGATACCATTCCAT	omy-miR-XXXX-5p	ATGTGTTTGATACCATTCCAT	59	21	CDS	-3785	mRNA	-3785	0	/	/	/	/	/	/	/	/	/	/	/	/	/	/	/	/	/	/	/	/	/	/	/	/	1	0	420	0	/	/	0	/	/
miRNA_2168	scaffold_51	548797	548855	-	ExprMax=3639;ID=miRNA_2168;Name=miRNA_2168	155	AGGCTAGAGTGGGCATCGAGCCAGGTGCCATGAAGCCGGCTCAGCGCATCTGGTCTCCA	omy-miR-XXXX-5p	CCGGCTCAGCGCATCTGGTCTCCA	59	24	/	/	/	/	0	/	/	/	/	/	/	/	/	/	/	/	/	/	/	/	/	/	0	/	/	/	/	/	/	1	0	265	0	/	/	0	/	/
miRNA_2169	scaffold_51	659921	659986	-	ExprMax=2063;ID=miRNA_2169;Name=miRNA_2169	190	GCCTGGTATGGTTCTCAATCAGAGGCAGGTGTCGTTCGTTGTCTCCGATTGAGAATCATACTTAGG	omy-miR-XXXX-3p	GCCTGGTATGGTTCTCAATCAGA	66	23	/	/	/	/	0	/	/	/	/	/	/	/	/	/	/	/	/	/	/	/	/	/	0	1	/	/	/	/	/	1	0	2164	0	/	/	0	/	/
miRNA_217	scaffold_1160	124530	124577	-	ExprMax=3195;ID=miRNA_217;Name=miRNA_217	200	ACATACTTTTGGTCATGTATTGTATCAATACATACACATAAAATATCT	omy-miR-XXXX-3p	ACATACTTTTGGTCATGTATTG	48	22	/	/	/	/	0	/	/	/	/	/	/	/	/	/	/	/	/	/	/	/	/	/	/	2	/	/	/	/	/	1	0	40	0	/	/	0	/	/
miRNA_2170	scaffold_51	1600791	1600868	+	ExprMax=5898;ID=miRNA_2170;Name=miRNA_2170	166	TGGATGATAGCGGGGTGAACAGGCAGTGGCTTGGGTGGTTGTTGTCCTTGATGATCTTGTTTGCCTTCCTGTGGCATC	omy-miR-XXXX-5p	TGGATGATAGCGGGGTGAACAGGC	78	24	/	/	/	/	0	/	/	/	/	/	/	/	/	/	/	/	/	/	/	/	/	/	0	/	/	/	/	/	/	1	0	3097	0	/	/	0	/	/
miRNA_2171	scaffold_51	1662478	1662540	+	ExprMax=4883;ID=miRNA_2171;Name=miRNA_2171	230	GCTGGAATGGAATAAATGGAACAGTATCAAACATATGGAAGTCACGTTTGACTCCATTCCAGC	omy-miR-XXXX-5p	GCTGGAATGGAATAAATGGAAC	63	22	/	/	/	/	0	/	/	/	/	/	/	/	/	/	/	/	/	/	/	/	/	/	/	/	/	/	/	/	/	1	0	219	0	/	/	0	/	/
miRNA_2172	scaffold_51	1915393	1915453	+	ExprMax=1927;ID=miRNA_2172;Name=miRNA_2172	180	GCTCGATATGACATAGCTAATGCTATGATACATTCTGATTCATAATACGCTATTCTGAGCT	omy-miR-XXXX-3p	CATAATACGCTATTCTGAGCT	61	21	Gene	0	intron	0	0	/	/	/	/	/	/	/	/	/	/	/	/	/	/	/	/	/	/	3	/	/	/	/	rfam-other	1	0	1	0	/	/	0	/	/
miRNA_2173	scaffold_511	384027	384104	+	ExprMax=2426;ID=miRNA_2173;Name=miRNA_2173	145	TAAATCAAGATCATCCCAGGGGCCGTAAAAAACCTTCTTGCGGGCCGGATGTGGCCCGCGGGCCTTGACTCTGACATA	omy-miR-XXXX-5p	TAAATCAAGATCATCCCAGGGGCC	78	24	/	/	/	/	0	/	/	/	/	/	/	/	/	/	/	/	/	/	/	/	/	/	/	1	/	/	/	/	/	1	0	19	0	/	/	0	/	/
miRNA_2174	scaffold_5113	1288	1351	-	ExprMax=4777;ID=miRNA_2174;Name=miRNA_2174	1210	TGGAATCCAAACTGATACGATCCATTTCACCATTGTTTCACAGAGCATATCAGTTTGGTTTCCA	omy-miR-XXXX-3p	TGGAATCCAAACTGATACGAT	64	21	3'UTR	0	3'UTR	0	0	/	/	/	/	/	/	/	/	/	/	/	/	/	/	/	/	/	/	/	/	/	/	/	/	1	0	2	0	/	/	0	/	/
miRNA_2175	scaffold_51139	1063	1127	-	ExprMax=1887;ID=miRNA_2175;Name=miRNA_2175	180	GCCAGAGCCGCCACCGCGGACAGACGCCCACCCAGACCCTTCCCTATAGGTTCAGGTTTTGCGGC	omy-miR-XXXX-3p	GCCAGAGCCGCCACCGCGGACAGA	65	24	/	/	/	/	0	/	/	/	/	/	/	/	/	/	/	/	/	/	/	/	/	/	/	/	/	/	/	/	/	0	0	388	0	/	/	0	/	/
miRNA_2176	scaffold_512	334064	334136	+	ExprMax=2228;ID=miRNA_2176;Name=miRNA_2176	1155	TATCATCTTTGAAACATCATCAGGTGTATGAAGGACTGACACCTTGCGCCTCTTCTCGATGGTGGCAAAATAT	omy-miR-XXXX-5p	TATCATCTTTGAAACATCATCAGG	73	24	CDS	-9932	CDS	-9932	0	/	/	/	/	/	/	/	/	/	/	/	/	/	/	/	/	/	/	/	/	/	/	/	/	1	0	9	0	/	/	0	/	/
miRNA_2177	scaffold_512	718180	718229	+	ExprMax=2457;ID=miRNA_2177;Name=miRNA_2177	185	TGGAGAGCATTTGTGAACAGCAGTTTTCAGTTGTTTCCACAGATTCTCGA	omy-miR-XXXX-5p	TGGAGAGCATTTGTGAACAGCAG	50	23	mRNA	765	mRNA	765	0	/	/	/	/	/	/	/	/	/	/	/	/	/	/	/	/	/	0	1	/	/	/	/	/	3	0	1460	0	1	2	0	/	/
miRNA_2178	scaffold_513	700357	700423	+	ExprMax=1102;ID=miRNA_2178;Name=miRNA_2178	180	GTCCAGATGGGTTAGGGCAGTGTGCAGTGTGGTTGAGATTGCATCGTCTGTGGACCTATTTGGGCGG	omy-miR-XXXX-3p	TCGTCTGTGGACCTATTTGGGCGG	67	24	CDS	0	CDS	0	0	/	/	/	/	/	/	/	/	/	/	/	/	/	/	/	/	/	1	/	/	/	/	/	/	1	0	470	0	/	/	0	/	/
miRNA_2179	scaffold_51310	275	345	-	ExprMax=28904;ID=miRNA_2179;Name=miRNA_2179	190	CGGCTCTCCTCTTCGTTCTGTACATGGAGCCTCTGGGGGCTGCCATTAGGTCAGACACAGGGGTGGAAGTC	omy-miR-XXXX-3p	CGGCTCTCCTCTTCGTTCTGTACA	71	24	/	/	/	/	0	/	/	/	/	/	/	/	/	/	/	/	/	/	/	/	/	/	/	3	/	/	/	/	rfam-other	1	0	16	0	/	/	0	/	/
miRNA_218	scaffold_1160	276895	276946	-	ExprMax=5429;ID=miRNA_218;Name=miRNA_218	221	GCAAATGGAATGGCATCAAACACCTGGAAACCATGTGTTTGATGTATTTCAT	omy-miR-XXXX-3p	GCAAATGGAATGGCATCAAACA	52	22	mRNA	0	intron	0	0	/	/	/	/	/	/	/	/	/	/	/	/	/	/	/	/	/	/	1	/	/	/	/	/	1	0	545	0	/	/	0	/	/
miRNA_2180	scaffold_514	8456	8521	-	ExprMax=3103;ID=miRNA_2180;Name=miRNA_2180	190	GCCTAGTATGGTTCTCAATCAGAGGCAGGTGTCGTTAGTTGTCTCTGATTGAGAATCATACTTAGG	omy-miR-XXXX-3p	GCCTAGTATGGTTCTCAATCAG	66	22	/	/	/	/	0	/	/	/	/	/	/	/	/	/	/	/	/	/	/	/	/	/	1	/	/	/	/	/	/	1	0	2728	0	/	/	0	/	/
miRNA_2181	scaffold_514	469610	469682	-	ExprMax=2979;ID=miRNA_2181;Name=miRNA_2181	170	GACAGCTCCACAGATGTCAACAACTCTGCATTTGATGTCCTCACCCACCTGCTCTGGAATTCCATGGAGCTTC	omy-miR-XXXX-3p	GACAGCTCCACAGATGTCAACAA	73	23	/	/	/	/	0	/	/	/	/	/	/	/	/	/	/	/	/	/	/	/	/	/	/	/	/	/	/	/	/	1	0	26	0	/	/	0	/	/
miRNA_2182	scaffold_5142	39517	39579	-	ExprMax=2270;ID=miRNA_2182;Name=miRNA_2182	1230	AATAAGGATTTTTAGGGGCATTATGACTGGGTTAATAAAACACAGCTGCCCCTAAAAGTCCCT	omy-mir-365-5p	CACAGCTGCCCCTAAAAGTCCCT	63	23	/	/	/	/	1	1	4	miR-365b-5p	0	1	/	/	/	/	/	/	/	/	/	/	/	/	/	1	/	mirbase	ssa-mir-365-1	rfam-mirna	/	8	0	2	1	0	2	1	0	1
miRNA_2183	scaffold_5142	42071	42130	-	ExprMax=35911;ID=miRNA_2183;Name=miRNA_2183	1230	AACTGGGACTTTGTAGGCCAGTTGAATGAATGAGGACTCACCTTGCCCGCAAAGACCCAG	omy-mir-193-3p	ACTGGGACTTTGTAGGCCAGTT	60	22	/	/	/	/	1	0	17	miR-193b-3p	0	21	/	/	/	/	/	/	/	/	/	/	/	/	/	1	/	mirbase	/	rfam-mirna	/	8	0	3	1	0	2	1	0	1
miRNA_2184	scaffold_51476	2609	2680	-	ExprMax=1791;ID=miRNA_2184;Name=miRNA_2184	185	TGAAGCCATTTCAGTTGAAGCCATTTCAGTTGAAGCCATTTCAGTTGAAGGCATTCAGTTGAAGGCATTCAG	omy-miR-XXXX-5p	GGCATTCAGTTGAAGGCATTCAG	72	23	/	/	/	/	0	/	/	/	/	/	/	/	/	/	/	/	/	/	/	/	/	/	/	2	/	/	/	/	/	1	0	4	0	/	/	0	/	/
miRNA_2185	scaffold_5150	4817	4877	-	ExprMax=4271;ID=miRNA_2185;Name=miRNA_2185	190	TGGTATTTTGACCAATCAGAACAGCTCTGAAAAAGATCTGATGTGATTGGTCAAAAGATCA	omy-miR-XXXX-3p	TGGTATTTTGACCAATCAGA	61	20	/	/	/	/	0	/	/	/	/	/	/	/	/	/	/	/	/	/	/	/	/	/	1	/	/	/	/	/	/	1	0	109	0	/	/	0	/	/
miRNA_2186	scaffold_516	91908	91962	+	ExprMax=1282;ID=miRNA_2186;Name=miRNA_2186	210	TAGTGCACTGCTTTTGACCAGAGCCATATGGGTCCCGGTCAAAAGTAGTGCACTA	omy-miR-XXXX-5p	TAGTGCACTGCTTTTGACCAGA	55	22	/	/	/	/	0	/	/	/	/	/	/	/	/	/	/	/	/	/	/	/	/	/	1	1	/	/	/	/	/	1	0	140	0	/	/	0	/	/
miRNA_2187	scaffold_5160	17968	18038	-	ExprMax=10293;ID=miRNA_2187;Name=miRNA_2187	200	AGCCAGTGGGTTTGGCGACGAGTATGAAGCGAGGGCCAGCCAACGAGAGCGTACAGGTCGCAATGGTGGGT	omy-miR-XXXX-5p	CGTACAGGTCGCAATGGTGGGT	71	22	/	/	/	/	0	/	/	/	/	/	/	/	/	/	/	/	/	/	/	/	/	/	0	2	REPEAT	/	/	/	/	1	0	805	0	/	/	0	/	/
miRNA_2188	scaffold_51619	129	189	+	ExprMax=1198;ID=miRNA_2188;Name=miRNA_2188	215	TTGGATTGTTCTTATTTTCCTCAATTAAGTTGGAAAAATAGGATGATCGAGCAGCAGTAAG	omy-miR-XXXX-3p	TAGGATGATCGAGCAGCAGTAAG	61	23	/	/	/	/	0	/	/	/	/	/	/	/	/	/	/	/	/	/	/	/	/	/	0	/	/	/	/	/	/	1	0	302	0	/	/	0	/	/
miRNA_2189	scaffold_51633	967	1029	-	ExprMax=1984;ID=miRNA_2189;Name=miRNA_2189	185	ACACTACTGAGCCTCATTTTGACTTGTTTTAAGGACATTACATCAAAGTTGGATCAGCCTGTA	omy-miR-XXXX-5p	CATCAAAGTTGGATCAGCCTGTA	63	23	/	/	/	/	0	/	/	/	/	/	/	/	/	/	/	/	/	/	/	/	/	/	0	/	REPEAT	/	/	/	/	6	0	2281	1	0	6	1	0	1
miRNA_219	scaffold_1161	139903	139962	+	ExprMax=1173960;ID=miRNA_219;Name=miRNA_219	1200	CATTATTACTTTTGGTACGCGCTATGCCAAACTCTACTCGTACCGTGAGTAATAATGCAC	omy-mir-126-3p	TCGTACCGTGAGTAATAATGC	60	21	Gene	0	intron	0	1	0	24	miR-126b-5p	0	8	/	/	/	/	/	/	/	/	/	/	/	/	/	/	/	mirbase	ssa-mir-126-2	rfam-mirna	/	8	0	4	1	0	1	1	0	1
miRNA_2190	scaffold_51634	1859	1924	+	ExprMax=2152;ID=miRNA_2190;Name=miRNA_2190	185	TGAGAGCATCCTGTCGGGCTGTATCACCACCTGGTACGGCAATTTGCCTACAACTGCAGGGCTCTC	omy-miR-XXXX-5p	TGAGAGCATCCTGTCGGGCTGTA	66	23	/	/	/	/	0	/	/	/	/	/	/	/	/	/	/	/	/	/	/	/	/	/	1	/	/	/	/	/	/	1	0	1039	0	1	1	0	/	/
miRNA_2191	scaffold_51693	1229	1291	+	ExprMax=1197;ID=miRNA_2191;Name=miRNA_2191	185	ACTTTTTCCCATGCTTGTTCAATGACCCATAAACAATTAATGAACATGTACCTGTGGAACGGT	omy-MIR439-3p	ATGAACATGTACCTGTGGAACGGT	63	24	/	/	/	/	0	/	/	/	/	/	/	/	/	/	/	/	/	/	/	/	/	/	1	2	/	/	/	rfam-mirna	/	1	0	51	0	/	/	0	/	/
miRNA_2192	scaffold_51703	1967	2031	+	ExprMax=1832;ID=miRNA_2192;Name=miRNA_2192	180	CCTAAGTATGATTCTCAATCAGGGACAACAATTTGCGGCTGCCTCTGATTGAGAACCATACTAGG	omy-miR-XXXX-3p	TGATTGAGAACCATACTAGG	65	20	/	/	/	/	0	/	/	/	/	/	/	/	/	/	/	/	/	/	/	/	/	/	1	2	/	/	/	/	/	1	0	2813	0	/	/	0	/	/
miRNA_2193	scaffold_51737	79	129	+	ExprMax=1213;ID=miRNA_2193;Name=miRNA_2193	135	ATCGAGAATCTGTGGAAAGAACTGAAAACTCTGTTCACAAATGCTCTCCAT	omy-miR-XXXX-5p	ATCGAGAATCTGTGGAAAGAACTG	51	24	/	/	/	/	0	/	/	/	/	/	/	/	/	/	/	/	/	/	/	/	/	/	0	/	/	/	/	/	/	3	0	1072	0	/	/	0	/	/
miRNA_2194	scaffold_5176	884	948	+	ExprMax=4175;ID=miRNA_2194;Name=miRNA_2194	160	TTTCAACAGTACTATTTACATATTACTGTATGAGGGTTATTGATTGAAAGAGACTGGACAACCCA	omy-miR-XXXX-3p	TGATTGAAAGAGACTGGACAACCC	65	24	/	/	/	/	0	/	/	/	/	/	/	/	/	/	/	/	/	/	/	/	/	/	0	2	/	/	/	/	/	1	0	46	0	/	/	0	/	/
miRNA_2195	scaffold_51797	620	686	+	ExprMax=2165;ID=miRNA_2195;Name=miRNA_2195	175	TGTAGTATTAGCATTAGCTGTGGCAAAGGGGAATTTCTTTACTGGCTGCCTGAATGTAGCATTGACA	omy-miR-XXXX-5p	TGTAGTATTAGCATTAGCTGTGGC	67	24	Gene	1000	5'UTR	1000	0	/	/	/	/	/	/	/	/	/	/	/	/	/	/	/	/	/	/	/	/	/	/	/	/	1	0	12	0	/	/	0	/	/
miRNA_2196	scaffold_518	166485	166543	+	ExprMax=2262;ID=miRNA_2196;Name=miRNA_2196	240	CCAAGGCTATCGAGTCTGCCGATGAGGATGTGGTGATTGACAGAGTCGAAAGCCTTGGC	omy-miR-XXXX-3p	TGACAGAGTCGAAAGCCTTGGC	59	22	/	/	/	/	0	/	/	/	/	/	/	/	/	/	/	/	/	/	/	/	/	/	0	1	/	/	/	/	/	1	0	3650	0	/	/	0	/	/
miRNA_2197	scaffold_518	351948	352024	-	ExprMax=1698;ID=miRNA_2197;Name=miRNA_2197	190	CCTGGAGCCAGTGGGCTTGGAGACGAGTAATGAAGTGAGGGCCAGTCAACGAGAGCGTACAGGTCGCAGTGGTGGGT	omy-miR-XXXX-5p	CGTACAGGTCGCAGTGGTGGGT	77	22	mRNA	0	intron	0	0	/	/	/	/	/	/	/	/	/	/	/	/	/	/	/	/	/	1	2	/	/	/	/	/	1	0	996	0	/	/	0	/	/
miRNA_2198	scaffold_518	708080	708151	+	ExprMax=1627;ID=miRNA_2198;Name=miRNA_2198	210	TTTTCCCTTTATAGTGCACCACTTTTGACCAGGACCCATAGAGCTCAAAAGTAGTGCTCTATATAGGGAATA	omy-miR-XXXX-3p	GTAGTGCTCTATATAGGGAATA	72	22	/	/	/	/	0	/	/	/	/	/	/	/	/	/	/	/	/	/	/	/	/	/	/	2	/	/	/	/	/	1	0	68	0	/	/	0	/	/
miRNA_2199	scaffold_518	709920	709974	-	ExprMax=4167;ID=miRNA_2199;Name=miRNA_2199	215	TGCTGGTTAAGTGTGCCTTGAATTCGAAAGAAATCACAGACAGTGTAACCAGCAA	omy-miR-XXXX-5p	TCACAGACAGTGTAACCAGCAA	55	22	/	/	/	/	0	/	/	/	/	/	/	/	/	/	/	/	/	/	/	/	/	/	/	1	/	/	/	/	/	1	0	33	0	/	/	0	/	/
miRNA_22	scaffold_1001	308634	308700	-	ExprMax=5116;ID=miRNA_22;Name=miRNA_22	176	CCAGTTAGTTTGGCGACGAGTATGAAGTGAGGGCCAGCCAACGAGAGCGTACAGGTCGCAATGGTGG	omy-miR-XXXX-5p	CGTACAGGTCGCAATGGTGG	67	20	Gene	552	CDS	552	0	/	/	/	/	/	/	/	/	/	/	/	/	/	/	/	/	/	0	1	/	/	/	/	/	1	0	844	0	/	/	0	/	/
miRNA_220	scaffold_1161	206488	206538	-	ExprMax=1872;ID=miRNA_220;Name=miRNA_220	120	AGGTTGTCCATCACAAGTTCAGCATGGTGCATGATTTCTCATCACAGACCT	omy-miR-XXXX-5p	GCATGATTTCTCATCACAGACCT	51	23	mRNA	-5375	CDS	-5375	0	/	/	/	/	/	/	/	/	/	/	/	/	/	/	/	/	/	/	1	/	/	/	/	rfam-other	1	0	4	0	/	/	0	/	/
miRNA_2200	scaffold_5189	14774	14834	+	ExprMax=1420;ID=miRNA_2200;Name=miRNA_2200	205	CAGAACCGCTTGTTGTAATTTCGATAAGGCTCTCTTGTTCAGATATCGGTAAGTGGACTGG	omy-miR-XXXX-3p	TCAGATATCGGTAAGTGGACTGG	61	23	Gene	-7026	Gene	-7026	0	/	/	/	/	/	/	/	/	/	/	/	/	/	/	/	/	/	0	/	/	/	/	/	/	1	0	548	0	/	/	0	/	/
miRNA_2201	scaffold_5196	1435	1495	-	ExprMax=4422;ID=miRNA_2201;Name=miRNA_2201	1210	AGAGGGCAGCTGTAGCGTGAGCTGACGAATCAGATAACAGTCAGTTAACATTACACTGCCT	omy-mir-449-5p	TCAGTTAACATTACACTGCCT	61	21	/	/	/	/	0	/	/	/	1	1	/	/	/	/	/	/	/	/	/	/	/	/	/	1	/	/	/	rfam-mirna	/	1	0	1	0	/	/	0	/	/
miRNA_2202	scaffold_52	510069	510125	-	ExprMax=1983;ID=miRNA_2202;Name=miRNA_2202	210	AATATGGTTCCCAATCAGAGACAATGACTAACACCTGCCTCTGATTGAGAACCATAT	omy-miR-XXXX-3p	AATATGGTTCCCAATCAGAGA	57	21	/	/	/	/	0	/	/	/	/	/	/	/	/	/	/	/	/	/	/	/	/	/	1	1	/	/	/	/	/	1	0	4440	0	/	/	0	/	/
miRNA_2203	scaffold_52	1423389	1423445	+	ExprMax=1595;ID=miRNA_2203;Name=miRNA_2203	205	TGGATACAATTGAGTTTTGGATGTTTGCATCATATACGTCAAACCTCAGTGATGTCC	omy-miR-XXXX-5p	TGGATACAATTGAGTTTTGGAT	57	22	/	/	/	/	0	/	/	/	/	/	/	/	/	/	/	/	/	/	/	/	/	/	/	1	/	/	/	/	/	1	0	1	0	/	/	0	/	/
miRNA_2204	scaffold_52	1440851	1440911	+	ExprMax=1729858;ID=miRNA_2204;Name=miRNA_2204	1230	CATCTTACGAGGCAGCATTGGATATAATCACTCTCTCTAATACTGCCTGGTAATGATGATG	omy-mir-8-3p	TAATACTGCCTGGTAATGATGA	61	22	/	/	/	/	1	0	22	miR-200b-5p	0	15	/	/	/	/	/	/	/	/	/	/	/	/	/	1	/	mirbase	ssa-mir-200a-2	rfam-mirna	/	8	0	4	1	0	1	1	0	1
miRNA_2205	scaffold_52	1441051	1441112	+	ExprMax=2041672;ID=miRNA_2205;Name=miRNA_2205	1200	CATCTTACCTGACAGTGCTGGATTGTACAACTGTGTTCTAACACTGTCTGGTAACGATGTTT	omy-mir-8-3p	TAACACTGTCTGGTAACGATGTT	62	23	/	/	/	/	1	0	7	miR-200b-3p	0	14	/	/	/	/	/	/	/	/	/	/	/	/	/	1	/	mirbase	ssa-mir-200b-2	rfam-mirna	/	8	0	2	1	0	1	1	0	1
miRNA_2206	scaffold_52	1442969	1443029	+	ExprMax=277988;ID=miRNA_2206;Name=miRNA_2206	1240	CGTCTTACCAGACATGGTTAGATCTATTTATCCCTGTCTAATACTGTCTGGTAATGCCGTC	omy-miR-429-3p	TAATACTGTCTGGTAATGCCGT	61	22	/	/	/	/	1	0	16	miR-429a	/	/	/	/	/	/	/	/	/	/	/	/	/	/	/	1	/	mirbase	/	rfam-mirna	/	8	0	4	1	0	1	1	0	1
miRNA_2207	scaffold_520	377198	377268	+	ExprMax=4175;ID=miRNA_2207;Name=miRNA_2207	160	TTTCAACAGTACTATTTACATATTACTGTATGTGGGTTATTGATTGAAAGAGACTGGACAACCCAAGGGGC	omy-miR-XXXX-3p	TGATTGAAAGAGACTGGACAACCC	71	24	Gene	9998	5'UTR	9998	0	/	/	/	/	/	/	/	/	/	/	/	/	/	/	/	/	/	0	2	REPEAT	/	/	/	/	1	0	46	0	/	/	0	/	/
miRNA_2208	scaffold_52034	2580	2649	+	ExprMax=5938;ID=miRNA_2208;Name=miRNA_2208	191	CTTCTTCTGGGTCATCCAAATGCTCTCTAGCAAACTTCAGACGGGCCTGGACATGTACTGGCTTAAGCAG	omy-miR-XXXX-3p	TGGACATGTACTGGCTTAAGCAG	70	23	/	/	/	/	0	/	/	/	/	/	/	/	/	/	/	/	/	/	/	/	/	/	/	1	/	/	/	/	/	3	0	3547	0	1	6	0	/	/
miRNA_2209	scaffold_52072	1866	1936	-	ExprMax=1832;ID=miRNA_2209;Name=miRNA_2209	190	AGCCAGTGGGTCTGGCGACGAATATGTAGCGAGGGCCAGCCGACTAGAGCATACAGGTCGCAGTGGTGGGT	omy-miR-XXXX-5p	CATACAGGTCGCAGTGGTGGGT	71	22	/	/	/	/	0	/	/	/	/	/	/	/	/	/	/	/	/	/	/	/	/	/	0	/	/	/	/	/	/	1	0	3680	0	/	/	0	/	/
miRNA_221	scaffold_1161	269004	269077	+	ExprMax=1150;ID=miRNA_221;Name=miRNA_221	165	TGAGATTGCGTCATCTGTGGATCTGTTTGGGCGGTATGCGAATTGGAGTTGGTCTAGGGTGTTGAAGTGAGCCA	omy-miR-XXXX-5p	TGAGATTGCGTCATCTGTGGATCT	74	24	/	/	/	/	0	/	/	/	/	/	/	/	/	/	/	/	/	/	/	/	/	/	0	1	/	/	/	/	/	1	0	659	0	/	/	0	/	/
miRNA_2210	scaffold_52092	95	167	+	ExprMax=2604;ID=miRNA_2210;Name=miRNA_2210	1220	TGTCTGCTGATAGAATGATGGAGGACAGTAGCTCCACATCAGTCAGAGTGCTGTCTGCTGATAGAATGATGGA	omy-miR-XXXX-5p	TGTCTGCTGATAGAATGATGGA	73	22	/	/	/	/	0	/	/	/	/	/	/	/	/	/	/	/	/	/	/	/	/	/	/	1	/	/	/	/	/	1	0	14	0	/	/	0	/	/
miRNA_2211	scaffold_521	317395	317455	-	ExprMax=1205722;ID=miRNA_2211;Name=miRNA_2211	1215	AACAAAGTTCTGTAATGCACTGACTGCAAACAATTAGAGTCGAAGTGTATCACAGAACTTT	omy-mir-148-3p	CAAAGTTCTGTAATGCACTGA	61	21	CDS	-2434	Gene	-2434	1	0	6	miR-148a-5p	0	6	/	/	/	/	/	/	/	/	/	/	/	/	/	/	/	mirbase	ssa-mir-148a	rfam-mirna	/	8	0	1	1	0	2	1	0	1
miRNA_2212	scaffold_521	484644	484706	-	ExprMax=2648768;ID=miRNA_2212;Name=miRNA_2212	1235	TACTCCCCTAGAATCGAATCTGTGACTGTTGTTTTATCACACAAATTCGGTTCTACAGGGTAT	omy-mir-10-5p	ACAAATTCGGTTCTACAGGGTA	63	22	Gene	-1107	Gene	-1107	1	0	28	miR-10c-5p	0	14	/	/	/	/	/	/	/	/	/	/	/	/	/	1	/	mirbase	/	rfam-mirna	/	8	0	4	1	0	2	1	0	2
miRNA_2213	scaffold_522	586409	586479	-	ExprMax=1287;ID=miRNA_2213;Name=miRNA_2213	185	TTTATGTTTCCTCCTGCTCGGTGTGCGCCCAGTGCAAGGCTCCTAGACACCTGCCCAGAGGTAAGCTACAA	omy-miR-XXXX-5p	ACCTGCCCAGAGGTAAGCTACAA	71	23	/	/	/	/	0	/	/	/	/	/	/	/	/	/	/	/	/	/	/	/	/	/	/	1	/	/	/	/	/	1	0	44	0	/	/	0	/	/
miRNA_2214	scaffold_5220	1968	2016	+	ExprMax=1670;ID=miRNA_2214;Name=miRNA_2214	220	TAGAGTTAGCGCAATGACTGGAGGTTTACCAGTCATTGCACTAACGCTA	omy-miR-XXXX-5p	TAGAGTTAGCGCAATGACTGGA	49	22	/	/	/	/	0	/	/	/	/	/	/	/	/	/	/	/	/	/	/	/	/	/	/	/	/	/	/	/	/	1	0	8	0	/	/	0	/	/
miRNA_2215	scaffold_52258	843	919	-	ExprMax=1910;ID=miRNA_2215;Name=miRNA_2215	155	GCCAGACTACACTCAATCATATGACCCACTGAAGAGATGAGTCTTCAGTAAAGACTTAAAGGTTGAGACCAAGTCTG	omy-miR-XXXX-3p	GCCAGACTACACTCAATCATATGA	77	24	/	/	/	/	0	/	/	/	/	/	/	/	/	/	/	/	/	/	/	/	/	/	/	1	/	/	/	/	/	1	0	1272	0	/	/	0	/	/
miRNA_2216	scaffold_523	287772	287836	-	ExprMax=3282;ID=miRNA_2216;Name=miRNA_2216	190	CCTAGTATGGTTCTCAATCAGAGGCAGGTGTCGTTCGTTGTCTCTGATTGAGAATCATACTTAGG	omy-miR-XXXX-3p	CCTAGTATGGTTCTCAATCAGA	65	22	5'UTR	3251	mRNA	3251	0	/	/	/	/	/	/	/	/	/	/	/	/	/	/	/	/	/	1	2	/	/	/	/	/	1	0	2750	0	/	/	0	/	/
miRNA_2217	scaffold_523	424296	424363	-	ExprMax=2164;ID=miRNA_2217;Name=miRNA_2217	220	GCTGATGCTGTCTGGACAAAAAAAAAAAGAGTATGGCATGTCATAATTTATTGGCCAAACATCATCAG	omy-miR-XXXX-3p	GCTGATGCTGTCTGGACAAAAA	68	22	mRNA	-3920	3'UTR	-3920	0	/	/	/	/	/	/	/	/	/	/	/	/	/	/	/	/	/	/	/	/	/	/	/	/	1	0	5	0	/	/	0	/	/
miRNA_2218	scaffold_525	281172	281239	+	ExprMax=1412;ID=miRNA_2218;Name=miRNA_2218	170	CTGGGGGCTCTGGTGGCTCAGGACAGACTGGCGGCTCTAGCAGCTCAGGACAGACGGGAGACTCTAGC	omy-miR-XXXX-3p	TCAGGACAGACGGGAGACTCTAGC	68	24	/	/	/	/	0	/	/	/	/	/	/	/	/	/	/	/	/	/	/	/	/	/	/	1	/	/	/	/	/	0	0	113	0	/	/	0	/	/
miRNA_2219	scaffold_525	282188	282242	+	ExprMax=1409;ID=miRNA_2219;Name=miRNA_2219	170	ATTGGTTCTCAATTAGAGGCAGCTGTTTATCGTTGTCTCTGATTGGGGACCATAT	omy-miR-XXXX-5p	ATTGGTTCTCAATTAGAGGCA	55	21	/	/	/	/	0	/	/	/	/	/	/	/	/	/	/	/	/	/	/	/	/	/	/	3	/	/	/	/	rfam-other	0	0	908	0	/	/	0	/	/
miRNA_222	scaffold_11613	17769	17842	-	ExprMax=1048;ID=miRNA_222;Name=miRNA_222	155	TGACCGAATACAAACAGTTTAGCTATTCCCTCCGCAAGGCAATCAAACAAGCTAAGCGTCAGTACAGAGACAAA	omy-miR-XXXX-5p	GCTAAGCGTCAGTACAGAGACAAA	74	24	/	/	/	/	0	/	/	/	/	/	/	/	/	/	/	/	/	/	/	/	/	/	0	2	/	/	/	/	/	1	0	77	0	/	/	0	/	/
miRNA_2220	scaffold_52522	1456	1524	+	ExprMax=1113;ID=miRNA_2220;Name=miRNA_2220	195	GAGAGCATCCTGTCGGGCTGTATCGCCGCCTGGTAAGGCAACAGCACCGCCCGCGACCGCAGGGTTCTC	omy-miR-XXXX-5p	GAGAGCATCCTGTCGGGCTGTA	69	22	/	/	/	/	0	/	/	/	/	/	/	/	/	/	/	/	/	/	/	/	/	/	0	1	/	/	/	/	/	1	0	3182	0	1	127	0	/	/
miRNA_2221	scaffold_5256	25438	25488	+	ExprMax=1287;ID=miRNA_2221;Name=miRNA_2221	165	AATGGAATGGCATCAAACACATGGAAACATGTGTTTGACAACATTCCACTT	omy-miR-XXXX-5p	AATGGAATGGCATCAAACACATG	51	23	Gene	0	intron	0	0	/	/	/	/	/	/	/	/	/	/	/	/	/	/	/	/	/	/	1	/	/	/	/	/	1	0	513	0	/	/	0	/	/
miRNA_2222	scaffold_526	267477	267540	+	ExprMax=1552;ID=miRNA_2222;Name=miRNA_2222	190	TAGGTGATTGTAGCCCAGGAGTGGCTGATGGAACACTTCAGCTGGCTAGCTCCGGAATAATTTA	omy-miR-XXXX-5p	TAGGTGATTGTAGCCCAGGAG	64	21	/	/	/	/	0	/	/	/	/	/	/	/	/	/	/	/	/	/	/	/	/	/	/	/	/	/	/	/	/	1	0	263	0	/	/	0	/	/
miRNA_2223	scaffold_526	527498	527553	-	ExprMax=7142;ID=miRNA_2223;Name=miRNA_2223	207	CATGCTGGTTAAGTGTGCCTTGAATTCTAAATGAATCACAGACATTGTCACCAGCA	omy-miR-XXXX-3p	CATGCTGGTTAAGTGTGCCTTGA	56	23	Gene	0	intron	0	0	/	/	/	/	/	/	/	/	/	/	/	/	/	/	/	/	/	1	1	/	/	/	/	/	2	0	4860	0	/	/	1	0	1
miRNA_2224	scaffold_5268	25127	25184	+	ExprMax=1524;ID=miRNA_2224;Name=miRNA_2224	225	GTCCAGATGGGTTAGTGCAGTGTGGTTGCGATTGCGTCGTCTGTGGACCTATTTGGGC	omy-miR-XXXX-3p	TCGTCTGTGGACCTATTTGGGC	58	22	Gene	3073	CDS	3073	0	/	/	/	/	/	/	/	/	/	/	/	/	/	/	/	/	/	0	/	/	/	/	/	/	1	0	510	0	/	/	0	/	/
miRNA_2225	scaffold_527	175050	175108	+	ExprMax=2262;ID=miRNA_2225;Name=miRNA_2225	240	CCAAGGCTGTTGAGTCTGCCAATAAGAATGTAAGAATTGACAGAGTCGAAAGCCTTGGC	omy-miR-XXXX-3p	TGACAGAGTCGAAAGCCTTGGC	59	22	/	/	/	/	0	/	/	/	/	/	/	/	/	/	/	/	/	/	/	/	/	/	0	/	/	/	/	/	/	1	0	3650	0	/	/	0	/	/
miRNA_2226	scaffold_527	361000	361062	-	ExprMax=1709;ID=miRNA_2226;Name=miRNA_2226	150	GGCCTAGTATGGTTCTCAATCAGAGGCAGGTGTCGTTAGTTGTCTCTGATTGAGAATCATACT	omy-miR-XXXX-3p	GGCCTAGTATGGTTCTCAATCAGA	63	24	/	/	/	/	0	/	/	/	/	/	/	/	/	/	/	/	/	/	/	/	/	/	1	1	/	/	/	/	/	1	0	2419	0	/	/	0	/	/
miRNA_2227	scaffold_527	549526	549600	+	ExprMax=2489;ID=miRNA_2227;Name=miRNA_2227	165	TAGTAGGACAGAACTCTGCAGGCTATCTCCGCAGTAGATTGCAACACCGCCCCCTTTGGCCGGTCTATCTTGTCT	omy-miR-XXXX-5p	TAGTAGGACAGAACTCTGCAGGC	75	23	/	/	/	/	0	/	/	/	/	/	/	/	/	/	/	/	/	/	/	/	/	/	/	1	/	/	/	/	/	1	0	411	0	/	/	0	/	/
miRNA_2228	scaffold_5272	41267	41331	+	ExprMax=1832;ID=miRNA_2228;Name=miRNA_2228	180	CCTAAGTATGTTTCTCAATCAGGGACAACAATTGACAGCTGCCTCTGATTGAGAACCATACTAGG	omy-miR-XXXX-3p	TGATTGAGAACCATACTAGG	65	20	CDS	-7249	Gene	-7249	0	/	/	/	/	/	/	/	/	/	/	/	/	/	/	/	/	/	1	/	/	/	/	/	/	1	0	2813	0	/	/	0	/	/
miRNA_2229	scaffold_52767	1831	1894	+	ExprMax=1056;ID=miRNA_2229;Name=miRNA_2229	140	CGCTCTGTGCTTTTGTAGTTGACGTCATAATGTACGATGGAATATAGAAGCCTATGACGTAAAC	omy-miR-XXXX-3p	ATGGAATATAGAAGCCTATGACGT	64	24	/	/	/	/	0	/	/	/	/	/	/	/	/	/	/	/	/	/	/	/	/	/	/	1	/	/	/	/	/	1	0	4	0	/	/	0	/	/
miRNA_223	scaffold_1162	63728	63787	+	ExprMax=1125;ID=miRNA_223;Name=miRNA_223	220	TAAGTATGATTCTCAATCAGAGACAACTAATGACACCTGCCTCTGATTGAGAACCATACT	omy-miR-XXXX-5p	TAAGTATGATTCTCAATCAGAG	60	22	/	/	/	/	0	/	/	/	/	/	/	/	/	/	/	/	/	/	/	/	/	/	/	1	/	/	/	/	/	1	0	3478	0	/	/	0	/	/
miRNA_2230	scaffold_5280	42530	42587	-	ExprMax=428011;ID=miRNA_2230;Name=miRNA_2230	205	ATGACTTTGGACCCTATGTGACAGTAGAAAAAAAATCACATAGGAATAGAAAGCCATA	omy-mir-135-5p	TCACATAGGAATAGAAAGCCATA	58	23	/	/	/	/	1	0	3	miR-135c	0	11	/	/	/	/	/	/	/	/	/	/	/	/	/	1	/	mirbase	/	rfam-mirna	/	8	0	4	1	0	2	1	0	2
miRNA_2231	scaffold_52811	1677	1752	+	ExprMax=3311;ID=miRNA_2231;Name=miRNA_2231	170	TGTTTTAGTTTCTGTCTGTAGGCAGTGATCAACAAAATGTAGTCGTGGTCAGCTTTTCCGAAAGGAGAGCGGGGCA	omy-miR-XXXX-5p	TGTTTTAGTTTCTGTCTGTAGGC	76	23	/	/	/	/	0	/	/	/	/	/	/	/	/	/	/	/	/	/	/	/	/	/	0	/	/	/	/	/	/	1	0	481	0	/	/	0	/	/
miRNA_2232	scaffold_52876	1790	1848	-	ExprMax=2925;ID=miRNA_2232;Name=miRNA_2232	120	GCCTCAGGAGAGCTTCCGTCTTCAGCGGCGGTGGGACTGGATGGCCCAGACCTGGGTGC	omy-miR-XXXX-3p	GCCTCAGGAGAGCTTCCGTCTTCA	59	24	/	/	/	/	0	/	/	/	/	/	/	/	/	/	/	/	/	/	/	/	/	/	/	/	/	/	/	/	/	1	0	1	0	/	/	0	/	/
miRNA_2233	scaffold_53	32085	32147	+	ExprMax=2272;ID=miRNA_2233;Name=miRNA_2233	205	GCTCTTGTTCTCCATGGACTTTACAGTGTCCCAGAACGTTTTGGAGTTAGAGCTACAGGATGC	omy-miR-XXXX-3p	TTGGAGTTAGAGCTACAGGATGC	63	23	Gene	-5354	Gene	-5354	0	/	/	/	/	/	/	/	/	/	/	/	/	/	/	/	/	/	1	1	/	/	/	/	/	1	0	661	0	/	/	0	/	/
miRNA_2234	scaffold_53	851020	851080	-	ExprMax=216598;ID=miRNA_2234;Name=miRNA_2234	1225	AATGCCCTTTTAATATTGCACTGCTCATCTCAATACCCAGTAGTACAATAGAAAAGGGGCA	omy-mir-130-3p	ATGCCCTTTTAATATTGCACTG	61	22	3'UTR	-3068	3'UTR	-3068	1	0	9	miR-130d-3p	0	10	/	/	/	/	/	/	/	/	/	/	/	/	/	/	/	mirbase	/	rfam-mirna	/	8	0	4	1	0	2	1	0	1
miRNA_2235	scaffold_53	1760835	1760880	+	ExprMax=3083;ID=miRNA_2235;Name=miRNA_2235	185	TGACACTCAGTCCAGCAGTCAAGACTGTTGGGCTGACGGTTTCATT	omy-miR-XXXX-3p	CTGTTGGGCTGACGGTTTCAT	46	21	/	/	/	/	0	/	/	/	/	/	/	/	/	/	/	/	/	/	/	/	/	/	/	/	/	/	/	/	/	1	0	13	0	/	/	0	/	/
miRNA_2236	scaffold_531	417763	417814	-	ExprMax=4369;ID=miRNA_2236;Name=miRNA_2236	160	GCCTCAGATCCACAAAGTCCCTTCCACCAGGTTGCTGATGAGATATATTGGC	omy-miR-XXXX-3p	GCCTCAGATCCACAAAGTCCCTT	52	23	/	/	/	/	0	/	/	/	/	/	/	/	/	/	/	/	/	/	/	/	/	/	0	1	/	/	/	/	/	2	0	345	0	/	/	0	/	/
miRNA_2237	scaffold_5310	27015	27072	+	ExprMax=1136;ID=miRNA_2237;Name=miRNA_2237	200	AGTATGATTCTCAATCAGAGACAACTAATGACACCTGCCTCTGATTGAGAACCATACT	omy-miR-XXXX-3p	CCTCTGATTGAGAACCATACT	58	21	/	/	/	/	0	/	/	/	/	/	/	/	/	/	/	/	/	/	/	/	/	/	1	1	/	/	/	/	/	1	0	2854	0	/	/	0	/	/
miRNA_2238	scaffold_5310	39833	39909	-	ExprMax=15805;ID=miRNA_2238;Name=miRNA_2238	140	TATGGCTGTCTGAAGTGGTTCTCAATCAGAGGCAGGTGTTTATCGTTGTCTCTGATTGGGAACCATATTTAGGCAGC	omy-miR-XXXX-3p	GCTGTCTGAAGTGGTTCTCAATCA	77	24	/	/	/	/	0	/	/	/	/	/	/	/	/	/	/	/	/	/	/	/	/	/	/	1	/	/	/	/	/	0	0	200	0	/	/	0	/	/
miRNA_2239	scaffold_53130	30	97	+	ExprMax=2597;ID=miRNA_2239;Name=miRNA_2239	170	GCCCCATTCTTACGCCACTGACAAGGCTAGGATAGCCTTTGTTATTGAACTGCTGCGTGGAAGAGCTC	omy-miR-XXXX-3p	TATTGAACTGCTGCGTGGAAGAGC	68	24	/	/	/	/	0	/	/	/	/	/	/	/	/	/	/	/	/	/	/	/	/	/	/	1	/	/	/	/	/	1	0	14	0	/	/	0	/	/
miRNA_224	scaffold_1162	65240	65291	+	ExprMax=1136;ID=miRNA_224;Name=miRNA_224	1130	AAGTATGATTCTCAATCAGAGACAACTAATGCCTCTGATTGAGAACCATACT	omy-miR-XXXX-3p	CCTCTGATTGAGAACCATACT	52	21	/	/	/	/	0	/	/	/	/	/	/	/	/	/	/	/	/	/	/	/	/	/	1	1	/	/	/	/	/	1	0	2854	0	/	/	0	/	/
miRNA_2240	scaffold_53209	551	628	-	ExprMax=5095;ID=miRNA_2240;Name=miRNA_2240	146	TTGGTTGCGGGCCGTGTCAGTGGCACTGTATTGTCCTCAAAGCGGGCAAAAATAGGTCCACAGACGATGCAATCTCAA	omy-miR-XXXX-5p	GGTCCACAGACGATGCAATCTCAA	78	24	/	/	/	/	0	/	/	/	/	/	/	/	/	/	/	/	/	/	/	/	/	/	0	/	/	/	/	/	/	1	0	400	0	/	/	0	/	/
miRNA_2241	scaffold_533	53265	53331	+	ExprMax=12037;ID=miRNA_2241;Name=miRNA_2241	185	GTGAACAGCAGTTTTCAGTTCTTTCCACGGATTCTCGATTGGATTCAGGTCTGGACTTTGACTTGGC	omy-miR-XXXX-3p	TCAGGTCTGGACTTTGACTTGGC	67	23	mRNA	-2005	5'UTR	-2005	0	/	/	/	/	/	/	/	/	/	/	/	/	/	/	/	/	/	0	1	/	/	/	/	/	4	0	1076	0	1	15	0	/	/
miRNA_2242	scaffold_533	177658	177715	+	ExprMax=1136;ID=miRNA_2242;Name=miRNA_2242	200	AGTATGATTCTCAATCAGAGACAACTAATGACACCTGCCTCTGATTGAGAACCATACT	omy-miR-XXXX-3p	CCTCTGATTGAGAACCATACT	58	21	Gene	0	intron	0	0	/	/	/	/	/	/	/	/	/	/	/	/	/	/	/	/	/	1	4	/	/	/	/	/	1	0	2854	0	/	/	0	/	/
miRNA_2243	scaffold_533	571479	571536	+	ExprMax=3990;ID=miRNA_2243;Name=miRNA_2243	235	ATTGGTATTTTCACATCAGATCTTTTTCAGAGCTGGTCTGATTGGTCAAAATACCAAT	omy-miR-XXXX-3p	TCTGATTGGTCAAAATACCAAT	58	22	/	/	/	/	0	/	/	/	/	/	/	/	/	/	/	/	/	/	/	/	/	/	1	/	/	/	/	/	/	1	0	92	0	/	/	0	/	/
miRNA_2244	scaffold_534	145412	145476	+	ExprMax=1918;ID=miRNA_2244;Name=miRNA_2244	145	TCACAGAACCGCTTGTTGCAATTTAGATGAGGCTCTCTTGTTCAGATATCGGTAAGTGGACTGGA	omy-miR-XXXX-3p	TCAGATATCGGTAAGTGGACTGGA	65	24	Gene	-3955	Gene	-3955	0	/	/	/	/	/	/	/	/	/	/	/	/	/	/	/	/	/	0	1	/	/	/	/	/	1	0	529	0	/	/	0	/	/
miRNA_2245	scaffold_53417	82	136	-	ExprMax=2213;ID=miRNA_2245;Name=miRNA_2245	190	GCATTTCACTGTGAGGTCTACTACACCTGTTGTATTCAGCATTTCACTGTGAGGT	omy-miR-XXXX-3p	GCATTTCACTGTGAGGTCTACTA	55	23	/	/	/	/	0	/	/	/	/	/	/	/	/	/	/	/	/	/	/	/	/	/	/	1	/	/	/	/	/	1	0	146	0	/	/	0	/	/
miRNA_2246	scaffold_5349	4123	4200	-	ExprMax=1673;ID=miRNA_2246;Name=miRNA_2246	165	TATGTCAGAGTCAAGGCCCGCGGGCCACATCCGGCCCGCAAGAAGGTTTTTTACGGCCCCTGGGATGATCTTGATTTA	omy-miR-XXXX-5p	GCCCCTGGGATGATCTTGATTTA	78	23	/	/	/	/	0	/	/	/	/	/	/	/	/	/	/	/	/	/	/	/	/	/	/	3	/	/	/	/	/	1	0	19	0	/	/	0	/	/
miRNA_2247	scaffold_535	514803	514875	+	ExprMax=1825;ID=miRNA_2247;Name=miRNA_2247	155	TATAATAGAGACAGTAGATCTAGCTGAAATGTCATAATATAAATGAGACAGTAGATCTAGCAGGTCTATAATA	omy-miR-XXXX-5p	TATAATAGAGACAGTAGATCTAGC	73	24	mRNA	4000	mRNA	4000	0	/	/	/	/	/	/	/	/	/	/	/	/	/	/	/	/	/	0	/	REPEAT	/	/	/	/	1	0	280	0	/	/	0	/	/
miRNA_2248	scaffold_535	540225	540289	+	ExprMax=394805;ID=miRNA_2248;Name=miRNA_2248	200	ACAGAACTTAGCTTATTGATGAGCATTGAGCTAAAATGATTTGTTCACAGTGGCTAAGTTCAGTG	omy-mir-27-3p	TTCACAGTGGCTAAGTTCAGT	65	21	/	/	/	/	1	0	5	miR-27e	0	7	/	/	/	/	/	/	/	/	/	/	/	/	/	/	/	mirbase	/	rfam-mirna	/	8	0	3	1	0	1	1	0	2
miRNA_2249	scaffold_53559	16	63	+	ExprMax=1112;ID=miRNA_2249;Name=miRNA_2249	190	TTTGACATGAAGGCAGGAGTATCTGTGTATCTGTGCCGTCATTATAAA	omy-miR-XXXX-5p	TTTGACATGAAGGCAGGAGTATC	48	23	/	/	/	/	0	/	/	/	/	/	/	/	/	/	/	/	/	/	/	/	/	/	/	1	/	/	/	/	/	0	0	12	0	/	/	0	/	/
miRNA_225	scaffold_1162	179148	179211	-	ExprMax=1100;ID=miRNA_225;Name=miRNA_225	230	CCAGACTAAGCATACTCTTGGACTAAATACCATGTTTAATAGTCCAGAAATAGACTTATTCTGG	omy-miR-XXXX-3p	CCAGACTAAGCATACTCTTGGA	64	22	mRNA	0	intron	0	0	/	/	/	/	/	/	/	/	/	/	/	/	/	/	/	/	/	/	1	/	/	/	/	/	0	0	1	0	/	/	0	/	/
miRNA_2250	scaffold_536	81665	81725	-	ExprMax=9431;ID=miRNA_2250;Name=miRNA_2250	1238	AGCACAGATTTATCTGATGTCTTCTTTAAGTAATAAGAAGTAACATCATTCAAAGCTGCCT	omy-miR-723-3p	AGCACAGATTTATCTGATGTCT	61	22	/	/	/	/	1	0	1	miR-723-5p	/	/	/	/	/	/	/	/	/	/	/	/	/	/	/	/	/	mirbase	ssa-mir-723-1	/	/	7	0	4	0	/	/	1	0	2
miRNA_2251	scaffold_53606	380	433	+	ExprMax=4978;ID=miRNA_2251;Name=miRNA_2251	190	TCAAGTTTAGATTGTAGGATGGCTGGGGTGTTAAGCATGTTCCAGTTTAGGTTG	omy-miR-XXXX-5p	TCAAGTTTAGATTGTAGGATGGC	54	23	/	/	/	/	0	/	/	/	/	/	/	/	/	/	/	/	/	/	/	/	/	/	0	1	/	/	/	/	/	1	0	103	0	/	/	0	/	/
miRNA_2252	scaffold_53635	667	721	+	ExprMax=3199;ID=miRNA_2252;Name=miRNA_2252	185	TAGAATTTCTAAGCAAACAGCTGTAGGCAGGGCTTTCTCCTATAGAGCTCATTTT	omy-miR-XXXX-5p	TAGAATTTCTAAGCAAACAGC	55	21	/	/	/	/	0	/	/	/	/	/	/	/	/	/	/	/	/	/	/	/	/	/	/	1	/	/	/	/	/	1	0	2031	0	/	/	0	/	/
miRNA_2253	scaffold_53646	2586	2667	+	ExprMax=3660;ID=miRNA_2253;Name=miRNA_2253	140	GATCTAGCTGGTCTGTCATATTATAATAGAGAAGGTAGATCTAGCTGGTCTGTCATAATATAATAGAGACAGTAGATCTAGC	omy-miR-XXXX-3p	TAATATAATAGAGACAGTAGATC	82	23	5'UTR	-91	5'UTR	-91	0	/	/	/	/	/	/	/	/	/	/	/	/	/	/	/	/	/	0	1	/	/	/	/	/	1	0	287	0	/	/	0	/	/
miRNA_2254	scaffold_53648	2553	2619	-	ExprMax=2213;ID=miRNA_2254;Name=miRNA_2254	190	TATTCAGCATTTCACTGTGAGGTCTACTACACCTGTTGTATTCAGCATTTCACTGTGAGGTCTACTA	omy-miR-XXXX-5p	GCATTTCACTGTGAGGTCTACTA	67	23	/	/	/	/	0	/	/	/	/	/	/	/	/	/	/	/	/	/	/	/	/	/	/	/	/	/	/	/	/	1	0	146	0	/	/	0	/	/
miRNA_2255	scaffold_53670	2595	2659	+	ExprMax=1338;ID=miRNA_2255;Name=miRNA_2255	180	TGTACCGAGTCAATGTGGAGGCTATATACAGGGGGTACCGGTACAGAGTCAATGTGGAGGCTATA	omy-miR-XXXX-3p	TACAGAGTCAATGTGGAGGCTATA	65	24	/	/	/	/	0	/	/	/	/	/	/	/	/	/	/	/	/	/	/	/	/	/	/	1	/	/	/	/	/	1	0	1242	0	/	/	0	/	/
miRNA_2256	scaffold_5376	25850	25915	+	ExprMax=2144;ID=miRNA_2256;Name=miRNA_2256	1135	TAAACGTGGACTTTGGAGATCAGGTAGTTTTAATCAAGCAGAACTGACTCTCTGCATCTTGCATCT	omy-miR-XXXX-5p	TAAACGTGGACTTTGGAGATCAGG	66	24	mRNA	3245	mRNA	3245	0	/	/	/	/	/	/	/	/	/	/	/	/	/	/	/	/	/	/	1	/	/	/	/	/	1	0	29	0	/	/	0	/	/
miRNA_2257	scaffold_538	236312	236365	-	ExprMax=3140;ID=miRNA_2257;Name=miRNA_2257	210	TATGTTTCCCAATCAGAGACAACGACAAACACCTGCCACTGATTGAGAACCATA	omy-miR-XXXX-3p	TATGTTTCCCAATCAGAGACAA	54	22	5'UTR	-2870	Gene	-2870	0	/	/	/	/	/	/	/	/	/	/	/	/	/	/	/	/	/	1	9	/	/	/	/	/	1	0	37	0	/	/	0	/	/
miRNA_2258	scaffold_538	388376	388441	-	ExprMax=3050;ID=miRNA_2258;Name=miRNA_2258	170	CATGATTATTAGAAAGCAAATTACGGACTCCTCTTTAAATCTGCGTATTCCTTCAAAGCTCAGTTG	omy-miR-XXXX-5p	GCGTATTCCTTCAAAGCTCAGTTG	66	24	/	/	/	/	0	/	/	/	/	/	/	/	/	/	/	/	/	/	/	/	/	/	0	3	/	/	/	/	/	1	0	309	0	/	/	0	/	/
miRNA_2259	scaffold_538	481105	481183	+	ExprMax=2165;ID=miRNA_2259;Name=miRNA_2259	150	CATGAGAAATGCTACAATATCGGCATGTATTGGGGTTGTCTACAGCAGAGTTGGCTGTAGTATTAGCATTAGCTGTGGC	omy-miR-XXXX-3p	TGTAGTATTAGCATTAGCTGTGGC	79	24	mRNA	0	intron	0	0	/	/	/	/	/	/	/	/	/	/	/	/	/	/	/	/	/	/	1	/	/	/	/	/	1	0	12	0	/	/	0	/	/
[truncated: 1,870 more rows]
[truncated: 18 more columns]
