# Supplementary material for: Characterization of an extensive rainbow trout miRNA transcriptome by next generation sequencing
Source: BMC Genomics. 2016 Mar 1;17:164. doi: 10.1186/s12864-016-2505-9 (PMC4774146; doi:10.1186/s12864-016-2505-9)
Supplement: Additional file 6: — List of novel miRNA in the rainbow trout. The list of the 94 predicted new miRNA loci that have been discovered with high confidence in the study. For each loci, the file gives information about: name, miRNA locus ID (same name as in Additional file 4), chromosome location, start and stop of the pre-miR, strand, length of the pre-miR, prediction score, DNA sequence of the pre-miR. (XLSX 13 kb) [file 12864_2016_2505_MOESM6_ESM.xlsx]

## Sheet: Sheet1
name	miRNA ID	Chromosome	Start	Stop	Strand	Length	Prediction score	Dna sequence	Structure
new-miR-1	miRNA_1054	scaffold_2270	44696	44763	1	68	1135	TCAGGTGGTCCACCTTCCCTGTGGCCGACATAGTTGCTGTATGGACAGTGGAGAGGACATGGACTTCT	...((.((((((((((((((((..((((((.......))).))))))).))).)))...)))))).))
new-miR-2	miRNA_1064	scaffold_2282	71681	71748	1	68	1140	CTGACGTGATGAGTCATCATTACCGCCCCAGTCTGATGTAACGCTGACTGATTGGTTACTCTCTGATC	..(..(((((((....)))))))..)....(((.((.(((((............)))))..)).))).
new-miR-3	miRNA_1076	scaffold_22988	556	621	-1	66	1090	ATATGGTTCCCAATCAGAGACAACGATAAACACCTGCCTCTGATTGAGAACCACTCCAGACAGCCA	...((((((.(((((((((.((............)).))))))))).)))))).............
new-miR-4	miRNA_1106	scaffold_23418	2905	2975	-1	71	1160	ACATTTGATCACACCCGTACATTTCGGGGCTGGGATAAGATCCAATATAATGTAGATTCTCCTCAGATGTG	((....).)((((((((.......)))).((((((...((((............)))).))).))).))))
new-miR-5	miRNA_1116	scaffold_23691	2451	2521	1	71	1125	TGTAGGTTCCATCTAATAGAGCGGCCCTCTACCCCGCATGTCTGATCTTCATGGACGACGTAGGGAAGGGC	(((((((...))))......)))(((((...(((...(((((.(.(((....))))))))).))).)))))
new-miR-6	miRNA_1124	scaffold_2391	80655	80730	1	76	1150	TGTCAACTCGACGTAGGATCAGGCAAAACCCTCGAGTTGCGTACCTTATGCAGGTCCGGTCCTCGGTTGGTTGCCA	...((((.((((..(((((((((......))).((.(((((((...))))))).)).))))))..))))))))...
new-miR-7	miRNA_1154	scaffold_244	1136744	1136815	1	72	1125	TGGTCTGTGATGAAAAATCTTGTACTCAAAACGCTGAAAACCCTGATGTTTAATAGGATTTATCTGAGACCT	..((((..(((((...((((((((((((...............))).))...))))))))))))..))))..
new-miR-8	miRNA_1243	scaffold_267	691378	691453	1	76	1115	CTATATACAGGTGGTACCGGTACAGAGTCAATGTGGAGGCTCTATACAGGGGGTACCGGTACAGAGTCAATGTGGA	((...(((.((((.(.((.(((.((((((........)))))).))).)).).)))).)))...))((......))
new-miR-9	miRNA_1267	scaffold_27058	1296	1349	-1	54	1175	TAGGCGTGTCACTGCGTGTCACAGTCACTGCTTGCGCACGGGGCCACGCTCTGC	..((((((...((.(((((((.(((....))))).))))).)).))))))....
new-miR-10	miRNA_1275	scaffold_27248	1265	1335	1	71	1235	TGTCTGCTGATAGAATGATGGACAACAGTAGCTCCACATCAGTCAGTGCTGTCTGCTGATAGAATGATGGA	(((((((((................))))))....)))((.((((...(((((....)))))..)))).))
new-miR-11	miRNA_1287	scaffold_2759	7424	7480	1	57	1180	CTAGACACGGGTCTTAGGATTGGGGAGGGTAAACTGATCCTAGATCTGTGTCTGCGG	.(((((((((((((.((((((((..........)))))))))))))))))))))...
new-miR-12	miRNA_1314	scaffold_280	277429	277503	1	75	1120	GACTGGATAGTCCATCATTGATTACAAGCTGTAGGGTGTGTGCACTGTAGCTGAAGTCTGGAAGCTCTGCCAGTC	..((((.(((((((.....((((.((.(((((((.((....)).))))))))).))))))))....)))))))..
new-miR-13	miRNA_1341	scaffold_28633	309	390	1	82	1175	TCTGGACAGACGGGAGACTCTAGCCTCTCTGGACAGACAGGATACTCTAGCAGCTCTGGACAGACGGGAGACTCTAGCAGCT	((((......))))((.(((((((((.((((..(((((.(..........).).))))..)))).))).....)))).))))
new-miR-14	miRNA_1364	scaffold_29121	453	551	1	99	1110	TGCTGCTGTTAAACCAACCGGGAGACTCACGACATCCATCCTGGACAGGAACCAGGGACTGGAGGTCTCTCCTCTTTCTGTGGGCAGCTGTGGGCCTCT	(((.((((((.........((((((.....(((.((((((((((.......))))))..)))).))))))))).........)))))).)))((...))
new-miR-15	miRNA_1422	scaffold_305	831990	832084	-1	95	1166	CTGATGGAACTCTTCAGCTGGCTAGCTCCGGAATAATTGATGTTTGCTCCGGGGTCAACGTAAGCCGATAGTCACACGGATAGCAGCTAGCTAGC	((((.(.....).))))(((((((((((((((.(((.......))).)))))(((........)))....(((.....)))...)))))))))).
new-miR-16	miRNA_1444	scaffold_310	182913	182974	1	62	1175	TGACCAGTGAACTGAGATAAGGCGGAGCTTTACTTAGCATGGACTTGTAGATGACCTGGAGC	...((((.(..(((((.((((((...)))))))))))(((..........))).)))))...
new-miR-17	miRNA_1452	scaffold_3131	2184	2259	1	76	1220	TCGCTGGAGACCCCGGACTGGGGACCGTCGCTGGAGACCCCGGACTGGGGACCGTCGCTGGAGACCCCGGACTGGG	((.((((.((((((((.((((((.((......))...)))))).))))))....)).)))).))(((......)))
new-miR-18	miRNA_1483	scaffold_3190	25120	25182	1	63	1175	TGGGAACTGGGAAATCTCAGACTTCAGTGTGCTCAAGACAACTGGGAACTGGGAAATCTCAGA	......((((((..((((((..((((((((.......)).))))))..))))))..)))))).
new-miR-19	miRNA_1485	scaffold_31911	659	751	-1	93	1167	TAGTAGACCGGTGACGACGACCGCCGAGCACCTCCCCGAACAGGAAGAGGAGCCACCTTCGGTGGGAGCTAGTAGACCGGTGACGACGACCGC	..((..((((((.((..(..(((((((((.((((.((.....))..)))).)).....)))))))..)...))..))))))....))......
new-miR-20	miRNA_1498	scaffold_32261	29	102	1	74	1170	CTCACGACATCCATCCTGGACAGGAACCAGGGACTGGAGGTCTCTCCTCTTTCTGTGGGCAGCTGTGGGCCTCT	((((((...((((((((((.......)))))((..(((((.....))))).)).)))))....)))))).....
new-miR-21	miRNA_1503	scaffold_32373	4	82	-1	79	1185	TCTGGACAGACGGGAGACTCTGGCCGCTCTGGACAGACGGGAGACTCTGGCCGCGTCTGGACAGACGGGAGACTCTGGC	(((....)))(.((((.(((...(((.((((..((((((((.........)).))))))..)))))))))).)))).).
new-miR-22	miRNA_1563	scaffold_34	2179158	2179228	-1	71	1175	ACCTAGGAAGAAACCTAGAGAGGAACCAGGCTATGTGGGGTGGCCAGTCCTCTTCTGGCTGTGCCGGGTGG	..(((((......)))))((((((....((((((.....))))))..))))))((((((...))))))...
new-miR-23	miRNA_1630	scaffold_35695	2238	2319	-1	82	1210	TGGGGATCCTCGAGTAACCCTGGGGATCCTCGAGTCACCCTGGAGATCCTCGAGTCACCCTGGGGATCCTCGAGTAACCCTG	..(((...((((((...((((((((...((((((((........))..))))))...))))))))...))))))...)))..
new-miR-24	miRNA_1684	scaffold_3712	13856	13916	1	61	1230	AACATTCATTGCTGTCGGTGGGTTTAACTATGTGGAAAAACTCGCTGAACAATGAATGCAA	..(((((((((...(((((((((((..((....))..))))))))))).)))))))))...
new-miR-25	miRNA_1774	scaffold_39508	2088	2154	1	67	1210	TATTCCCTATGTAGAGCACTACTTTTGAACAGTGCTCTATAGGTAGTGCACTGCAATAGGGAATAGT	.(((((((((((((.(((((((((.((.(......).)).))))))))).)))).)))))))))...
new-miR-26	miRNA_1788	scaffold_3992	32662	32746	1	85	1147	ATCTGGAAGAGTCTGGTCGACTGGCCAGATCTGGAAGAGTCTGGTCGACTGGCAGATCTGGAAGAGTCTGGTCGACTGGCAGATC	.((((.......(((((((((((((((((((((....((((.....))))..)))))))))......))))))))))))))))..
new-miR-27	miRNA_1829	scaffold_409	828763	828831	1	69	1165	TGGGAAGGATTGAGCGAAGTCTGCGGCTCATCAACATCTGGGCTGGTGATTTGAAGTTGTCAACTGGAG	(.(((.(...(((((..........)))))....).))).).((((((((........))).)))))..
new-miR-28	miRNA_1844	scaffold_41242	337	398	1	62	1195	CATGGGCCTCTTGGCTGCACCTCTGATCAGTCTTCTCCTTGTATGAGCTGAAAGTTTAGAGG	....((((....))))...(((((((.(..((..(((.......)))..))..).)))))))
new-miR-29	miRNA_1861	scaffold_42024	2119	2188	1	70	1218	CGTCGTTGCAGGTACTGTTCAGGATGTCTCCCACCCTGGTGGTCAGGACCTGGCAGACGGCCCCTAGTCA	((((....(((((.(((.(((((.((.....)).)))))....))).)))))...))))...........
new-miR-30	miRNA_1885	scaffold_428	173161	173236	1	76	1220	TCTGATGGGACTGTAGATCTGTAGTCTCCTCAGCCTCCCTGAGTGACTCTCTGATCTGATGGGACTGTAGATCTGT	(((...)))((...((((((((((((((.((((..((...(((.....))).)).)))).))))))))))))))))
new-miR-31	miRNA_1911	scaffold_4333	25106	25182	-1	77	1160	TATCATCTTTGAAACATCATCAGGTGTATGAAGGACTGACACCTTGCGCCTCTTCTCGATGTTGGCAAAAGATCGAT	..((((((((..((((((...(((((((...(((.......))))))))))......))))))....)))))).)).
new-miR-32	miRNA_1920	scaffold_436	517986	518056	-1	71	1160	ACATTTGATCACACCCGTACATTTCGGGGCTGGGATAAGATCCAGCATAATGTAGATTCTCCTCAGATGTG	.(((((((.....((((.......))))(((((........)))))................)))))))..
new-miR-33	miRNA_1922	scaffold_43650	1064	1120	1	57	930	TGAACAGGGAGTACAGGAGAGGGCTGAAAACACACCCTTGTGGGGTCCCAGTGTTGA	..((((((((.(.((.(((.((..((....))..))))).)).).))))..))))..
new-miR-34	miRNA_1956	scaffold_446	20464	20532	-1	69	1196	ATACTGTACATTTGTGATTGAGTGTACTCACTGACCCATCACATTTATACTGTACATTTGTGATTGAGT	(((((...............)))))(((((.......((((((...............)))))))))))
new-miR-35	miRNA_200	scaffold_11436	16416	16480	-1	65	1220	AACAGAAGTGAGAAGCGATCTCCCTTTCTACTAAACAGAAGTGAGAAGCGATCTCTCTTTCTACT	...(((((.((((.((..((((.((((..........)))).)))).))..))))..)))))...
new-miR-36	miRNA_2159	scaffold_50760	2504	2591	1	88	1185	TCTAGTAGAGCTGTGTTGTGATGGGCCAGGTCTAGTAGAGCTGTGTTGTGATGGGGATGGGTCTAGTAGAGCTGTGTTGTGATGGGCC	((((.((((.((((.((......((((((.(((...))).))).)))......)).)))).)))).))))(((((......))))..)
new-miR-37	miRNA_2160	scaffold_50760	2385	2470	1	86	1160	TCTAGTAGAGCTGTGTTGTGATGGGCCAGGACTAGTAGAAATGTGTTGTGATGGCCGGGTCTAGTAGAGCTGTGTTGTGATGGGCT	((((.(((..(((.(((......))))))..))).))))(..((..(((.((((((((.(((...))).))).))))).))).)))
new-miR-38	miRNA_2174	scaffold_5113	1288	1351	-1	64	1210	TGGAAACCAAACTGATATGCTCTGTGAAACAATGGTGAAATGGATCGTATCAGTTTGGATTCCA	..(((.(((((((((((((.(((((...((....))...))))).))))))))))))).)))..
new-miR-39	miRNA_2176	scaffold_512	334064	334136	1	73	1155	TATCATCTTTGAAACATCATCAGGTGTATGAAGGACTGACACCTTGCGCCTCTTCTCGATGGTGGCAAAATAT	.......((((...((((((((((((((...(((.......))))))))))......))))))).))))....
new-miR-40	miRNA_2210	scaffold_52092	95	167	1	73	1220	TGTCTGCTGATAGAATGATGGAGGACAGTAGCTCCACATCAGTCAGAGTGCTGTCTGCTGATAGAATGATGGA	..((((((((.....((.(((((........))))))))))).))))...(((((............))))).
new-miR-41	miRNA_224	scaffold_1162	65240	65291	1	52	1130	AAGTATGATTCTCAATCAGAGACAACTAATGCCTCTGATTGAGAACCATACT	..(((((.(((((((((((((.((.....)).))))))))))))).))))).
new-miR-42	miRNA_2256	scaffold_5376	25850	25915	1	66	1135	TAAACGTGGACTTTGGAGATCAGGTAGTTTTAATCAAGCAGAACTGACTCTCTGCATCTTGCATCT	.......(((.....(((((((((.((((....((.....))...)))).)))).)))))...)))
new-miR-43	miRNA_2285	scaffold_5494	2851	2917	1	67	1196	TATATCAGGTCTGTTACCAGGCTAGCTAGATCCTGTTATTGGAGATATATCAGGTCTGTTACCAGGC	(......)(((((.((.((((((...((..(((.......)))..)).....)))))).)).)))))
new-miR-44	miRNA_2286	scaffold_5494	2761	2827	1	67	1196	TATATCAGGTCTGTTACCAGGCTAGCTAGATCCTGTTATTGGAGATATATCAGGTCTGTTACCAGGC	(......)(((((.((.((((((...((..(((.......)))..)).....)))))).)).)))))
new-miR-45	miRNA_2348	scaffold_56523	451	545	-1	95	1141	CTGATGGAACTCTTCAGCTGGCTAGCTCAGGAATAATTTATGTTTGCTCCGGGATCGACGTAAGCCAATAGTCACACGGATAGCAGCTAGCTAGC	((((.(.....).))))((((((((((...(((((.....)))))((((((.....(((...........)))...))))..)))))))))))).
new-miR-46	miRNA_2366	scaffold_57476	1965	2035	-1	71	1110	CTACCTAAGTATGATTCTCAATCAGAGACAACTAATGACACCTGCCTCTGATTGAGAACCATACTAGGCCG	...((((.(((((.(((((((((((((.((............)).))))))))))))).)))))))))...
new-miR-47	miRNA_2382	scaffold_58	1924246	1924323	1	78	1160	GTTGTGTGTGGTTGATAGAGACTATAAACGTGGACTTTGGAGATCAGGTAGTTTTAATCAAGCAGAACTGACTCTCTG	(((((.(((((((......))))))).))...)))(..(((((((((...((((.....))))....)))).))))))
new-miR-48	miRNA_2391	scaffold_58557	875	920	-1	46	1125	TATGTACACCTCTGAACACCCTTTGGATGTTCAGGATCTGGGAATA	........((((((((((((....)).))))))))....)).....
new-miR-49	miRNA_243	scaffold_1187	34011	34067	1	57	930	TGAACAGGGAGTACAGGAGAGGGCTCAGAACGCACCCTTGTGGGGTCCCAGTGTTGA	..((((((((.(.((.(((.((((.......)).))))).)).).))))..))))..
new-miR-50	miRNA_2472	scaffold_61204	12	102	-1	91	1120	TTTTGGAAAAAGTCGCTAATGCGTCTTTAAGTCACTATCCTGGCCCATCTCTGTCAATTTCCCTTGAAACAAGATACCGGGCTCTGCAAGA	(..(((..((((.(((....))).))))...)))..)((.((((((((((...((((......))))....))))...))))....)).))
new-miR-51	miRNA_2549	scaffold_64	1575960	1576030	-1	71	1110	CTACCTAAGTATGATTCTCAATCAGAGACAACTAACGACACCTGCCTCTGATTGAGAACCATACTAGGCCG	...((((.(((((.(((((((((((((.((............)).))))))))))))).)))))))))...
new-miR-52	miRNA_2555	scaffold_643	431120	431194	-1	75	1110	GACTGGACAGGCCATCATTGATTACAAGCTGTAGGGTGTGTGCACTGTAGCTGAAGTCTGGAAGCTCTGCCAGTC	..((((.(((((..(((..((((.((.(((((((.((....)).))))))))).)))))))..)).)))))))..
new-miR-53	miRNA_2633	scaffold_67053	2160	2228	1	69	1190	TGTCTGCTGATAGAATGATGGAGAACAGCAGCTCCACATCAGAGTGCTGTCTGCTGATAGAATGATGGA	.(.((((((................)))))))..(.(((((.....(((((....)))))..)))))).
new-miR-54	miRNA_2651	scaffold_67583	95	163	-1	69	1196	ATACTGTACATTTGTGATTGAGTGTACTCACAGACCAATCACATGTATACTGTACATTTGTGATTGAGT	.....(((((((((....)))))))))......(((((((((((((((...)))))..)))))))).))
new-miR-55	miRNA_2683	scaffold_687	264800	264859	1	60	1245	TCGCTGGAGACCCCGGACTGGGGACCGTCGCTGGAGACCCCGGACTGGGGACCGTCGGTG	.((.(((...((((((.((((((.((......))...)))))).)))))).))).))...
new-miR-56	miRNA_2743	scaffold_708	198476	198542	-1	67	1139	TAAGTATGATTCTCAATCAGAGACAACTAATGACACCTGCCTCTGATTGAGAACCATACTAGGCCGA	..((((((.(((((((((((((.((............)).))))))))))))).)))))).......
new-miR-57	miRNA_2797	scaffold_73398	439	503	1	65	1190	GCCTGGTCTAGTAGAGCTGTGTTGTGATGGGCTGGGTCTAGTAGAGCTGTGTTGTGATGGGCCGG	(((..((((((((......))))).))).)))(.((((((.((.(((...))).)).)))))).)
new-miR-58	miRNA_2834	scaffold_74722	1562	1630	1	69	1180	CCTTGGTTGGTGACAGAAGCACCAGATCATCAGCAAACAGTAGACATTTGACTTCGGATTCTAGCAGGG	(..(((((((((.(....)))))).))))...)(......((((.(((((....))))))))).....)
new-miR-59	miRNA_285	scaffold_122	24764	24828	-1	65	1143	CTTTGACTACGACCTCAGATCAGACGAGACAACCCGCTGAATTTAAGCATATTACTAAGCGGAGG	(((..........((.(((((((.((........))))).)))).)).........)))(....)
new-miR-60	miRNA_2853	scaffold_757	298115	298189	1	75	1115	GGCTGGATAGGCCATCATTGATTACAAGCTGTAGGGTGTGTGCACTGCAGCTGAAGTCTGGAAGCTCTGCCAGTC	..((((.(((((..(((..((((.((.(((((((.((....)).))))))))).)))))))..)).)))))))..
new-miR-61	miRNA_2855	scaffold_75832	1982	2053	1	72	1165	GTTAGAGCGTTGGACTAGTAACCAGCAGGTAGCCTAGTAGTTAGAGCGTTGGACTAGTAACCAGCAGGTAGC	......(((((((((((((..(((((...((((......))))....)))))))))))..))))).....))
new-miR-62	miRNA_288	scaffold_1221	158736	158801	-1	66	1125	CTGGTACGGACGAGCCTCTGGGGCGAGACTGAACAGAGACAAGACAGAGGCCCAATTCTTCGGACC	...((.((((.(((((((((........................))))))).....)))))).)).
new-miR-63	miRNA_2943	scaffold_7974	4732	4800	-1	69	1145	TATAAACGTGGACTTTGGAGATCAGGTAGTTTTAATCAAGCAGAACTGACTCTCTGCATCCTGCATCCA	(......)((((....(((...((((.((((....((.....))...)))).))))..)))....))))
new-miR-64	miRNA_2960	scaffold_79934	1623044	1623121	1	78	1195	TCTGGAAGAGTCTGGTTGACTGGCAGATCTGGAAGAGTCTGGTTGACTGGCAGATCTGGAAGAGTCTGGTTGACTGGC	(((...)))(((.((((((((((((((((((....((((.....))))..)))))))).......)))))))))))))
new-miR-65	miRNA_2998	scaffold_81	1787983	1788046	-1	64	1139	TAAGTATGATTCTCAATCAGAGACAACTAACCACACCTGCCTCTGATTGAGAACCATACTAGGC	..((((((.(((((((((((((.((............)).))))))))))))).))))))....
new-miR-66	miRNA_30	scaffold_10045	14728	14799	-1	72	1239	TGATATATTACTGTGACTGTCACCCTGATATATTACTGTGACTGTCACCCTGATATATTACTGTGACTGTCA	((.........))((((.(((((..((((((((((..((((...))))..))))))))))..))))).))))
new-miR-67	miRNA_3043	scaffold_848	442978	443047	1	70	1245	TTGCATGCACTATCACAACAGCTGTTAATCACTTGGGCTGTTGTTACATTGCATGCACTATCACAACAGC	.((((((((.....(((((((((............))))))))).....))))))))((........)).
new-miR-68	miRNA_3075	scaffold_873	57901	57971	-1	71	1160	ACATTTGATCACACCCGTACATTTCGGGGCTGGGATAAGATCCAATATAATGTAGATTCTCCTCAGATGTG	((....).)((((((((.......)))).((((((...((((............)))).))).))).))))
new-miR-69	miRNA_3081	scaffold_8755	8500	8565	-1	66	1165	CTGGTACGGACGAGCCTCTGGGGCGAGACTGAACAGAGACAAGACAGAGGCCCAATTCTTCGGACC	...((.((((.(((((((((........................))))))).....)))))).)).
new-miR-70	miRNA_3093	scaffold_8821	25783	25853	1	71	1200	CTACATCATGCAGCAGCTGTAGTCTGTAGCTGTAGAGTAATTACACTTCTACATCATGCAGCAGCTGTAGT	........((((((.((((((...(((((.(((((.....)))))...)))))...)))))).))))))..
new-miR-71	miRNA_310	scaffold_12477	12284	12341	1	58	1205	TACAGAGTTTTTCCTTGTCAGGTTTACATGGTGGCCTGGTCAAGTTCAAACTCTGGGC	..((((((((...(((((((((((........))))))).))))...))))))))...
new-miR-72	miRNA_3100	scaffold_8909	19608	19669	1	62	1230	TCGCTGGAGACCCCGGACTGGGGACCGTCGCTGGAGACCCCGGACTGGGGACCGTCACTGGA	..(.(((...((((((.((((((.((......))...)))))).)))))).))).)......
new-miR-73	miRNA_3118	scaffold_90	1441828	1441886	-1	59	1185	TCAATTGTACCTATGTAATACAATTATATATCGGTTATAAACACATTTACAATGACGGG	(.(((((((.........)))))))....)((.(((((.............))))).))
new-miR-74	miRNA_3120	scaffold_90	1563676	1563760	1	85	1115	TGCCGTCGGACAGAGACCGTCTGGCCTGAGCAGGAGGAGAGCAGGGCCTTTGTTCCTGAATGTTAGACCTCTTGAGAGGATTGGC	....(((((((.......))))))).....((((((.((((......)))).))))))...(((((.((((....)))).)))))
new-miR-75	miRNA_3150	scaffold_9195	24358	24427	1	70	1218	CGTCGTTGCAGGTACTGTTCAGGATGTCTCCCACCCTGGTGGTCAGGACCTGGCAGACGGCCCCTAGTCA	((((....(((((.(((.(((((.((.....)).)))))....))).)))))...))))...........
new-miR-76	miRNA_3168	scaffold_9314	24153	24247	1	95	1115	TATCGACTGAAAACATGGCAAACGTTGTTTAGAATCAATCATCAAGGTGTTTTTCACATATCTCTTCATTGATACATCGTTCTTGGACACATGGT	.((.((.(..(((((((.....)).)))))..).)).)).((((..((((((...((.((((........))))....))....)))))).))))
new-miR-77	miRNA_3211	scaffold_958	401878	401945	-1	68	1090	ATATGGTTCCCAATCAGAGACAACGATAAACACCTGCCTCTGATTGAGAACCACTCCAGGCAACCATA	...((((((.(((((((((.((............)).))))))))).)))))).....((...))...
new-miR-78	miRNA_3224	scaffold_968	299479	299553	1	75	1115	GACTGGATAGGCCATCATTGATTACAAGCTGTAGGGTGTGTGCACTGCAGCTGAAGTCTGGAAGCTCTGCCAGTC	..((((.(((((..(((..((((.((.(((((((.((....)).))))))))).)))))))..)).)))))))..
new-miR-79	miRNA_3257	scaffold_9851	2845	2919	1	75	1115	GACTGGATAGGCCATCATTGATTACAAGCTGTAGGGTGTGTGCTCTGTAGCTGAAGTCTGGAAGCTCTGCCAGTC	..((((.(((((..(((..((((.((.((((((((((....)))))))))))).)))))))..)).)))))))..
new-miR-80	miRNA_332	scaffold_12797	9306	9400	-1	95	1125	TATCGACTGAAAACATGGCAAACGTTGTTTAGAATCAATCATCAAGGTGTTTTTCACATATCTCTTCATTGATACATCGTTCTTGGACACATGGT	.((.((.(..(((((((.....)).)))))..).)).)).((((..((((((...((.((((........))))....))....)))))).))))
new-miR-81	miRNA_367	scaffold_13142	14526	14592	-1	67	1190	TAGTAGACCTCACAGTGAAATGCTGAATACAACAGGTGTAGTAGACCTCACAGTGAAATGCTGAATA	(((((....((((.((((..((((..((((.....))))))))....)))).))))..)))))....
new-miR-82	miRNA_401	scaffold_13432	9597	9657	-1	61	1150	TGCATAAAACAACGTCCCCCTGTCAGCCCCCAGGGAGAACATAGCAGGAGGATGGAGGTAG	.........(..(((((.(((((...(((...)))........))))).)))))..)....
new-miR-83	miRNA_405	scaffold_1352	31817	31883	-1	67	1142	TACCTGGTTGATCCTGCCAGTAGCATATGCTTGGATCAAAGATTAAGCCATGCAAGTCTAAGTACAC	(((.((((.......)))))))(....(((((((((...................)))))))))..)
new-miR-84	miRNA_408	scaffold_1358	34735	34809	1	75	1115	GACTGGATAGGCCATCATTGATTACAAGCTGTAGGGTGTGTGCACTGCAGTTGAAGTCTGGAAGCTCTGCCAGTC	..((((.(((((..(((..((((.(((.((((((.((....)).))))))))).)))))))..)).)))))))..
new-miR-85	miRNA_444	scaffold_1399	217192	217281	1	90	1160	TCTAGTAGAGCTGTGTTGTGATGGGCCTGGTCTAGTAGAGCTGTGCTGTGTTGGGCCTGGTCTAGTAGAGCTGTGCTGTAATAAGCCGTG	(.((.((.(((...(((.((.((((((.(((((((((.(((...))).))))))))).)))))).)).)))...))).)).)).)(...)
new-miR-86	miRNA_529	scaffold_15072	11812	11870	1	59	1250	GTAGTGCTCTATATAGGGAATAGGGCCCTGGTCAACAGTAGTGCTCTATATAGGGAATA	...((.((((((((((((.........(((.....))).....)))))))))))).)).
new-miR-87	miRNA_556	scaffold_15348	4102	4178	1	77	1125	TGGGAACGTAGGTCATCTGGAAGGGGGTCATCCCAGTCGATTTTGTCACGACACATCCGCTGCAAGATCTGCTTCCC	.((..((....))..)).(((((.(((((....((((.(((..(((....))).))).))))...))))).))))).
new-miR-88	miRNA_620	scaffold_1637	42325	42377	1	53	1152	TACCTGGTTGATCCTGCCAGTAGCATATGCTTGTATCATGCAAGTCTAAGTAC	(((.((((.......)))))))(.((..(((((((...)))))))....)).)
new-miR-89	miRNA_66	scaffold_1032	279430	279512	1	83	1160	CTCATCGATTGACACGTTCTGGGCTGGCTGAAAGTACATCTTGCAGGCCTCAACAATGCTGTGGTAGAGAGGTTTGATTCTCT	((.((((........(((..((.(((...((.......))...))).))..))).......))))))(((((......)))))
new-miR-90	miRNA_660	scaffold_1693	85919	85979	1	61	1220	TGGAATTTATGGAACGTAGTAAAACGTGATTTCCATATGTTATACCGTTGCATGAATCCCA	.(((.((((((.((((..(((.((((((.......)))))).))))))).)))))))))..
new-miR-91	miRNA_68	scaffold_1032	282715	282793	1	79	1116	CGGTTCGACCTGACTGTGCCACAGGCCCCTGTGCTGTTGGAGAGCAGATGCTGGAAGAGTGTGGGACTGCTGTACCAAT	(((((......)))))...(((((....)))))..((((((.((((((((((.....)))))....))))).).)))))
new-miR-92	miRNA_810	scaffold_1880	55618	55703	-1	86	1220	ATTGCAGTCGGACTACATTGCAGTCGGACTACATTGCAGTCGGACTACATTGCAGTCGGACTACATTGCAGTCGGACTACATTGCA	((.(.((((.((((.((.((.((((.((((.......)))).)))).)).)).)))).)))).)))((((((.(.....)))))))
new-miR-93	miRNA_856	scaffold_19349	2785	2861	1	77	1125	TGGGAACGTAGGTCATCTGGAAGGGGGTCATCCCAGTCGATTTTGTCACGACACATCCGCTGCAAGATCTGCTTCCC	.((..((....))..)).(((((.(((((....((((.(((..(((....))).))).))))...))))).))))).
new-miR-94	miRNA_955	scaffold_2068	41414	41472	-1	59	1185	TCAATTGTACCTATGTAATACAATTATATATCGGTTATAAACACATTTACAATGACGGG	(.(((((((.........)))))))....)((.(((((.............))))).))
