# Supplementary material for: Characterization of an extensive rainbow trout miRNA transcriptome by next generation sequencing
Source: BMC Genomics. 2016 Mar 1;17:164. doi: 10.1186/s12864-016-2505-9 (PMC4774146; doi:10.1186/s12864-016-2505-9)
Supplement: Additional file 7: — List of primers used in this study. (XLSX 4 kb) [file 12864_2016_2505_MOESM7_ESM.xlsx]

## Sheet: Sheet1
miRNA/gene	Primer sequence
18S-Fp	CGGAGGTTCGAAGACGATCA
18S-Rp	TCGCTAGTTGGCATCGTTTAT
miR-15	TAGCAGCACATCATGGTTTGCA
miR-29	TTCCTATGCATATACCTCTTTG
miR-101	TATTGCACTTGTCCCGGCCTGT
miR-122	TGGAGTGTGACAATGGTGTTTG
miR-126	TAGCACCATTTGAAATCAGTGT
miR-148	TCAGTGCATTACAGAACTTTGT
miR-202	TTCCTATGCATATACCTCTTTG
miR-221	TCCAGCATCAGTGATTTTGTTG
miR-301	TAGGTAGTTTCATGTTGTTGGG
